# Supplementary material for: PP2A-B′ holoenzyme substrate recognition, regulation and role in cytokinesis
Source: Cell Discov. 2017 Aug 8;3:17027–. doi: 10.1038/celldisc.2017.27 (PMC5586252; doi:10.1038/celldisc.2017.27)
Supplement: Supplementary Table S1 [file celldisc201727-s2.xlsx]

## Sheet: B'alpha
PP2A B'α regulatory subunit
High confidence set of ligands
Peptide in library	Peptide in proteome	Counts	Uniprot	Gene	Motif
LETIPESEPSGMNRIL	LETIPESEPSGMNRIL	187	Q68D51	DENND2C	LxxIxE
KLPHVLSSIAEEEHHL	KLPHVLSSIAEEEHHL	71	Q17RD7	SYT16	LxxIxEE
LTTKPSLPAIQEEVSD	LTTKPSLPAIQEEVSD	47	Q99677	LPAR4	LxxIxEE
QRLSPIPEEVPKSTLE	QRLSPIPEEVPKSTLE	25	Q96T23	RSF1	LxxIxEE
SFQDLKLPPIKELNEE	SFQDLKLPPIKELNEE	25	Q6ZUG5	NA	LxxIxE
HVLYPIPESSSDSPLA	HVLYPIPESSSDSPLA	15	Q9Y6Q2	STON1	LxxIxE
AHLPTIRETTEEMLLG	AHLPTIRETTEEMLLG	13	Q9NTK1	DEPP	LxxIxE
RLSFNPTLASVNESAV	RLSFNPTLASVNESAV	6	O95405	ZFYVE9	LxxVxE
LSSIPEASEYDWRNYQ	LSSIPEASEYDWRNYQ	6	Q6ZVT6	C3orf67	LxxIxE
PFWLKASLPSIQEELR	PFWLKASLPSIQEELR	3	Q9H869	YY1AP1	LxxIxEE
YTPSLTALVENTPKEN	YTPSLTALVENTPKEN	3	Q6EMB2	TTLL5	LxxIxE
IKKLSPIIEDSREATH	IKKLSPIIEDSREATH	3	O60566	BUB1B	LxxIxED
ENPKQKGLMTIYEDEM	ENPKQKGLMTIYEDEM	3	Q70EK8	USP53	LxxIxED
VPELPTIPEGGAFDES	VPELPTIPEGGCFDES	1	Q16589	CCNG2	LxxIxE
LLQPIIEGETASFFKE	LLQPIIEGETASFFKE	1	O94988	FAM13A	LxxIxE
RLSQRTSLPTIYEGLD	RLSQRTSLPTIYEGLD	1	Q2VPJ9	LRRC75B	LxxIxE
LLTPISEDLEIQNIPP	LLTPISEDLEIQNIPP	1	Q5TD94	RSPH4A	LxxIxE
SFSQSKLEVIEEEGKV	SFSQSKLEVIEEEGKV	1	Q12955	ANK3	LxxIxEE
ARGQAERLQAIQEERA	CRGQAERLQAIQEERA	1	Q9Y2I6	NINL	LxxIxEE
PLASLETIAEEPAPGP	PLCSLETIAEEPAPGP	1	O75038	PLCH2	LxxIxEE
ARPLPGEARLAPISEE	ARPLPGEARLAPISEE	1	Q96J92	WNK4	LxxIxEE
QEGQTPLDLVSADDVS	QEGQTPLDLVSADDVS	1	Q9H2K2	TNKS2	LxxVxDD
FQHNRKLESVAEEHEI	FQHNRKLESVAEEHEI	1	Q8TCG1	KIAA1524	LxxVxxEE
Peptides above cut-off but lacking motifs
TEDEVTESTIITSVDI	TEDEVTESTIITSVDI	2	Q9HAU6	TPT1P8
SQQGTSNPSLGSTIPS	SQQGTSNPSLGSTIPS	2	Q96EE3	SEH1L
SPDDSDSSYGSHSTDS	SPDDSDSSYGSHSTDS	2	O94864	SUPT7L
ANNLIARTKADVTPPP	ANNLICRTKADVTPPP	2	O75362	ZNF217
Below cut-off
DSKHLNPGLQLYRASY	DSKHLNPGLQLYRASY	1	Q15057	ACAP2
LKDAKTVLHQKSSRPP	LKDAKTVLHQKSSRPP	1	Q5T5Y3	CAMSAP1
STKAEFTSPPSLFKTG	STKAEFTSPPSLFKTG	1	Q6UN15	FIP1L1
LIPAASEKQLTKSNAP	LIPAASEKQLTKSNAP	1	P00367	GLUD1
LSMGQYLQAEPIVLGP	LSMGQYLQAEPIVLGP	1	P31629	HIVEP2
FWGQKPWSQHYHQGYY	FWGQKPWSQHYHQGYY	1	Q00839	HNRNPU
FYPAAQNLPANTQQAT	FYPAAQNLPANTQQAT	1	Q8IZD2	KMT2E
SESMFPSQHPVLSSNL	SESMFPSQHPVLSSNL	1	Q9H8X3	LINC00574
SGTDFTLTISSLQPDD	SGTDFTLTISSLQPDD	1	P01612	NA
LTPLPPSAPPSADDNI	LTPLPPSAPPSADDNI	1	Q92617	NPIPB3
NLAQQGHYDSYKQHQP	NLAQQGHYDSYKQHQP	1	P55771	PAX9
SVPKFTHHQNNTITLK	SVPKFTHHQNNTITLK	1	P57071	PRDM15
LPETTFPALASFKDTI	LPETTFPALASFKDTI	1	Q9UMZ2	SYNRG
REHQERHLEQRDEPQE	REHQERHLEQRDEPQE	1	P12270	TPR
RPLDKYQLRETKRRLQ	RPLDKYQLRETKRRLQ	1	Q86Y97	SUV420H2
TLDPLLMSEPKPRTSS	TLDPLLMSEPKPRTSS	1	Q6GPH4	XAF1

## Sheet: B'gamma
PP2A B'γ1 regulatory subunit
High confidence set of ligands
Peptide phage	Peptide proteome	Counts	Uniprot	Gene	Motif
KLPHVLSSIAEEEHHL	KLPHVLSSIAEEEHHL	109	Q17RD7	SYT16	LxxIxEE
LETIPESEPSGMNRIL	LETIPESEPSGMNRIL	72	Q68D51	DENND2C	LxxIxE
QNQFSEHDKTLYRIPE	QNQFSEHDKTLYRIPE	27	Q07157	TJP1	LxxIxE
YQPLEAIVEETEGKLN	YQPLECIVEETEGKLN	18	Q8IWZ3	ANKHD1	LxxIxEE
STDVLATVLEEMPPFP	STDVLATVLEEMPPFP	14	O95782	AP2A1	LxxVxEE
ARPLPGEARLAPISEE	ARPLPGEARLAPISEE	12	Q96J92	WNK4	LxxIxEE
MDPKLSTIMEQQISSA	MDPKLSTIMEQQISSA	10	P15822	HIVEP1	LxxIxE
KTLLPIPEHLGSLDGT	KTLLPIPEHLGSLDGT	9	Q9UFH2	DNAH17	LxxIxE
QRLSPIPEEVPKSTLE	QRLSPIPEEVPKSTLE	7	Q96T23	RSF1	LxxIxEE
YTPSLTALVENTPKEN	YTPSLTALVENTPKEN	7	Q6EMB2	TTLL5	LxxLxE
LLTPISEDLEIQNIPP	LLTPISEDLEIQNIPP	6	Q5TD94	RSPH4A	LxxLxED
PPYNHPHQFAPPGSLL	PPYNHPHQFCPPGSLL	5	Q9UPP2	IQSEC3	LxxVxEE
FQHNRKLESVAEEHEI	FQHNRKLESVAEEHEI	6	Q8TCG1	KIAA1524	LxxVxEE
EVSQLNTIKEHLEEEI	EVSQLNTIKEHLEEEI	5	Q15643	TRIP11	LxxIxE
RLSFNPTLASVNESAV	RLSFNPTLASVNESAV	5	O95405	ZFYVE9	LxxVxE
VPELPTIPEGGAFDES	VPELPTIPEGGCFDES	4	Q16589	CCNG2	LxxIxE
SSLNSLRQSPMQTIQE	SSLNSLRQSPMQTIQE	4	O43524	FOXO3	MxxIxE
SPLQTIGEEQTQNPYT	SPLQTIGEEQTQNPYT	4	Q9HAD4	WDR41	LxxIxEE
AHLPTIRETTEEMLLG	AHLPTIRETTEEMLLG	3	Q9NTK1	DEPP	LxxIxE
SLSQIPETNSEETTVI	SLSQIPETNSEETTVI	3	Q9H756	LRRC19	LxxIxE
PKQGHLPTILELGEGP	PKQGHLPTILELGEGP	3	Q8NAA5	LRRC75A	LxxIxE
YYPPSQYLLPILEQDG	YYPPSQYLLPILEQDG	3	Q6UWE0	LRSAM1	LxxIxE
ELKVIPETSEENNEDI	ELKVIPETSEENNEDI	3	Q9NQM4	PIH1D3	LxxIxE
HLLSVPETVEKETSSE	HLLSVPETVEKETSSE	3	Q8N9V7	TOPAZ1	LxxVxE
NYFYVPDLGQVPEIDV	NYFYVPDLGQVPEIDV	3	C4AMC7	WASH3P	LxxVxE
FPKLTIIGEEDLPSEE	FPKLTIIGEEDLPSEE	2	O95861	BPNT1	LxxIxEE
LSRLEEIAEEGSETQV	LSRLEEIAEEGSETQV	2	Q16790	CA9	LxxIxEE
LPTISEKSSLLRLPLE	LPTISEKSSLLRLPLE	2	Q9HCU4	CELSR2	LxxIxE
LSRVEELDEPMFSDIA	LSRVEELDEPMFSDIA	2	Q8WWB3	DYDC1	LxxVxE
WMPGARLSDIEEVPNY	WMPGARLSDIEEVPNY	2	Q8TDW7	FAT3	LxxIxE
RLQLQSIEEGDVLAAE	RLQLQSIEEGDVLAAE	2	Q8N6U8	GPR161	LxxVxE
PRLQALKEEPQTVPEM	PRLQALKEEPQTVPEM	2	P05412	JUN	LxxVxEE
LTTKPSLPAIQEEVSD	LTTKPSLPAIQEEVSD	2	Q99677	LPAR4	LxxIxEE
SFQDLKLPPIKELNEE	SFQDLKLPPIKELNEE	2	Q6ZUG5	NA	LxxIxE
NLLSITEDPEVGTPTY	NLLSITEDPEVGTPTY	2	Q9UPQ7	PDZRN3	LxxIxED
LPAIQESPTRDLPPAQ	LPAIQESPTRDLPPCQ	2	P49796	RGS3	LxxIxE
PNPQLLTIPEAATILL	PNPQLLTIPEAATILL	2	Q9BT56	SPX	LxxIxE
LSSLENLRLPTLREES	LSSLENLRLPTLREES	2	Q9BVS5	TRMT61B	LxxIxE
LAPISEEGKPQLVGRF	LAPISEEGKPQLVGRF	2	Q96J92	WNK4	LxxIxE
NIPVIPETNEDVISDP	NIPVIPETNEDVISDP	1	Q03933	HSF2	IxxIxE
ELSTIRETSQTSTLQS	ELSTIRETSQTSTLQS	1	Q8N1M1	BEST3	LxxIxE
LRPIPEAISPLNSPVR	LRPIPEAISPLNSPVR	1	Q9UKL3	CASP8AP2	LxxIxE
APDSGRLPSIPENRNL	APDSGRLPSIPENRNL	1	Q8IV53	DENND1C	LxxIxE
RKLHPIEETQVIPSPY	RKLHPIEETQVIPSPY	1	Q6ZSG2	FAM196A	LxxIxE
TLLATIQEHGYPTINL	TLLATIQEHGYPTINL	1	Q9NQX3	GPHN	LxxIxE
FASLDPINEASAILSP	FASLDPINEASAILSP	1	Q14774	HLX	LxxIxE
RLSQRTSLPTIYEGLD	RLSQRTSLPTIYEGLD	1	Q2VPJ9	LRRC75B	LxxIxE
LKSIPEKFVVDKSTAG	LKSIPEKFVVDKSTAG	1	Q8TDW0	LRRC8C	LxxIxE
LSTIHELQQTLENDEK	LSTIHELQQTLENDEK	1	Q6I9Y2	THOC7	LxxIxE
LPTIPERKEVLLEASE	LPTIPERKEVLLEASE	1	O94763	URI1	LxxIxE
LLSIPEDAPEKDWTSR	LLSIPEDAPEKDWTSR	1	Q9H501	ESF1	LxxIxED
ELESIVEDATSDLGYH	ELESIVEDATSDLGYH	1	Q8NG66	NEK11	LxxIxED
MERKKPALVSIPEDVV	MERKKPALVSIPEDVV	1	P18754	RCC1	LxxIxED
LSSINEEITPRRQSMT	LSSINEEITPRRQSMT	1	P11274	BCR	LxxIxEE
PRDQNLPQILEESRSE	PRDQNLPQILEESRSE	1	P78357	CNTNAP1	LxxIxEE
PFWLKASLPSIQEELR	PFWLKASLPSIQEELR	1	Q3T8J9	GON4L	LxxIxEE
QITSMESNLKTIEEEN	QITSMESNLKTIEEEN	1	O60284	ST18	LxxIxEE
LLERITEEERHVQDQP	LLERITEEERHVQDQP	1	O94886	TMEM63A	LxxIxEE
LLDKIKEEPDNAQEYG	LLDKIKEEPDNAQEYG	1	O95789	ZMYM6	LxxIxEE
FPTLPTLTESRFPDPR	FPTLPTLTESRFPDPR	1	Q13761	RUNX3	LxxLxE
KFSDLFSLAEEYEDSS	KFSDLFSLAEEYEDSS	1	Q68E01	INTS3	LxxLxEE
LRFLESLPEEEQQRVL	LRFLESLPEEEQQRVL	1	P17480	UBTF	LxxLxEE
LSSVKELEEKIENLEK	LSSVKELEEKIENLEK	1	Q8IWJ2	GCC2	LxxVxE
SPALSSVPESSFYSSS	SPALSSVPESSFYSSS	1	Q8WYQ9	ZCCHC14	LxxVxE
SILQPVQEENSKTSPR	SILQPVQEENSKTSPR	1	Q92858	ATOH1	LxxVxEE
DFHSVLQMVLEEVPEP	DFHSVLQMVLEEVPEP	1	Q9Y238	DLEC1	LxxVxEE
LSTVREESSIPRADSE	LSTVREESSIPRADSE	1	P53701	HCCS	LxxVxEE
EPALAAVPEEPHLSPQ	EPCLCAVPEEPHLSPQ	1	O14686	KMT2D	LxxVxEE
QQKLQSVLEEIHAYEP	QQKLQSVLEEIHCYEP	1	Q8NF91	SYNE1	LxxVxEE
PMVAIPEHEALDSKEQ	PMVAIPEHEALDSKEQ	1	Q5VWP3	MLIP	MxxIxE
SPRDFTRMQDIPEETE	SPRDFTRMQDIPEETE	1	Q92974	ARHGEF2	MxxIxEE
SMPVITEEEENESLSG	SMPVITEEEENESLSG	1	Q16533	SNAPC1	MxxIxEE
TEVKELHETLQSVPDV	TEVKELHETLQSVPDV	1	A4FU69	EFCAB5	VxxLxE
Above cut-off lacking motif
TEDEVTESTIITSVDI	TEDEVTESTIITSVDI	4	Q9HAU6	TPT1P8
FYNEPIRDAKKSTSAE	FYNEPIRDAKKSTSAE	4	P63133	ERVK-8
FTSQAPGYAAAAALGH	FTSQAPGYAAAAALGH	4	Q15915	ZIC1
RLLRQRKDELEQRMSA	RLLRQRKDELEQRMSA	2	O60941	DTNB
KLRRSQSTTFNPDDMS	KLRRSQSTTFNPDDMS	2	Q86W92	PPFIBP1
HINMQLPAGNPNPFSP	HINMQLPAGNPNPFSP	2	A6NML5	TMEM212
Below cut-off
PQLQPPVPEAAQPSPS	PQLQPPVPEAAQPSPS	1	O75808	CAPN15
TQPLSTQDNSEVLFLK	TQPLSTQDNSEVLFLK	1	Q562F6	SGOL2
PATPAPSEKGEGIRTP	PATPAPSEKGEGIRTP	1	Q12873	CHD3
KSVVEGISSQPGNSPS	KSVVEGISSQPGNSPS	1	Q09019	DMWD
QQDYAPLSRKAQEQIE	QQDYAPLSRKAQEQIE	1	Q3B7T1	EDRF1
TDLLKARNSPDLDRVE	TDLLKARNSPDLDRVE	1	Q96PP8	GBP5
TPQTDSMPTQLHSLSN	TPQTDSMPTQLHSLSN	1	Q9H116	GZF1
VSFLGAATVEPPKPIP	VSFLGAATVEPPKPIP	1	P63132	HERVK_113
QLPSPTATSQLPLESD	QLPSPTATSQLPLESD	1	P61978	HNRNPK
SMKHQLPKMKTFHEPT	SMKHQLPKMKTFHEPT	1	A0AUZ9	KANSL1L
VKQFQGMPPATYTMPS	VKQFQGMPPCTYTMPS	1	Q13887	KLF5
SSMTPHSHSRTPEYYP	SSMTPHSHSRTPEYYP	1	P08519	LPA
EIPPSAAPLTAQAIQE	EIPPSCAPLTAQAIQE	1	Q99558	MAP3K14
FKKISKQTSVLHTSRS	FKKISKQTSVLHTSRS	1	O60307	MAST3
HTEGRNDTNSTRALKV	HTEGRNDTNSTRALKV	1	A8MWV9	NA
SSHVFHVKPPPHAYSA	SSHVFHVKPPPHAYSA	1	Q13562	NEUROD1
PTDPKTLAFNPKKKNY	PTDPKTLAFNPKKKNY	1	Q2NL67	PARP6
AAQIQVQHVQAAQQIQ	AAQIQVQHVQAAQQIQ	1	Q2TAL8	QRICH1
PLEQSSDKRESTPHHT	PLEQSSDKRESTPHHT	1	Q5TD94	RSPH4A
SPDPYRLAQDPYRLAQ	SPDPYRLAQDPYRLAQ	1	P18583	SON
TVTEITSSSPSHPANS	TVTEITSSSPSHPANS	1	Q9BUD6	SPON2
LTRSQDLMINSSQFSK	LTRSQDLMINSSQFSK	1	Q9NZL3	ZNF224
KKLPPNQANKSGQSIA	KKLPPNQCNKSGQSIC	1	Q5HYK9	ZNF667
IEQDAVNTFTKYISPD	IEQDAVNTFTKYISPD	1	O43572	AKAP10
QQEIPSVFPKTSISPL	QQEIPSVFPKTSISPL	1	Q58F21	BRDT
LPPNFTAKSKVLTRDT	LPPNFTAKSKVLTRDT	1	Q53FE4	C4orf17
PLEQPERIRQRTHFVI	PLEQPERIRQRTHFVI	1	Q96MH7	C5orf34
