# Supplementary material for: PP2A-B′ holoenzyme substrate recognition, regulation and role in cytokinesis
Source: Cell Discov. 2017 Aug 8;3:17027–. doi: 10.1038/celldisc.2017.27 (PMC5586252; doi:10.1038/celldisc.2017.27)
Supplement: Supplementary Table S2 [file celldisc201727-s3.xlsx]

## Sheet: Sup table 2
		B'alpha ligands
Bait protein		ProteinAcc	ProteinName	GeneName	Peptide	SeqStart	SeqStop	IUPred	Anchor	Domain	Motif	Modification	Structure	SNP	Mutagenesis	Region	Topology	SecondaryStructure	Isoform	Switch	Other	Validated/predicted 27453045	Predicted 27453045
B'alpha	187	Q68D51	DENN domain-containing protein 2C	DENND2C	LETIPESEPSGMNRIL	900	915	0.336	0.069
B'alpha	71	Q17RD7	Synaptotagmin-16	SYT16	KLPHVLSSIAEEEHHL	132	147	0.515	0.531										In isoform 3.|Missing|1|442|0
B'alpha	47	Q99677	Lysophosphatidic acid receptor 4	LPAR4	LTTKPSLPAIQEEVSD	340	355	0.559	0.034								topological domain:Cytoplasmic|316|370|0					Predicted 27453045. Same site.
B'alpha	25	Q96T23	Remodeling and spacing factor 1	RSF1	QRLSPIPEEVPKSTLE	601	616	0.647	0.429			Phosphorylation||18669648,17081983||Q96T23|612|612|0;Phosphorylation||||Q96T23|614|614|0;Phosphorylation|||Phosphoserine|Q96T23|604|604|0		missense variant|I->M|rs34717321|606|606|0;missense variant|V->I|rs199805709|610|610|0								MS B56 specific 27453045.	LSPI-x-E
B'alpha	25	Q6ZUG5	Uncharacterized protein FLJ43738	NA	SFQDLKLPPIKELNEE	495	510	0.348	0.165
B'alpha	15	Q9Y6Q2	Stonin-1	STON1	HVLYPIPESSSDSPLA	100	115	0.494	0.492					missense variant|A->T|rs147769896|115|115|0
B'alpha	13	Q9NTK1	Protein DEPP	DEPP	AHLPTIRETTEEMLLG	10	25	0.533	0.709	DEPP|PF15343|25|212|0				missense variant|E->D|rs114540375|17|17|0
B'alpha	6	Q6ZVT6	Uncharacterized protein C3orf67	C3orf67	LSSIPEASEYDWRNYQ	525	540	0.424	0.429					missense variant|P->S|rs114373328|529|529|0;missense variant|R->Q|rs35510108|537|537|0					In isoform 2.|Missing|407|532|0
B'alpha	6	O95405	Zinc finger FYVE domain-containing protein 9	ZFYVE9	RLSFNPTLASVNESAV	46	61	0.432	0.307
B'alpha	3	O60566	Mitotic checkpoint serine/threonine-protein kinase BUB1 beta	BUB1B	IKKLSPIIEDSREATH	666	681	0.437	0.321			Phosphorylation||||O60566|680|680|0;Phosphorylation||22067460,19015317|Phosphoserine|O60566|670|670|0;Phosphorylation|PLK1|17785528|Phosphoserine|O60566|676|676|0							In isoform 2.|Missing|608|675|0			MS B56 specific. Validated, predicted 27453045. Same site.	LSPI-x-E
B'alpha	3	Q3T8J9	GON-4-like protein	GON4L	PFWLKASLPSIQEELR	917	932	0.367	0.421
B'alpha	3	Q6EMB2	Tubulin polyglutamylase TTLL5	TTLL5	YTPSLTALVENTPKEN	618	633	0.529	0.526										In isoform 3.|Missing|270|1281|0
B'alpha	3	Q70EK8	Inactive ubiquitin carboxyl-terminal hydrolase 53	USP53	ENPKQKGLMTIYEDEM	631	646	0.606	0.762													MS B56 specific. Predicted 27453045. Same site.
B'alpha	3	Q9H869	YY1-associated protein 1	YY1AP1	PFWLKASLPSIQEELR	374	389	0.371	0.501					missense variant|R->Q|rs150614243|389|389|0
B'alpha	1	Q12955	Ankyrin-3	ANK3	SFSQSKLEVIEEEGKV	3458	3473	0.581	0.637			Acetylation||||Q12955|3472|3472|0							In isoform 2, isoform 3 and isoform 4.|Missing|1478|4081|0;In isoform 5.|Missing|1881|4377|0
B'alpha	1	Q16589	Cyclin-G2	CCNG2	VPELPTIPEGGCFDES	287	302	0.488	0.05													Predicted 27453045. Same site.
B'alpha	1	O94988	Protein FAM13A	FAM13A	LLQPIIEGETASFFKE	865	880	0.498	0.401			Phosphorylation||||O94988|874|874|0							In isoform 2.|Missing|855|882|0			MS B56 specific. Predicted 27453045. Same site.
B'alpha	1	Q8TCG1	Protein CIP2A	KIAA1524	FQHNRKLESVAEEHEI	711	726	0.359	0.328							coiled-coil region|637|883|0
B'alpha	1	Q2VPJ9	Leucine-rich repeat-containing protein 75B	LRRC75B	RLSQRTSLPTIYEGLD	266	281	0.355	0.244					missense variant|R->Q|rs199729018|266|266|0;missense variant|R->H|rs200554342|270|270|0					In isoform 2.|Missing|153|315|0
B'alpha	1	Q9Y2I6	Ninein-like protein	NINL	CRGQAERLQAIQEERA	968	983	0.579	0.749					Polymorphism|R->G|VAR_058509|969|969|0;Polymorphism|E->K|VAR_059704|973|973|0					In isoform 2.|Missing|735|1083|0
B'alpha	1	O75038	1-phosphatidylinositol 4,5-bisphosphate phosphodiesterase eta-2	PLCH2	PLCSLETIAEEPAPGP	999	1014	0.732	0.821										In isoform 4 and isoform 5.|DTRPLSTQRPLPPLCSLETIAEEPAPGPGPPPPAAVPTSSSQGRPPYPTGPGANVASPLEDTEEPRDSRPRPCNGEGAGGAYERAPGSQTDGRSQPRTLGHLPVIRRVKSEGQVPTEPLGGWRPLAAPFPAPAVYSDATGSDPLWQRLEPCGHRDSVSSSSSMSSSDTVIDLSLPSLGLGRSRENLAGAHMGRLPPRPHSASAARPDLPPVTKSKSNPNLRATGQ->GKAPAAVAEKSPVRVRPPRVLDGPGPAGMAATCMKCVVGSCAGVNTGGLQRERPPSPGPASRQAAIRQQPRARADSLGAPCCGLDPHAIPGRSREAPKGPGAWRQGPGGSGSMSSDSSSPDSPGIPERSPRWPEGACRQPGALQ…			Predicted 27453045. Same site.
B'alpha	1	Q5TD94	Radial spoke head protein 4 homolog A	RSPH4A	LLTPISEDLEIQNIPP	591	606	0.364	0.26	Radial_spoke|PF04712|207|697|0				missense variant|P->A|rs189421935|606|606|0					In isoform 3.|GRCNWFNSIQKNEEEEEEEDEEKDDSDYIEQEVGLPLLTPISEDLE->RFRIYPPGQHGYPQISFHNMLLQSFNPTFGLEHMPSPMAKSLKIST|555|600|0;In isoform 3.|Missing|601|716|0
B'alpha	1	Q9H2K2	Tankyrase-2	TNKS2	QEGQTPLDLVSADDVS	776	791	0.412	0.266	Ank_2|PF12796|716|793|0						repeat:ANK 15|744|776|0
B'alpha	1	Q96J92	Serine/threonine-protein kinase WNK4	WNK4	ARPLPGEARLAPISEE	993	1008	0.707	0.887										In isoform 2.|Missing|828|1210|0			Predicted 27453045. Same site.
		B'gamma ligands
Bait protein		ProteinAcc	ProteinName	GeneName	Peptide	SeqStart	SeqStop	IUPred	Anchor	Domain	Motif	Modification	Structure	SNP	Mutagenesis	Region	Topology	SecondaryStructure	Isoform	Switch	Other
B'gamma	109	Q17RD7	Synaptotagmin-16	SYT16	KLPHVLSSIAEEEHHL	132	147	0.515	0.531										In isoform 3.|Missing|1|442|0
B'gamma	72	Q68D51	DENN domain-containing protein 2C	DENND2C	LETIPESEPSGMNRIL	900	915	0.336	0.069
B'gamma	27	Q07157	Tight junction protein ZO-1	TJP1	QNQFSEHDKTLYRIPE	1313	1328	0.74	0.768			Phosphorylation||||Q07157|1322|1322|0;Phosphorylation||||Q07157|1324|1324|0
B'gamma	18	Q8IWZ3	Ankyrin repeat and KH domain-containing protein 1	ANKHD1	YQPLECIVEETEGKLN	772	787	0.337	0.47			Phosphorylation||||Q8IWZ3|772|772|0				coiled-coil region|775|852|0			In isoform 5.|Missing|582|2542|0;In isoform 2 and isoform 3.|Missing|628|2542|0
B'gamma	14	O95782	AP-2 complex subunit alpha-1	AP2A1	STDVLATVLEEMPPFP	591	606	0.31	0.366	Adaptin_N|PF01602|29|591|0
B'gamma	12	Q96J92	Serine/threonine-protein kinase WNK4	WNK4	ARPLPGEARLAPISEE	993	1008	0.707	0.887										In isoform 2.|Missing|828|1210|0			Predicted 27453045. Same site.
B'gamma	10	P15822	Zinc finger protein 40	HIVEP1	MDPKLSTIMEQQISSA	1104	1119	0.557	0.705										In isoform 2.|Missing|1|2017|0;In isoform 3.|Missing|1|2002|0			MS B56 specific. Predicted 27453045. Same site.
B'gamma	9	Q9UFH2	Dynein heavy chain 17, axonemal	DNAH17	KTLLPIPEHLGSLDGT	159	174	0.303	0.081							region of interest:Stem|1|1794|0			In isoform 3.|Missing|1|3527|0;In isoform 4.|Missing|1|298|0
B'gamma	7	Q96T23	Remodeling and spacing factor 1	RSF1	QRLSPIPEEVPKSTLE	601	616	0.647	0.429			Phosphorylation||18669648,17081983||Q96T23|612|612|0;Phosphorylation||||Q96T23|614|614|0;Phosphorylation|||Phosphoserine|Q96T23|604|604|0		missense variant|I->M|rs34717321|606|606|0;missense variant|V->I|rs199805709|610|610|0								MS B56 specific 27453045.	LSPI-x-E
B'gamma	7	Q6EMB2	Tubulin polyglutamylase TTLL5	TTLL5	YTPSLTALVENTPKEN	618	633	0.529	0.526										In isoform 3.|Missing|270|1281|0
B'gamma	6	Q8TCG1	Protein CIP2A	KIAA1524	FQHNRKLESVAEEHEI	711	726	0.359	0.328							coiled-coil region|637|883|0
B'gamma	6	Q5TD94	Radial spoke head protein 4 homolog A	RSPH4A	LLTPISEDLEIQNIPP	591	606	0.364	0.26	Radial_spoke|PF04712|207|697|0				missense variant|P->A|rs189421935|606|606|0					In isoform 3.|GRCNWFNSIQKNEEEEEEEDEEKDDSDYIEQEVGLPLLTPISEDLE->RFRIYPPGQHGYPQISFHNMLLQSFNPTFGLEHMPSPMAKSLKIST|555|600|0;In isoform 3.|Missing|601|716|0
B'gamma	5	Q15643	Thyroid receptor-interacting protein 11	TRIP11	EVSQLNTIKEHLEEEI	897	912	0.452	0.543					missense variant|H->R|rs199740201|907|907|0		coiled-coil region|52|1773|0
B'gamma	5	O95405	Zinc finger FYVE domain-containing protein 9	ZFYVE9	RLSFNPTLASVNESAV	46	61	0.432	0.307
B'gamma	4	Q16589	Cyclin-G2	CCNG2	VPELPTIPEGGCFDES	287	302	0.488	0.05													Predicted 27453045. Same site.
B'gamma	4	O43524	Forkhead box protein O3	FOXO3	SSLNSLRQSPMQTIQE	438	453	0.596	0.508			Phosphorylation||||O43524|439|439|0										MS B56 specific. Validated, predicted 27453045. Same site.
B'gamma	4	Q9HAD4	WD repeat-containing protein 41	WDR41	SPLQTIGEEQTQNPYT	19	34	0.481	0.057	WD40|PF00400|33|70|0									In isoform 2.|Missing|18|72|0			MS B56 specific 27453045.
B'gamma	3	Q9NTK1	Protein DEPP	DEPP	AHLPTIRETTEEMLLG	10	25	0.533	0.709	DEPP|PF15343|25|212|0				missense variant|E->D|rs114540375|17|17|0
B'gamma	3	Q9H756	Leucine-rich repeat-containing protein 19	LRRC19	SLSQIPETNSEETTVI	326	341	0.57	0.074	LRR19-TM|PF15176|251|370|0				missense variant|S->P|rs142770652|326|326|0			topological domain:Cytoplasmic|292|370|0					Predicted 27453045. Same site.
B'gamma	3	Q8NAA5	Leucine-rich repeat-containing protein 75A	LRRC75A	PKQGHLPTILELGEGP	290	305	0.575	0.474										In isoform 2.|Missing|213|344|0			MS B56 specific. Predicted 27453045. Same site.
B'gamma	3	Q6UWE0	E3 ubiquitin-protein ligase LRSAM1	LRSAM1	YYPPSQYLLPILEQDG	212	227	0.344	0.532			Phosphorylation||||Q6UWE0|218|218|0		missense variant|P->S|rs186724786|221|221|0					In isoform 3.|Missing|1|420|0
B'gamma	3	Q9NQM4	Protein PIH1D3	PIH1D3	ELKVIPETSEENNEDI	73	88	0.652	0.401	PIH1|PF08190|6|204|0				missense variant|E->K|rs147979953|82|82|0
B'gamma	3	Q8N9V7	Testis- and ovary-specific PAZ domain-containing protein 1	TOPAZ1	HLLSVPETVEKETSSE	394	409	0.49	0.412					missense variant|S->F|rs187074604|408|408|0
B'gamma	3	Q6VEQ5	WAS protein family homolog 2	WASH2P	NYFYVPDLGQVPEIDV	231	246	0.325	0.322	WASH_WAHD|PF11945|11|304|0
B'gamma	3	C4AMC7	Putative WAS protein family homolog 3	WASH3P	NYFYVPDLGQVPEIDV	229	244	0.336	0.384	WASH_WAHD|PF11945|11|302|0
B'gamma	3	A8MWX3	Putative WAS protein family homolog 4	WASH4P	NYFYVPDLGQVPEIDV	244	259	0.325	0.322	WASH_WAHD|PF11945|59|317|0
B'gamma	3	Q9NQA3	WAS protein family homolog 6	WASH6P	NYFYVPDLGQVPEIDV	213	228	0.34	0.397	WASH_WAHD|PF11945|34|286|0
B'gamma	3	Q9H869	YY1-associated protein 1	YY1AP1	PFWLKASLPSIQEELR	374	389	0.371	0.501					missense variant|R->Q|rs150614243|389|389|0
B'gamma	2	O95861	3'(2'),5'-bisphosphate nucleotidase 1	BPNT1	FPKLTIIGEEDLPSEE	66	81	0.359	0.115	Inositol_P|PF00459|8|303|0			2WEF|1.8|X-ray|A|6|308|0			metal ion-binding site:Magnesium 1|74|74|0;binding site:Substrate|74|74|0		strand|70|75|0	In isoform 4.|Missing|76|111|0
B'gamma	2	Q16790	Carbonic anhydrase 9	CA9	LSRLEEIAEEGSETQV	293	308	0.471	0.127	Carb_anhydrase|PF00194|132|390|0		Other|||disulfide bond|Q16790|156|336|0	3IAI|2.2|X-ray|A:B:C:D|137|391|0			region of interest:Catalytic|113|414|0	topological domain:Extracellular|38|414|0	helix|287|293|0;helix|294|299|0;strand|305|308|0
B'gamma	2	Q9HCU4	Cadherin EGF LAG seven-pass G-type receptor 2	CELSR2	LPTISEKSSLLRLPLE	2844	2859	0.452	0.954					missense variant|S->N|rs200881205|2848|2848|0			topological domain:Cytoplasmic|2613|2923|0
B'gamma	2	Q8WWB3	DPY30 domain-containing protein 1	DYDC1	LSRVEELDEPMFSDIA	155	170	0.397	0.494					missense variant|E->A|rs149717631|160|160|0					In isoform 2.|IALNIDQDL->VSISVFCEKTRFCFCF|169|177|0
B'gamma	2	Q8TDW7	Protocadherin Fat 3	FAT3	WMPGARLSDIEEVPNY	4391	4406	0.512	0.608								topological domain:Cytoplasmic|4176|4589|0		In isoform 2.|Missing|1261|4589|0
B'gamma	2	Q8N6U8	G-protein coupled receptor 161	GPR161	RLQLQSIEEGDVLAAE	512	527	0.47	0.144								topological domain:Cytoplasmic|328|529|0		In isoform 2.|Missing|408|529|0
B'gamma	2	P05412	Transcription factor AP-1	JUN	PRLQALKEEPQTVPEM	220	235	0.819	0.617	Jun|PF03957|5|241|0	DEG_COP1|ELMI000268|227|234|0;LIG_KEPE_3|ELMI001238|225|234|0	Phosphorylation|CK2_group,CK2_alpha|1516134,11075956||P05412|231|231|0;Sumoylation||||P05412|226|226|0
B'gamma	2	Q99677	Lysophosphatidic acid receptor 4	LPAR4	LTTKPSLPAIQEEVSD	340	355	0.559	0.034								topological domain:Cytoplasmic|316|370|0					Predicted 27453045. Same site.
B'gamma	2	Q9UPQ7	E3 ubiquitin-protein ligase PDZRN3	PDZRN3	NLLSITEDPEVGTPTY	807	822	0.605	0.653										In isoform 2.|Missing|361|1066|0;In isoform 3.|Missing|730|1066|0
B'gamma	2	P49796	Regulator of G-protein signaling 3	RGS3	LPAIQESPTRDLPPCQ	800	815	0.731	0.915			Phosphorylation||||P49796|806|806|0		missense variant|T->N|rs144636307|808|808|0;Polymorphism|R->Q|VAR_061769|809|809|0		compositionally biased region:Pro-rich|705|819|0			In isoform 7 and isoform 8.|MPVIPALWEVEMGRSQGQEIETILANRSHSDSTPLPNFLSGSHRPECCTCRLLTASGAQDSLPFGRRLYSGPWRSCEEVCHVSVLSVLSTSCGLSLSLPIFPGWMEWLSPDIALPRRDEWTQTSPARKRITHAKVQGAGQLRLSIDAQDRVLLLHIIEGKGLISKQPGTCDPYVKISLIPEDSRLRHQKTQTVPDCRDPAFHEHFFFPVQEEDDQKRLLVTVWNRASQSRQSGLIGCMSFGVKSLLTPDKEISGWYYLLGEHLGRTKHLKVARRRLRPLRDPLLRMPGGGDTENGKKLKITIPRGKDGFGFTICCDSPVRVQAVDSGGPAERAGLQQLDTVLQLNERPVEHWKCVELAHEIRSCPSEIILL…
B'gamma	2	Q9BT56	Spexin	SPX	PNPQLLTIPEAATILL	74	89	0.533	0.509	Spexin|PF15171|27|116|0						propeptide|50|116|0;propeptide|74|116|0
B'gamma	2	Q9BVS5	tRNA (adenine(58)-N(1))-methyltransferase, mitochondrial	TRMT61B	LSSLENLRLPTLREES	82	97	0.494	0.648													MS B56 specific 27453045.
B'gamma	2	Q96J92	Serine/threonine-protein kinase WNK4	WNK4	LAPISEEGKPQLVGRF	1002	1017	0.651	0.971		DOC_SPAK_OSR1_1|ELMI001491|1016|1020|0	Ubiquitylation|||cross-link:Glycyl lysine isopeptide (Lys-Gly) (interchain with G-Cter in ubiquitin)|Q96J92|1010|1010|0	2V3S|1.7|X-ray|C:D|1015|1020|0	Polymorphism|L->P|VAR_041333|1013|1013|0					In isoform 2.|Missing|828|1210|0			Predicted 27453045. Same site.
B'gamma	2	Q6ZUG5	Uncharacterized protein FLJ43738		SFQDLKLPPIKELNEE	495	510	0.348	0.165
B'gamma	1	Q92974	Rho guanine nucleotide exchange factor 2	ARHGEF2	SPRDFTRMQDIPEETE	960	975	0.827	0.793			Phosphorylation|||Phosphoserine|Q92974|960|960|0			mutagenesis site:Normal activity.|S->A|960|960|0;mutagenesis site:Increases activity. Abolishes nucleotide exchange activity: when associated with D-886.|S->D|960|960|0							MS B56 specific. Validated, predicted 27453045. Same site.
B'gamma	1	Q92858	Protein atonal homolog 1	ATOH1	SILQPVQEENSKTSPR	318	333	0.722	0.508					missense variant|P->L|rs200054812|322|322|0
B'gamma	1	P11274	Breakpoint cluster region protein	BCR	LSSINEEITPRRQSMT	685	700	0.478	0.133	RhoGEF|PF00621|502|690|0;DH|P11274|498|691|0		Phosphorylation||||P11274|693|693|0;Phosphorylation||||P11274|698|698|0										Predicted 27453045. Same site.
B'gamma	1	Q8N1M1	Bestrophin-3	BEST3	ELSTIRETSQTSTLQS	468	483	0.565	0.483								topological domain:Cytoplasmic|292|668|0		In isoform 4.|Missing|179|668|0;In isoform 1.|Missing|399|668|0			Predicted 27453045. Same site.
B'gamma	1	Q9UKL3	CASP8-associated protein 2	CASP8AP2	LRPIPEAISPLNSPVR	850	865	0.357	0.61
B'gamma	1	P78357	Contactin-associated protein 1	CNTNAP1	PRDQNLPQILEESRSE	1369	1384	0.924	0.893		SH3-binding|P78357|1328|1369|0	Phosphorylation||||P78357|1381|1381|0;Phosphorylation||||P78357|1383|1383|0					topological domain:Cytoplasmic|1305|1384|0
B'gamma	1	Q8IV53	DENN domain-containing protein 1C	DENND1C	APDSGRLPSIPENRNL	177	192	0.358	0.097	DENN|PF02141|90|293|0		Phosphorylation||||Q8IV53|180|180|0		missense variant|G->R|rs201705846|181|181|0
B'gamma	1	Q9Y238	Deleted in lung and esophageal cancer protein 1	DLEC1	DFHSVLQMVLEEVPEP	707	722	0.32	0.104
B'gamma	1	A4FU69	EF-hand calcium-binding domain-containing protein 5	EFCAB5	TEVKELHETLQSVPDV	28	43	0.495	0.602					missense variant|P->S|rs185083328|41|41|0					In isoform 6.|Missing|1|343|0;In isoform 5.|Missing|1|56|0
B'gamma	1	Q9H501	ESF1 homolog	ESF1	LLSIPEDAPEKDWTSR	405	420	0.455	0.055			Phosphorylation||||Q9H501|407|407|0;Ubiquitylation||||Q9H501|415|415|0										Predicted 27453045. Same site.
B'gamma	1	Q6ZSG2	Protein FAM196A	FAM196A	RKLHPIEETQVIPSPY	436	451	0.46	0.175	FAM196|PF15265|1|479|0				missense variant|P->T|rs58148253|448|448|0
B'gamma	1	Q8IWJ2	GRIP and coiled-coil domain-containing protein 2	GCC2	LSSVKELEEKIENLEK	943	958	0.377	0.123			Acetylation||||Q8IWJ2|952|952|0;Acetylation||||Q8IWJ2|958|958|0				coiled-coil region|110|1618|0			In isoform 2.|Missing|46|1684|0
B'gamma	1	Q3T8J9	GON-4-like protein	GON4L	PFWLKASLPSIQEELR	917	932	0.367	0.421
B'gamma	1	Q9NQX3	Gephyrin	GPHN	TLLATIQEHGYPTINL	529	544	0.314	0.187	MoCF_biosynth|PF00994|502|645|0						region of interest:MPT adenylyltransferase|326|736|0
B'gamma	1	P53701	Cytochrome c-type heme lyase	HCCS	LSTVREESSIPRADSE	100	115	0.542	0.298	Cyto_heme_lyase|PF01265|3|262|0												Predicted 27453045. Same site.
B'gamma	1	Q14774	H2.0-like homeobox protein	HLX	FASLDPINEASAILSP	224	239	0.361	0.53
B'gamma	1	Q03933	Heat shock factor protein 2	HSF2	NIPVIPETNEDVISDP	260	275	0.631	0.517	Vert_HS_TF|PF06546|229|513|0				missense variant|V->L|rs200135653|263|263|0
B'gamma	1	Q68E01	Integrator complex subunit 3	INTS3	KFSDLFSLAEEYEDSS	966	981	0.373	0.719			Phosphorylation||||Q68E01|977|977|0
B'gamma	1	O14686	Histone-lysine N-methyltransferase 2D	KMT2D	EPCLCAVPEEPHLSPQ	776	791	0.69	0.926							compositionally biased region:Pro-rich|374|1197|0							[LVMIFC]-SP-[ILVM]-x-E
B'gamma	1	Q2VPJ9	Leucine-rich repeat-containing protein 75B	LRRC75B	RLSQRTSLPTIYEGLD	266	281	0.355	0.244					missense variant|R->Q|rs199729018|266|266|0;missense variant|R->H|rs200554342|270|270|0					In isoform 2.|Missing|153|315|0
B'gamma	1	Q8TDW0	Volume-regulated anion channel subunit LRRC8C	LRRC8C	LKSIPEKFVVDKSTAG	213	228	0.412	0.173			Ubiquitylation||||Q8TDW0|214|214|0;Ubiquitylation||||Q8TDW0|219|219|0					topological domain:Cytoplasmic|147|266|0
B'gamma	1	Q5VWP3	Muscular LMNA-interacting protein	MLIP	PMVAIPEHEALDSKEQ	443	458	0.696	0.424										In isoform 4.|Missing|392|458|0			Predicted 27453045. Same site.
B'gamma	1	Q8NG66	Serine/threonine-protein kinase Nek11	NEK11	ELESIVEDATSDLGYH	451	466	0.555	0.974					missense variant|I->V|rs78153027|455|455|0;Polymorphism|E->K|VAR_040939|451|451|0
B'gamma	1	P18754	Regulator of chromosome condensation	RCC1	MERKKPALVSIPEDVV	55	70	0.377	0.353	RCC1|PF00415|34|82|0			1A12|1.7|X-ray|A:B:C|9|421|0;1I2M|1.76|X-ray|B:D|20|421|0	missense variant|M->T|rs202118406|55|55|0		repeat:RCC1 1|34|84|0		strand|56|63|0;strand|69|74|0
B'gamma	1	Q13761	Runt-related transcription factor 3	RUNX3	FPTLPTLTESRFPDPR	252	267	0.578	0.518			Phosphorylation||||Q13761|254|254|0;Phosphorylation||||Q13761|261|261|0				compositionally biased region:Pro/Ser/Thr-rich|191|415|0
B'gamma	1	Q16533	snRNA-activating protein complex subunit 1	SNAPC1	SMPVITEEEENESLSG	341	356	0.571	0.473							compositionally biased region:Poly-Glu|347|352|0						MS B56 specific. Predicted 27453045. Same site.
B'gamma	1	O60284	Suppression of tumorigenicity 18 protein	ST18	QITSMESNLKTIEEEN	953	968	0.425	0.18							coiled-coil region|920|992|0						Predicted 27453045. Same site.
B'gamma	1	Q8NF91	Nesprin-1	SYNE1	QQKLQSVLEEIHCYEP	3213	3228	0.323	0.302	Spectrin|PF00435|3174|3277|0				missense variant|V->I|rs140927945|3219|3219|0		repeat:Spectrin 6|3173|3277|0	topological domain:Cytoplasmic|1|8746|0		In isoform 9.|Missing|1|7843|0;In isoform 3.|Missing|1|7838|0;In isoform 8.|Missing|1|5585|0;In isoform 2.|Missing|1|5476|0;In isoform 5.|Missing|1444|8797|0;In isoform 6.|Missing|1726|8797|0
B'gamma	1	Q6I9Y2	THO complex subunit 7 homolog	THOC7	LSTIHELQQTLENDEK	171	186	0.407	0.506					missense variant|D->E|rs199867618|184|184|0		region of interest:Interaction with NIF3L1|105|204|0;coiled-coil region|75|194|0
B'gamma	1	O94886	CSC1-like protein 1	TMEM63A	LLERITEEERHVQDQP	331	346	0.305	0.039	DUF4463|PF14703|262|332|0
B'gamma	1	P17480	Nucleolar transcription factor 1	UBTF	LRFLESLPEEEQQRVL	359	374	0.362	0.383	HMG_box_2|PF09011|295|361|0		Phosphorylation|||Phosphoserine|P17480|364|364|0				DNA-binding region:HMG box 3|298|362|0
B'gamma	1	O94763	Unconventional prefoldin RPB5 interactor 1	URI1	LPTIPERKEVLLEASE	502	517	0.487	0.406										In isoform 4.|AFSGTVIEKEFVSPSLTPPPAIAHPALPTIPERKEVLLEASEETGKRVSKFKAARLQQKD->VLRLVGYSRNLAPLNVIL|476|535|0			Predicted 27453045. Same site.
B'gamma	1	Q8WYQ9	Zinc finger CCHC domain-containing protein 14	ZCCHC14	SPALSSVPESSFYSSS	732	747	0.51	0.453							compositionally biased region:Ser-rich|704|747|0
B'gamma	1	O95789	Zinc finger MYM-type protein 6	ZMYM6	LLDKIKEEPDNAQEYG	19	34	0.563	0.194					missense variant|I->V|rs74780395|23|23|0;missense variant|Q->R|rs201542673|31|31|0					In isoform 5.|Missing|1|687|0
		Holoenzyme B'gamma ligands
Bait protein	Counts	ProteinAcc	ProteinName	GeneName	Hit	SeqStart	SeqStop	IUPred	Anchor	Domain	Motif	Modification	Structure	SNP	Mutagenesis	Region	Topology	SecondaryStructure	Isoform	Switch	Other
Holoenzyme B'gamma	2467	Q96J92	Serine/threonine-protein kinase WNK4	WNK4	ARPLPGEARLAPISEE	993	1008	0.707	0.887										In isoform 2.|Missing|828|1210|0			Predicted 27453045. Same site.
Holoenzyme B'gamma	1245	O95782	AP-2 complex subunit alpha-1	AP2A1	STDVLATVLEEMPPFP	591	606	0.31	0.366	Adaptin_N|PF01602|29|591|0
Holoenzyme B'gamma	677	Q07157	Tight junction protein ZO-1	TJP1	QNQFSEHDKTLYRIPE	1313	1328	0.74	0.768			Phosphorylation||||Q07157|1322|1322|0;Phosphorylation||||Q07157|1324|1324|0
Holoenzyme B'gamma	427	Q17RD7	Synaptotagmin-16	SYT16	KLPHVLSSIAEEEHHL	132	147	0.515	0.531										In isoform 3.|Missing|1|442|0
Holoenzyme B'gamma	298	P15822	Zinc finger protein 40	HIVEP1	MDPKLSTIMEQQISSA	1104	1119	0.557	0.705										In isoform 2.|Missing|1|2017|0;In isoform 3.|Missing|1|2002|0			MS B56 specific. Predicted 27453045. Same site.
Holoenzyme B'gamma	241	Q68D51	DENN domain-containing protein 2C	DENND2C	LETIPESEPSGMNRIL	900	915	0.336	0.069
Holoenzyme B'gamma	138	O95405	Zinc finger FYVE domain-containing protein 9	ZFYVE9	RLSFNPTLASVNESAV	46	61	0.432	0.307
Holoenzyme B'gamma	129	O15079	Syntaphilin	SNPH	VQYQPDLDTILEKVTQ	319	334	0.339	0.789	Syntaphilin|PF15290|17|334|0
Holoenzyme B'gamma	116	Q96E29	Transcription termination factor 3, mitochondrial	MTERF3	ELPPLSPMQPISEEEA	115	130	0.583	0.221	mTERF|PF02536|71|296|0			3OPG|2.71|X-ray|A|126|417|0	missense variant|P->Q|rs75477527|118|118|0;missense variant|M->V|rs144681415|122|122|0					In isoform 3.|Missing|1|121|0
Holoenzyme B'gamma	74	Q9NTK1	Protein DEPP	DEPP	SVLRTLYSHLPVIHEL	197	212	0.415	0.894	DEPP|PF15343|25|212|0
Holoenzyme B'gamma	66	Q5VT06	Centrosome-associated protein 350	CEP350	ERSRGSLESIAEHVDA	2156	2171	0.478	0.464			Phosphorylation||||Q5VT06|2158|2158|0;Phosphorylation||||Q5VT06|2161|2161|0
Holoenzyme B'gamma	60	Q16787	Laminin subunit alpha-3	LAMA3	QLTGQHMSIIYEETNT	1559	1574	0.46	0.199	Laminin_B|PF00052|1517|1652|0;Laminin IV type A|Q16787|1476|1653|0									In isoform 1.|Missing|1|1620|0;In isoform 4.|Missing|1|1609|0
Holoenzyme B'gamma	55	P18754	Regulator of chromosome condensation	RCC1	MERKKPALVSIPEDVV	55	70	0.377	0.353	RCC1|PF00415|34|82|0			1A12|1.7|X-ray|A:B:C|9|421|0;1I2M|1.76|X-ray|B:D|20|421|0	missense variant|M->T|rs202118406|55|55|0		repeat:RCC1 1|34|84|0		strand|56|63|0;strand|69|74|0
Holoenzyme B'gamma	55	Q9H6K5	Putative uncharacterized protein FLJ22184		SADGLCTIYETEGPES	460	475	0.639	0.824							compositionally biased region:Pro-rich|2|489|0
Holoenzyme B'gamma	49	Q16589	Cyclin-G2	CCNG2	VPELPTIPEGGCFDES	287	302	0.488	0.05													Predicted 27453045. Same site.
Holoenzyme B'gamma	44	Q8NAA5	Leucine-rich repeat-containing protein 75A	LRRC75A	PKQGHLPTILELGEGP	290	305	0.575	0.474										In isoform 2.|Missing|213|344|0			MS B56 specific. Predicted 27453045. Same site.
Holoenzyme B'gamma	44	P23467	Receptor-type tyrosine-protein phosphatase beta	PTPRB	QENPLFPIYENVNPEY	1973	1988	0.327	0.108			Phosphorylation||||P23467|1981|1981|0;Phosphorylation||||P23467|1988|1988|0	2H02|2.3|X-ray|A:B|1662|1973|0;2H04|2.3|X-ray|A|1662|1973|0;2I3R|1.85|X-ray|A:B|1662|1973|0;2I3U|1.85|X-ray|A|1662|1973|0;2I4E|1.75|X-ray|A:B|1662|1973|0;2I4G|1.65|X-ray|A|1662|1973|0;2I4H|2.15|X-ray|A|1662|1973|0;2I5X|1.7|X-ray|A:B|1662|1973|0				topological domain:Cytoplasmic|1643|1997|0
Holoenzyme B'gamma	32	Q68E01	Integrator complex subunit 3	INTS3	KFSDLFSLAEEYEDSS	966	981	0.373	0.719			Phosphorylation||||Q68E01|977|977|0
Holoenzyme B'gamma	29	Q9Y238	Deleted in lung and esophageal cancer protein 1	DLEC1	DFHSVLQMVLEEVPEP	707	722	0.32	0.104
Holoenzyme B'gamma	28	Q8NCX0	Coiled-coil domain-containing protein 150	CCDC150	QKTAFLKDRLNAIQEE	130	145	0.32	0.136							coiled-coil region|106|299|0			In isoform 3 and isoform 4.|Missing|1|685|0;In isoform 2.|Missing|1|513|0
Holoenzyme B'gamma	24	Q5TD94	Radial spoke head protein 4 homolog A	RSPH4A	LLTPISEDLEIQNIPP	591	606	0.364	0.26	Radial_spoke|PF04712|207|697|0				missense variant|P->A|rs189421935|606|606|0					In isoform 3.|GRCNWFNSIQKNEEEEEEEDEEKDDSDYIEQEVGLPLLTPISEDLE->RFRIYPPGQHGYPQISFHNMLLQSFNPTFGLEHMPSPMAKSLKIST|555|600|0;In isoform 3.|Missing|601|716|0
Holoenzyme B'gamma	21	Q9HCU4	Cadherin EGF LAG seven-pass G-type receptor 2	CELSR2	LPTISEKSSLLRLPLE	2844	2859	0.452	0.954					missense variant|S->N|rs200881205|2848|2848|0			topological domain:Cytoplasmic|2613|2923|0
Holoenzyme B'gamma	20	Q9NTK1	Protein DEPP	DEPP	AHLPTIRETTEEMLLG	10	25	0.533	0.709	DEPP|PF15343|25|212|0				missense variant|E->D|rs114540375|17|17|0
Holoenzyme B'gamma	18	Q96RT8	Gamma-tubulin complex component 5	TUBGCP5	LMKMQSIAESHLELDD	625	640	0.377	0.186	Spc97_Spc98|PF04130|273|942|0		Phosphorylation||||Q96RT8|630|630|0
Holoenzyme B'gamma	17	Q70EK8	Inactive ubiquitin carboxyl-terminal hydrolase 53	USP53	ENPKQKGLMTIYEDEM	631	646	0.606	0.762													MS B56 specific. Predicted 27453045. Same site.
Holoenzyme B'gamma	15	Q9Y6Q2	Stonin-1	STON1	HVLYPIPESSSDSPLA	100	115	0.494	0.492					missense variant|A->T|rs147769896|115|115|0
Holoenzyme B'gamma	14	Q7Z570	Zinc finger protein 804A	ZNF804A	AGKYLLEPISEKQYLA	630	645	0.333	0.678
Holoenzyme B'gamma	14	Q9HAU0	Pleckstrin homology domain-containing family A member 5	PLEKHA5	YKSEPELTTVAEVDES	807	822	0.566	0.368			Phosphorylation||||Q9HAU0|807|807|0;Phosphorylation||||Q9HAU0|822|822|0;Phosphorylation|||Phosphoserine|Q9HAU0|809|809|0							In isoform 7.|Missing|77|1116|0;In isoform 3.|Missing|651|1116|0;In isoform 5.|Missing|785|840|0			MS B56 specific. Validated, predicted 27453045. Same site.
Holoenzyme B'gamma	14	O14686	Histone-lysine N-methyltransferase 2D	KMT2D	EPHLSPVPEEPCLSPQ	812	827	0.804	0.748					missense variant|L->F|rs200528183|824|824|0;Polymorphism|P->L|VAR_064371|813|813|0		compositionally biased region:Pro-rich|374|1197|0							[LVMIFC]-SP-[ILVM]-x-E
Holoenzyme B'gamma	13	O60566	Mitotic checkpoint serine/threonine-protein kinase BUB1 beta	BUB1B	IKKLSPIIEDSREATH	666	681	0.437	0.321			Phosphorylation||||O60566|680|680|0;Phosphorylation||22067460,19015317|Phosphoserine|O60566|670|670|0;Phosphorylation|PLK1|17785528|Phosphoserine|O60566|676|676|0							In isoform 2.|Missing|608|675|0			MS B56 specific. Validated, predicted 27453045. Same site.	LSPI-x-E
Holoenzyme B'gamma	12	P51587	Breast cancer type 2 susceptibility protein	BRCA2	SQKAEITELSTILEES	1106	1121	0.428	0.191					Unclassified|S->R|VAR_020714|1106|1106|0								Validated, predicted 27453045. Same site.
Holoenzyme B'gamma	12	P51532	Transcription activator BRG1	SMARCA4	FLQAILEHEEQDESRH	1246	1261	0.594	0.526	Helicase C-terminal|P51532|1084|1246|0									In isoform 2, isoform 3, isoform 4 and isoform 5.|Missing|1259|1291|0			Predicted 27453045. Same site.
Holoenzyme B'gamma	11	Q9H869	YY1-associated protein 1	YY1AP1	PFWLKASLPSIQEELR	374	389	0.371	0.501					missense variant|R->Q|rs150614243|389|389|0
Holoenzyme B'gamma	11	Q6EMB2	Tubulin polyglutamylase TTLL5	TTLL5	YTPSLTALVENTPKEN	618	633	0.529	0.526										In isoform 3.|Missing|270|1281|0
Holoenzyme B'gamma	11	Q96J92	Serine/threonine-protein kinase WNK4	WNK4	LAPISEEGKPQLVGRF	1002	1017	0.651	0.971		DOC_SPAK_OSR1_1|ELMI001491|1016|1020|0	Ubiquitylation|||cross-link:Glycyl lysine isopeptide (Lys-Gly) (interchain with G-Cter in ubiquitin)|Q96J92|1010|1010|0	2V3S|1.7|X-ray|C:D|1015|1020|0	Polymorphism|L->P|VAR_041333|1013|1013|0					In isoform 2.|Missing|828|1210|0			Predicted 27453045. Same site.
Holoenzyme B'gamma	11	Q8WXH0	Nesprin-2	SYNE2	MSYLAAVEEEVEESSV	4109	4124	0.536	0.692			Phosphorylation||18669648||Q8WXH0|4110|4110|0;Phosphorylation||18669648||Q8WXH0|4111|4111|0		missense variant|E->K|rs140028745|4116|4116|0			topological domain:Cytoplasmic|1|6834|0		In isoform 6.|Missing|1|6469|0;In isoform 5.|Missing|1|6366|0;In isoform 4.|Missing|1|6122|0;In isoform 3.|Missing|1|6030|0;In isoform 9.|Missing|268|6885|0;In isoform 8.|Missing|286|6885|0
Holoenzyme B'gamma	10	Q5VWP3	Muscular LMNA-interacting protein	MLIP	LSHPMVAIPEHEALDS	440	455	0.598	0.487										In isoform 4.|Missing|392|458|0			Predicted 27453045. Same site.
Holoenzyme B'gamma	10	Q13873	Bone morphogenetic protein receptor type-2	BMPR2	GMTTISEMPYPDETNL	625	640	0.61	0.698					missense variant|M->I|rs200428510|626|626|0			topological domain:Cytoplasmic|172|1038|0		In isoform 2.|Missing|531|1038|0			Predicted 27453045. Same site.
Holoenzyme B'gamma	10	P78357	Contactin-associated protein 1	CNTNAP1	PRDQNLPQILEESRSE	1369	1384	0.924	0.893		SH3-binding|P78357|1328|1369|0	Phosphorylation||||P78357|1381|1381|0;Phosphorylation||||P78357|1383|1383|0					topological domain:Cytoplasmic|1305|1384|0
Holoenzyme B'gamma	8	Q9BVS5	tRNA (adenine(58)-N(1))-methyltransferase, mitochondrial	TRMT61B	LSSLENLRLPTLREES	82	97	0.494	0.648													MS B56 specific 27453045.
Holoenzyme B'gamma	8	Q9HAV5	Tumor necrosis factor receptor superfamily member 27	EDA2R	LNPILEDDCSSTSGFP	214	229	0.545	0.197								topological domain:Cytoplasmic|160|297|0
Holoenzyme B'gamma	8	Q9HD43	Receptor-type tyrosine-protein phosphatase H	PTPRH	DWSRVPLKPIHEEPGS	857	872	0.317	0.134	Y_phosphatase|PF00102|844|1078|0;Tyrosine-protein phosphatase|Q9HD43|820|1079|0							topological domain:Cytoplasmic|776|1115|0
Holoenzyme B'gamma	7	Q9HAD4	WD repeat-containing protein 41	WDR41	SPLQTIGEEQTQNPYT	19	34	0.481	0.057	WD40|PF00400|33|70|0									In isoform 2.|Missing|18|72|0			MS B56 specific 27453045.
Holoenzyme B'gamma	7	Q9GZV8	PR domain zinc finger protein 14	PRDM14	GHYRNSLATVEEDFQP	37	52	0.343	0.219			Phosphorylation||||Q9GZV8|39|39|0
Holoenzyme B'gamma	7	Q96T23	Remodeling and spacing factor 1	RSF1	QRLSPIPEEVPKSTLE	601	616	0.647	0.429			Phosphorylation||18669648,17081983||Q96T23|612|612|0;Phosphorylation||||Q96T23|614|614|0;Phosphorylation|||Phosphoserine|Q96T23|604|604|0		missense variant|I->M|rs34717321|606|606|0;missense variant|V->I|rs199805709|610|610|0								MS B56 specific 27453045.	LSPI-x-E
Holoenzyme B'gamma	7	Q8TDW7	Protocadherin Fat 3	FAT3	WMPGARLSDIEEVPNY	4391	4406	0.512	0.608								topological domain:Cytoplasmic|4176|4589|0		In isoform 2.|Missing|1261|4589|0
Holoenzyme B'gamma	6	Q9BVP2	Guanine nucleotide-binding protein-like 3	GNL3	SFILDKIIEEDDAYDF	529	544	0.376	0.975			Phosphorylation||||Q9BVP2|542|542|0;Phosphorylation|||Phosphoserine|Q9BVP2|529|529|0		missense variant|L->F|rs200108963|532|532|0		region of interest:Acidic|465|543|0						MS B56 specific 27453045.
Holoenzyme B'gamma	5	Q99677	Lysophosphatidic acid receptor 4	LPAR4	LTTKPSLPAIQEEVSD	340	355	0.559	0.034								topological domain:Cytoplasmic|316|370|0					Predicted 27453045. Same site.
Holoenzyme B'gamma	5	Q14517	Protocadherin Fat 1	FAT1	MPSVPLPDIQEFPNYE	4389	4404	0.478	0.656					missense variant|V->I|rs192910004|4392|4392|0			topological domain:Cytoplasmic|4203|4588|0
Holoenzyme B'gamma	4	P04271	Protein S100-B	S100B	SHFLEEIKEQEVVDKV	42	57	0.327	0.145	S_100|PF01023|4|47|0;EF-hand 1|P04271|13|48|0;EF-hand 2|P04271|49|84|0			1MQ1||NMR|A:B|2|92|0;1UWO||NMR|A:B|2|92|0;2H61|1.9|X-ray|A:B:C:D:E:F:G:H|1|92|0;2M49||NMR|B:D|2|92|0;2PRU||NMR|A:B|2|92|0;3CZT|1.4|X-ray|X|1|92|0;3D0Y|1.5|X-ray|A:B|1|92|0;3D10|1.65|X-ray|A:B|1|92|0;3HCM|2.0|X-ray|A:B|1|92|0					turn|42|44|0;strand|47|49|0;helix|51|61|0
Holoenzyme B'gamma	4	A6NL46	Putative UPF0607 protein ENSP00000332738		KFNLQLPSLDEQVIPT	53	68	0.448	0.759
Holoenzyme B'gamma	4	Q16790	Carbonic anhydrase 9	CA9	LSRLEEIAEEGSETQV	293	308	0.471	0.127	Carb_anhydrase|PF00194|132|390|0		Other|||disulfide bond|Q16790|156|336|0	3IAI|2.2|X-ray|A:B:C:D|137|391|0			region of interest:Catalytic|113|414|0	topological domain:Extracellular|38|414|0	helix|287|293|0;helix|294|299|0;strand|305|308|0
Holoenzyme B'gamma	4	Q8N9V7	Testis- and ovary-specific PAZ domain-containing protein 1	TOPAZ1	HLLSVPETVEKETSSE	394	409	0.49	0.412					missense variant|S->F|rs187074604|408|408|0
Holoenzyme B'gamma	4	Q8N1M1	Bestrophin-3	BEST3	ELSTIRETSQTSTLQS	468	483	0.565	0.483								topological domain:Cytoplasmic|292|668|0		In isoform 4.|Missing|179|668|0;In isoform 1.|Missing|399|668|0			Predicted 27453045. Same site.
Holoenzyme B'gamma	4	P21817	Ryanodine receptor 1	RYR1	PRERLHLEPIKEYRRE	816	831	0.41	0.05					stop gained|R->*|rs150633775|817|817|0			topological domain:Cytoplasmic|1|4326|0
Holoenzyme B'gamma	4	P51531	Probable global transcription activator SNF2L2	SMARCA2	KSSSHERRAFLQAILE	1207	1222	0.487	0.486	Helicase C-terminal|P51531|1054|1216|0				Disease - Disease:Nicolaides-Baraitser syndrome (NCBRS) (MIM:601358)|R->W|VAR_068208|1213|1213|0								Predicted 27453045. Same site.
Holoenzyme B'gamma	3	Q9BSF0	Small membrane A-kinase anchor protein	C2orf88	FPFPTIYEGEKQHESE	10	25	0.575	0.282	DUF4565|PF15127|1|95|0				missense variant|E->G|rs192363325|23|23|0
Holoenzyme B'gamma	3	Q8TDW0	Volume-regulated anion channel subunit LRRC8C	LRRC8C	LKSIPEKFVVDKSTAG	213	228	0.412	0.173			Ubiquitylation||||Q8TDW0|214|214|0;Ubiquitylation||||Q8TDW0|219|219|0					topological domain:Cytoplasmic|147|266|0
Holoenzyme B'gamma	3	Q8N6U8	G-protein coupled receptor 161	GPR161	QLQSIEEGDVLAAEQR	514	529	0.522	0.135								topological domain:Cytoplasmic|328|529|0		In isoform 2.|Missing|408|529|0
Holoenzyme B'gamma	3	Q9ULF5	Zinc transporter ZIP10	SLC39A10	KIIDHSHSDGLHTIHE	603	618	0.509	0.608	Zip|PF02535|404|819|0				missense variant|H->Y|rs76182486|609|609|0		compositionally biased region:His-rich|607|656|0
Holoenzyme B'gamma	3	P28715	DNA repair protein complementing XP-G cells	ERCC5	ENFLETIQEQQTTESA	612	627	0.564	0.477					missense variant|A->E|rs2227870|627|627|0					In isoform 2.|Missing|1|767|0;In isoform 3.|Missing|233|1186|0
Holoenzyme B'gamma	3	Q05397	Focal adhesion kinase 1	PTK2	TELKAQLSTILEEEKA	670	685	0.475	0.591	Pkinase_Tyr|PF07714|422|676|0;Protein kinase|Q05397|422|680|0		Phosphorylation||||Q05397|677|677|0	1MP8|1.6|X-ray|A|411|686|0;2ETM|2.3|X-ray|A:B|411|689|0;2IJM|2.19|X-ray|A:B|411|689|0;3BZ3|2.2|X-ray|A|414|689|0;3PXK|1.79|X-ray|A:B|411|689|0;4EBV|1.67|X-ray|A|411|686|0;4EBW|2.65|X-ray|A|411|686|0;4GU6|1.95|X-ray|A:B|411|689|0;4GU9|2.4|X-ray|A:B|410|686|0;4I4E|1.55|X-ray|A|411|686|0;4I4F|1.75|X-ray|A|411|686|0;4K8A|2.91|X-ray|A:B|410|686|0;4K9Y|2.0|X-ray|A|410|686|0;4KAB|2.71|X-ray|A:B|410|686|…					helix|669|684|0;helix|685|687|0	In isoform 6.|Missing|1|692|0;In isoform 4.|Missing|584|1052|0;In isoform 3.|STILEEEKAQQEERMRMESRRQATVSWDSG->FQNPAQMLPASGRLPNQPCPERENYSFATF|677|706|0
Holoenzyme B'gamma	3	Q8TCG1	Protein CIP2A	KIAA1524	FQHNRKLESVAEEHEI	711	726	0.359	0.328							coiled-coil region|637|883|0
Holoenzyme B'gamma	3	O14686	Histone-lysine N-methyltransferase 2D	KMT2D	EPCLCAVPEEPHLSPQ	776	791	0.69	0.926							compositionally biased region:Pro-rich|374|1197|0							[LVMIFC]-SP-[ILVM]-x-E
Holoenzyme B'gamma	3	O94988	Protein FAM13A	FAM13A	LLQPIIEGETASFFKE	865	880	0.498	0.401			Phosphorylation||||O94988|874|874|0							In isoform 2.|Missing|855|882|0			MS B56 specific. Predicted 27453045. Same site.
Holoenzyme B'gamma	3	Q9NR99	Matrix-remodeling-associated protein 5	MXRA5	EPSPTLHTLDTVYEKP	919	934	0.628	0.818			Phosphorylation||||Q9NR99|921|921|0;Phosphorylation||||Q9NR99|926|926|0;Phosphorylation||||Q9NR99|929|929|0
Holoenzyme B'gamma	3	Q6WKZ4	Rab11 family-interacting protein 1	RAB11FIP1	IMADLNLSLPSIPEVA	951	966	0.381	0.791										In isoform 5.|Missing|143|1283|0;In isoform 2 and isoform 4.|Missing|541|1174|0			Predicted 27453045. Same site.
Holoenzyme B'gamma	3	Q9Y2I6	Ninein-like protein	NINL	CRGQAERLQAIQEERA	968	983	0.579	0.749					Polymorphism|R->G|VAR_058509|969|969|0;Polymorphism|E->K|VAR_059704|973|973|0					In isoform 2.|Missing|735|1083|0
Holoenzyme B'gamma	3	Q6UB98	Ankyrin repeat domain-containing protein 12	ANKRD12	CEHTKQFQTISEESNQ	1317	1332	0.481	0.429			Phosphorylation||||Q6UB98|1320|1320|0		missense variant|Q->R|rs139547977|1322|1322|0
Holoenzyme B'gamma	2	Q6PJP8	DNA cross-link repair 1A protein	DCLRE1A	MLEDISEEDIWEYKSK	1	16	0.539	0.557							region of interest:Nuclear localization region|1|190|0
Holoenzyme B'gamma	2	O95789	Zinc finger MYM-type protein 6	ZMYM6	LLDKIKEEPDNAQEYG	19	34	0.563	0.194					missense variant|I->V|rs74780395|23|23|0;missense variant|Q->R|rs201542673|31|31|0					In isoform 5.|Missing|1|687|0
Holoenzyme B'gamma	2	O95861	3'(2'),5'-bisphosphate nucleotidase 1	BPNT1	FPKLTIIGEEDLPSEE	66	81	0.359	0.115	Inositol_P|PF00459|8|303|0			2WEF|1.8|X-ray|A|6|308|0			metal ion-binding site:Magnesium 1|74|74|0;binding site:Substrate|74|74|0		strand|70|75|0	In isoform 4.|Missing|76|111|0
Holoenzyme B'gamma	2	P01871	Ig mu chain C region	IGHM	KEKNVPLPVIAELPPK	97	112	0.393	0.296	C1-set|PF07654|14|100|0						region of interest:CH1|1|105|0;region of interest:CH2|106|217|0
Holoenzyme B'gamma	2	Q6UWE0	E3 ubiquitin-protein ligase LRSAM1	LRSAM1	YYPPSQYLLPILEQDG	212	227	0.344	0.532			Phosphorylation||||Q6UWE0|218|218|0		missense variant|P->S|rs186724786|221|221|0					In isoform 3.|Missing|1|420|0
Holoenzyme B'gamma	2	Q8N614	Transmembrane protein 156	TMEM156	LPLDQVQEVLPPIPEL	281	296	0.503	0.049								topological domain:Cytoplasmic|233|296|0
Holoenzyme B'gamma	2	Q9H756	Leucine-rich repeat-containing protein 19	LRRC19	SLSQIPETNSEETTVI	326	341	0.57	0.074	LRR19-TM|PF15176|251|370|0				missense variant|S->P|rs142770652|326|326|0			topological domain:Cytoplasmic|292|370|0					Predicted 27453045. Same site.
Holoenzyme B'gamma	2	P28290	Sperm-specific antigen 2	SSFA2	LATVKEEVSGSSAAVT	356	371	0.535	0.778			Phosphorylation||||P28290|358|358|0;Phosphorylation||||P28290|364|364|0
Holoenzyme B'gamma	2	P17480	Nucleolar transcription factor 1	UBTF	LRFLESLPEEEQQRVL	359	374	0.362	0.383	HMG_box_2|PF09011|295|361|0		Phosphorylation|||Phosphoserine|P17480|364|364|0				DNA-binding region:HMG box 3|298|362|0
Holoenzyme B'gamma	2	Q8N6U8	G-protein coupled receptor 161	GPR161	RLQLQSIEEGDVLAAE	512	527	0.47	0.144								topological domain:Cytoplasmic|328|529|0		In isoform 2.|Missing|408|529|0
Holoenzyme B'gamma	2	Q9BXM0	Periaxin	PRX	KLPKVPEMAVPDVHLP	640	655	0.358	0.265					missense variant|P->L|rs118003416|655|655|0;Disease - Disease:Charcot-Marie-Tooth disease 4F (CMT4F) (MIM:614895)|D->N|VAR_069093|651|651|0		repeat:33|636|640|0;repeat:34|644|648|0;repeat:35|649|653|0;repeat:36|654|658|0;region of interest:55 X 5 AA approximate tandem repeats of [LVMAG]-[PSREQC]-[EDKL]-[LIVMAP]-[AQKHRPE]: that may have a tripeptide spacer of [LV]-P-[KER]|431|783|0			In isoform 2.|Missing|148|1461|0
Holoenzyme B'gamma	2	Q96T17	MAP7 domain-containing protein 2	MAP7D2	EELISIPEFSPVSEMI	655	670	0.456	0.706										In isoform 3.|Missing|202|732|0
Holoenzyme B'gamma	2	Q15643	Thyroid receptor-interacting protein 11	TRIP11	EVSQLNTIKEHLEEEI	897	912	0.452	0.543					missense variant|H->R|rs199740201|907|907|0		coiled-coil region|52|1773|0
Holoenzyme B'gamma	2	Q92974	Rho guanine nucleotide exchange factor 2	ARHGEF2	SPRDFTRMQDIPEETE	960	975	0.827	0.793			Phosphorylation|||Phosphoserine|Q92974|960|960|0			mutagenesis site:Normal activity.|S->A|960|960|0;mutagenesis site:Increases activity. Abolishes nucleotide exchange activity: when associated with D-886.|S->D|960|960|0							MS B56 specific. Validated, predicted 27453045. Same site.
Holoenzyme B'gamma	2	Q9ULD9	Zinc finger protein 608	ZNF608	VPSLPVSLTSIKEEPK	1281	1296	0.677	0.734			Phosphorylation||||Q9ULD9|1283|1283|0
Holoenzyme B'gamma	2	Q9ULH0	Kinase D-interacting substrate of 220 kDa	KIDINS220	SPLDPITEEDEKSDQS	1471	1486	0.702	0.342			Phosphorylation||||Q9ULH0|1486|1486|0					topological domain:Cytoplasmic|707|1771|0		In isoform 3.|Missing|1031|1771|0			Predicted 27453045. Same site.
Holoenzyme B'gamma	2	Q8IYD8	Fanconi anemia group M protein	FANCM	NIFSQIPEQDETYLED	1589	1604	0.408	0.287					missense variant|T->I|rs61746943|1600|1600|0					In isoform 2.|Missing|670|2048|0			Predicted 27453045. Same site.
Holoenzyme B'gamma	2	Q68DQ2	Very large A-kinase anchor protein	CRYBG3	LALSPIYEDDSSQEDI	2083	2098	0.403	0.614										In isoform 2.|Missing|1|2742|0			MS B56 specific 27453045.
Holoenzyme B'gamma	1	Q76NI1	Protein very KIND	KNDC1	LDFYDFEPLPTLPEDE	19	34	0.499	0.23										In isoform 6.|Missing|1|1584|0;In isoform 5.|Missing|1|1258|0;In isoform 2 and isoform 3.|Missing|1|65|0			Predicted 27453045. Same site.
Holoenzyme B'gamma	1	P60006	Anaphase-promoting complex subunit 15	ANAPC15	LQSIAEKDNNLVPIGK	41	56	0.584	0.958	ANAPC15|PF15243|1|95|0
Holoenzyme B'gamma	1	Q5VWP3	Muscular LMNA-interacting protein	MLIP	LADTSKFLVKIPEESS	49	64	0.43	0.507			Phosphorylation||||Q5VWP3|63|63|0							In isoform 2.|MELEKREKRSLLNKNLEEKLTVSAGGSEAKPLIFTFVPTVRRLPTHTQLADTSKFLVKIPEESSDKSPETVNR->MCSWYLGFECS|1|73|0			Predicted 27453045. Same site.
Holoenzyme B'gamma	1	O15287	Fanconi anemia group G protein	FANCG	QRSLERVLETQEQQGP	97	112	0.417	0.027
Holoenzyme B'gamma	1	P15882	N-chimaerin	CHN1	PAYKKHMPVLKETHDE	155	170	0.543	0.115			Phosphorylation||||P15882|157|157|0	3CXL|2.6|X-ray|A|15|459|0					helix|164|166|0	In isoform Alpha-1.|MALTLFDTDEYRPPVWKSYLYQLQQEAPHPRRITCTCEVENRPKYYGREFHGMISREAADQLLIVAEGSYLIRESQRQPGTYTLALRFGSQTRNFRLYYDGKHFVGEKRFESIHDLVTDGLITLYIETKAAEYIAKMTINPIYEHVGYTTLNREPAYKKHMPVLKETHDERDSTGQDGVSEKR->MPSKESWSGRKTNRAAVHKSKQEGRQQDLLIAALGMKLGSPKSSVTIWQPLKLFAYSQ|1|183|0
Holoenzyme B'gamma	1	Q9UFH2	Dynein heavy chain 17, axonemal	DNAH17	KTLLPIPEHLGSLDGT	159	174	0.303	0.081							region of interest:Stem|1|1794|0			In isoform 3.|Missing|1|3527|0;In isoform 4.|Missing|1|298|0
Holoenzyme B'gamma	1	Q8WU20	Fibroblast growth factor receptor substrate 2	FRS2	VGSARLPSVGEESTHP	170	185	0.621	0.76			Phosphorylation||||Q8WU20|177|177|0;Phosphorylation||||Q8WU20|183|183|0		missense variant|R->H|rs183123586|174|174|0
Holoenzyme B'gamma	1	Q8IV53	DENN domain-containing protein 1C	DENND1C	APDSGRLPSIPENRNL	177	192	0.358	0.097	DENN|PF02141|90|293|0		Phosphorylation||||Q8IV53|180|180|0		missense variant|G->R|rs201705846|181|181|0
Holoenzyme B'gamma	1	Q53GL0	Pleckstrin homology domain-containing family O member 1	PLEKHO1	LTLDLIQEEDPSPEEP	185	200	0.714	0.477							region of interest:Interaction with capping proteins (CPs)|133|193|0;region of interest:Interaction with ATM, CKIP, IFP35 and NMI|136|308|0
Holoenzyme B'gamma	1	C4AMC7	Putative WAS protein family homolog 3	WASH3P	NYFYVPDLGQVPEIDV	229	244	0.336	0.384	WASH_WAHD|PF11945|11|302|0
Holoenzyme B'gamma	1	Q6VEQ5	WAS protein family homolog 2	WASH2P	NYFYVPDLGQVPEIDV	231	246	0.325	0.322	WASH_WAHD|PF11945|11|304|0
Holoenzyme B'gamma	1	Q16473	Putative tenascin-XA	TNXA	SIQGTARTLSPVLESP	232	247	0.467	0.258	fn3|PF00041|245|306|0;Fibronectin type-III 2|Q16473|145|249|0
Holoenzyme B'gamma	1	Q96MR6	WD repeat-containing protein 65	WDR65	NGSKSLDVIQESESLI	241	256	0.462	0.182					missense variant|K->E|rs200092574|244|244|0;missense variant|S->N|rs191600482|245|245|0;missense variant|D->H|rs141662599|247|247|0;Polymorphism|N->D|VAR_026851|241|241|0
Holoenzyme B'gamma	1	A8MWX3	Putative WAS protein family homolog 4	WASH4P	NYFYVPDLGQVPEIDV	244	259	0.325	0.322	WASH_WAHD|PF11945|59|317|0
Holoenzyme B'gamma	1	Q2VPJ9	Leucine-rich repeat-containing protein 75B	LRRC75B	RLSQRTSLPTIYEGLD	266	281	0.355	0.244					missense variant|R->Q|rs199729018|266|266|0;missense variant|R->H|rs200554342|270|270|0					In isoform 2.|Missing|153|315|0
Holoenzyme B'gamma	1	P13942	Collagen alpha-2(XI) chain	COL11A2	LLPPLEEEQTDLQVPP	307	322	0.842	0.953							region of interest:Nonhelical region|215|486|0			In isoform 9.|Missing|291|1736|0;In isoform 3, isoform 5, isoform 7 and isoform 8.|Missing|293|313|0;In isoform 4, isoform 6, isoform 7 and isoform 8.|Missing|314|373|0
Holoenzyme B'gamma	1	Q96NA8	t-SNARE domain-containing protein 1	TSNARE1	QALLPDITEEDLEAIR	405	420	0.362	0.202	t-SNARE coiled-coil homology|Q96NA8|416|478|0												Predicted 27453045. Same site.
Holoenzyme B'gamma	1	Q9UQB3	Catenin delta-2	CTNND2	SPEHHIDPIYEDRVYQ	415	430	0.603	0.852			Phosphorylation||||Q9UQB3|415|415|0;Phosphorylation||||Q9UQB3|424|424|0				repeat:ARM 1|394|438|0
Holoenzyme B'gamma	1	O43524	Forkhead box protein O3	FOXO3	SSLNSLRQSPMQTIQE	438	453	0.596	0.508			Phosphorylation||||O43524|439|439|0										MS B56 specific. Validated, predicted 27453045. Same site.
Holoenzyme B'gamma	1	O43524	Forkhead box protein O3	FOXO3	PMQTIQENKPATFSSM	447	462	0.605	0.441				2LQH||NMR|B|461|635|0;2LQI||NMR|B|461|635|0									Validated, predicted 27453045. Same site.
Holoenzyme B'gamma	1	Q6VMQ6	Activating transcription factor 7-interacting protein 1	ATF7IP	FSKTSLLPIDETNPDL	452	467	0.539	0.765			Phosphorylation||||Q6VMQ6|463|463|0				compositionally biased region:Glu-rich|349|580|0
Holoenzyme B'gamma	1	Q6P9H4	Connector enhancer of kinase suppressor of ras 3	CNKSR3	CRYFSNERIPPIIEES	462	477	0.431	0.548	DUF1170|PF06663|330|546|0;DUF1170|Q6P9H4|325|546|0												MS B56 specific. Predicted 27453045. Same site.
Holoenzyme B'gamma	1	O94782	Ubiquitin carboxyl-terminal hydrolase 1	USP1	LSKVEESSEISPEPKT	465	480	0.554	0.051	UCH|PF00443|80|646|0;USP|O94782|81|785|0		Phosphorylation|||Phosphoserine|O94782|475|475|0		missense variant|K->E|rs200827912|479|479|0;missense variant|T->A|rs151062149|480|480|0
Holoenzyme B'gamma	1	Q6ZUG5	Uncharacterized protein FLJ43738		SFQDLKLPPIKELNEE	495	510	0.348	0.165
Holoenzyme B'gamma	1	Q9Y6Q9	Nuclear receptor coactivator 3	NCOA3	SLSALQAISEGVGTSL	522	537	0.386	0.919							compositionally biased region:Ser-rich|505|671|0
Holoenzyme B'gamma	1	Q9NQX3	Gephyrin	GPHN	TLLATIQEHGYPTINL	529	544	0.314	0.187	MoCF_biosynth|PF00994|502|645|0						region of interest:MPT adenylyltransferase|326|736|0
Holoenzyme B'gamma	1	Q96RU3	Formin-binding protein 1	FNBP1	TLYVIEEDKGDGWTRI	576	591	0.358	0.43	SH3_9|PF14604|557|607|0;SH3|Q96RU3|550|611|0		Phosphorylation||||Q96RU3|578|578|0				region of interest:Required for self-association and induction of membrane tubulation|251|617|0;region of interest:Interaction with PDE6G|495|617|0;region of interest:Required for interaction with TNKS|514|617|0;region of interest:Interaction with DNM1 and DNM3|535|617|0;region of interest:Interaction with ARHGAP17, DAAM1, DIAPH1 and DIAPH2|550|617|0;region of interest:Interaction with FASLG|553|…
Holoenzyme B'gamma	1	Q9BXM0	Periaxin	PRX	KLPKVPEMAVPDVHLP	692	707	0.34	0.215					missense variant|V->L|rs187194280|696|696|0;missense variant|V->M|rs187194280|696|696|0;missense variant|V->M|rs116855701|701|701|0		repeat:44|706|710|0;repeat:41|688|692|0;repeat:42|696|700|0;repeat:43|701|705|0;region of interest:55 X 5 AA approximate tandem repeats of [LVMAG]-[PSREQC]-[EDKL]-[LIVMAP]-[AQKHRPE]: that may have a tripeptide spacer of [LV]-P-[KER]|431|783|0			In isoform 2.|Missing|148|1461|0
Holoenzyme B'gamma	1	Q9UPV0	Centrosomal protein of 164 kDa	CEP164	NRQMLEQLKEEIEASE	718	733	0.513	0.265							compositionally biased region:Glu-rich|468|955|0
Holoenzyme B'gamma	1	Q9BXM0	Periaxin	PRX	KLPKVPEMAVPDVHLP	728	743	0.328	0.261							repeat:47|724|728|0;repeat:48|732|736|0;repeat:49|737|741|0;repeat:50|742|746|0;region of interest:55 X 5 AA approximate tandem repeats of [LVMAG]-[PSREQC]-[EDKL]-[LIVMAP]-[AQKHRPE]: that may have a tripeptide spacer of [LV]-P-[KER]|431|783|0			In isoform 2.|Missing|148|1461|0
Holoenzyme B'gamma	1	Q9H2P0	Activity-dependent neuroprotector homeobox protein	ADNP	LKVIPEDASESEEKLD	913	928	0.675	0.657			Phosphorylation|||Phosphoserine|Q9H2P0|921|921|0		missense variant|V->I|rs150900514|915|915|0;missense variant|P->S|rs142988030|917|917|0;missense variant|E->D|rs148496595|924|924|0;missense variant|D->H|rs76458950|928|928|0
Holoenzyme B'gamma	1	O15069	NAC-alpha domain-containing protein 1	NACAD	LTLPQDSAMTAPLPLQ	914	929	0.716	0.971
Holoenzyme B'gamma	1	Q3T8J9	GON-4-like protein	GON4L	PFWLKASLPSIQEELR	917	932	0.367	0.421
Holoenzyme B'gamma	1	Q15772	Striated muscle preferentially expressed protein kinase	SPEG	SKLEKMPSIPEEPEQG	1165	1180	0.697	0.159			Phosphorylation|||Phosphoserine|Q15772|1172|1172|0		Unclassified - Disease:A gastric adenocarcinoma sample|E->D|VAR_041106|1178|1178|0					In isoform 2 and isoform 3.|Missing|963|3267|0			MS B56 specific. Predicted 27453045. Same site.
Holoenzyme B'gamma	1	A4UGR9	Xin actin-binding repeat-containing protein 2	XIRP2	RFETQPLDQISEESHN	1215	1230	0.496	0.172							repeat:Xin 24|1207|1222|0			In isoform 4, isoform 5, isoform 6 and isoform 7.|Missing|772|3374|0			Predicted 27453045. Same site.
Holoenzyme B'gamma	1	P51532	Transcription activator BRG1	SMARCA4	KSSSHERRAFLQAILE	1237	1252	0.498	0.578	Helicase C-terminal|P51532|1084|1246|0												Predicted 27453045. Same site.
Holoenzyme B'gamma	1	P24928	DNA-directed RNA polymerase II subunit RPB1	POLR2A	DTGPLMKCSFEETVDV	1423	1438	0.322	0.173	RNA_pol_Rpb1_5|PF04998|830|1428|0		Phosphorylation||||P24928|1424|1424|0							In isoform 2.|Missing|567|1970|0
Holoenzyme B'gamma	1	Q14966	Zinc finger protein 638	ZNF638	LKQERLVTVDEIGEVE	1675	1690	0.329	0.339										In isoform 2.|Missing|815|1978|0;In isoform 4.|Missing|1140|1978|0
Holoenzyme B'gamma	1	Q9Y6V0	Protein piccolo	PCLO	LSTVSEIPLTDVVVKE	3322	3337	0.342	0.582										In isoform 3.|Missing|1|4458|0;In isoform 4.|Missing|491|5065|0				[LCVMIF]-SPI-x-E
Holoenzyme B'gamma	1	P22105	Tenascin-X	TNXB	SIQGTARTLSPVLESP	3789	3804	0.467	0.272	fn3|PF00041|3802|3881|0;Fibronectin type-III 29|P22105|3702|3799|0;Fibronectin type-III 30|P22105|3803|3892|0			2CUI||NMR|A|3699|3797|0					strand|3783|3795|0
		Holoenzyme B'epsilon ligands
Bait protein	NGS counts	ProteinAcc	ProteinName	GeneName	Hit	SeqStart	SeqStop	IUPred	Anchor	Domain	Motif	Modification	Structure	SNP	Mutagenesis	Region	Topology	SecondaryStructure	Isoform	Switch	Other
Holoenzyme B'epsilon	1941	Q07157	Tight junction protein ZO-1	TJP1	QNQFSEHDKTLYRIPE	1313	1328	0.74	0.768			Phosphorylation||||Q07157|1322|1322|0;Phosphorylation||||Q07157|1324|1324|0
Holoenzyme B'epsilon	1163	O95782	AP-2 complex subunit alpha-1	AP2A1	STDVLATVLEEMPPFP	591	606	0.31	0.366	Adaptin_N|PF01602|29|591|0
Holoenzyme B'epsilon	960	Q96J92	Serine/threonine-protein kinase WNK4	WNK4	ARPLPGEARLAPISEE	993	1008	0.707	0.887										In isoform 2.|Missing|828|1210|0			Predicted 27453045. Same site.
Holoenzyme B'epsilon	243	P15822	Zinc finger protein 40	HIVEP1	MDPKLSTIMEQQISSA	1104	1119	0.557	0.705										In isoform 2.|Missing|1|2017|0;In isoform 3.|Missing|1|2002|0			MS B56 specific. Predicted 27453045. Same site.
Holoenzyme B'epsilon	162	Q17RD7	Synaptotagmin-16	SYT16	KLPHVLSSIAEEEHHL	132	147	0.515	0.531										In isoform 3.|Missing|1|442|0
Holoenzyme B'epsilon	76	Q68D51	DENN domain-containing protein 2C	DENND2C	LETIPESEPSGMNRIL	900	915	0.336	0.069
Holoenzyme B'epsilon	76	Q8NAA5	Leucine-rich repeat-containing protein 75A	LRRC75A	PKQGHLPTILELGEGP	290	305	0.575	0.474										In isoform 2.|Missing|213|344|0			MS B56 specific. Predicted 27453045. Same site.
Holoenzyme B'epsilon	47	Q9NTK1	Protein DEPP	DEPP	SVLRTLYSHLPVIHEL	197	212	0.415	0.894	DEPP|PF15343|25|212|0
Holoenzyme B'epsilon	46	Q70EK8	Inactive ubiquitin carboxyl-terminal hydrolase 53	USP53	ENPKQKGLMTIYEDEM	631	646	0.606	0.762													MS B56 specific. Predicted 27453045. Same site.
Holoenzyme B'epsilon	40	O95405	Zinc finger FYVE domain-containing protein 9	ZFYVE9	RLSFNPTLASVNESAV	46	61	0.432	0.307
Holoenzyme B'epsilon	39	Q9Y238	Deleted in lung and esophageal cancer protein 1	DLEC1	DFHSVLQMVLEEVPEP	707	722	0.32	0.104
Holoenzyme B'epsilon	31	Q96E29	Transcription termination factor 3, mitochondrial	MTERF3	ELPPLSPMQPISEEEA	115	130	0.583	0.221	mTERF|PF02536|71|296|0			3OPG|2.71|X-ray|A|126|417|0	missense variant|P->Q|rs75477527|118|118|0;missense variant|M->V|rs144681415|122|122|0					In isoform 3.|Missing|1|121|0
Holoenzyme B'epsilon	29	Q68E01	Integrator complex subunit 3	INTS3	KFSDLFSLAEEYEDSS	966	981	0.373	0.719			Phosphorylation||||Q68E01|977|977|0
Holoenzyme B'epsilon	23	Q16589	Cyclin-G2	CCNG2	VPELPTIPEGGCFDES	287	302	0.488	0.05													Predicted 27453045. Same site.
Holoenzyme B'epsilon	21	Q9Y6Q2	Stonin-1	STON1	HVLYPIPESSSDSPLA	100	115	0.494	0.492					missense variant|A->T|rs147769896|115|115|0
Holoenzyme B'epsilon	21	O15079	Syntaphilin	SNPH	VQYQPDLDTILEKVTQ	319	334	0.339	0.789	Syntaphilin|PF15290|17|334|0
Holoenzyme B'epsilon	16	P23467	Receptor-type tyrosine-protein phosphatase beta	PTPRB	QENPLFPIYENVNPEY	1973	1988	0.327	0.108			Phosphorylation||||P23467|1981|1981|0;Phosphorylation||||P23467|1988|1988|0	2H02|2.3|X-ray|A:B|1662|1973|0;2H04|2.3|X-ray|A|1662|1973|0;2I3R|1.85|X-ray|A:B|1662|1973|0;2I3U|1.85|X-ray|A|1662|1973|0;2I4E|1.75|X-ray|A:B|1662|1973|0;2I4G|1.65|X-ray|A|1662|1973|0;2I4H|2.15|X-ray|A|1662|1973|0;2I5X|1.7|X-ray|A:B|1662|1973|0				topological domain:Cytoplasmic|1643|1997|0
Holoenzyme B'epsilon	16	Q16533	snRNA-activating protein complex subunit 1	SNAPC1	SMPVITEEEENESLSG	341	356	0.571	0.473							compositionally biased region:Poly-Glu|347|352|0						MS B56 specific. Predicted 27453045. Same site.
Holoenzyme B'epsilon	15	Q16787	Laminin subunit alpha-3	LAMA3	QLTGQHMSIIYEETNT	1559	1574	0.46	0.199	Laminin_B|PF00052|1517|1652|0;Laminin IV type A|Q16787|1476|1653|0									In isoform 1.|Missing|1|1620|0;In isoform 4.|Missing|1|1609|0
Holoenzyme B'epsilon	15	Q76NI1	Protein very KIND	KNDC1	LDFYDFEPLPTLPEDE	19	34	0.499	0.23										In isoform 6.|Missing|1|1584|0;In isoform 5.|Missing|1|1258|0;In isoform 2 and isoform 3.|Missing|1|65|0			Predicted 27453045. Same site.
Holoenzyme B'epsilon	14	Q14517	Protocadherin Fat 1	FAT1	MPSVPLPDIQEFPNYE	4389	4404	0.478	0.656					missense variant|V->I|rs192910004|4392|4392|0			topological domain:Cytoplasmic|4203|4588|0
Holoenzyme B'epsilon	12	Q5TD94	Radial spoke head protein 4 homolog A	RSPH4A	LLTPISEDLEIQNIPP	591	606	0.364	0.26	Radial_spoke|PF04712|207|697|0				missense variant|P->A|rs189421935|606|606|0					In isoform 3.|GRCNWFNSIQKNEEEEEEEDEEKDDSDYIEQEVGLPLLTPISEDLE->RFRIYPPGQHGYPQISFHNMLLQSFNPTFGLEHMPSPMAKSLKIST|555|600|0;In isoform 3.|Missing|601|716|0
Holoenzyme B'epsilon	11	Q7Z570	Zinc finger protein 804A	ZNF804A	AGKYLLEPISEKQYLA	630	645	0.333	0.678
Holoenzyme B'epsilon	9	Q9HCU4	Cadherin EGF LAG seven-pass G-type receptor 2	CELSR2	LPTISEKSSLLRLPLE	2844	2859	0.452	0.954					missense variant|S->N|rs200881205|2848|2848|0			topological domain:Cytoplasmic|2613|2923|0
Holoenzyme B'epsilon	9	O43524	Forkhead box protein O3	FOXO3	PMQTIQENKPATFSSM	447	462	0.605	0.441				2LQH||NMR|B|461|635|0;2LQI||NMR|B|461|635|0									MS B56 specific. Validated, predicted 27453045. Same site.
Holoenzyme B'epsilon	9	Q8TDW7	Protocadherin Fat 3	FAT3	WMPGARLSDIEEVPNY	4391	4406	0.512	0.608								topological domain:Cytoplasmic|4176|4589|0		In isoform 2.|Missing|1261|4589|0
Holoenzyme B'epsilon	9	P18754	Regulator of chromosome condensation	RCC1	MERKKPALVSIPEDVV	55	70	0.377	0.353	RCC1|PF00415|34|82|0			1A12|1.7|X-ray|A:B:C|9|421|0;1I2M|1.76|X-ray|B:D|20|421|0	missense variant|M->T|rs202118406|55|55|0		repeat:RCC1 1|34|84|0		strand|56|63|0;strand|69|74|0
Holoenzyme B'epsilon	8	Q8NCX0	Coiled-coil domain-containing protein 150	CCDC150	QKTAFLKDRLNAIQEE	130	145	0.32	0.136							coiled-coil region|106|299|0			In isoform 3 and isoform 4.|Missing|1|685|0;In isoform 2.|Missing|1|513|0
Holoenzyme B'epsilon	8	O14686	Histone-lysine N-methyltransferase 2D	KMT2D	EPHLSPVPEEPCLSPQ	812	827	0.804	0.748					missense variant|L->F|rs200528183|824|824|0;Polymorphism|P->L|VAR_064371|813|813|0		compositionally biased region:Pro-rich|374|1197|0							[LVMIFC]-SP-[ILVM]-x-E
Holoenzyme B'epsilon	7	Q9HAU0	Pleckstrin homology domain-containing family A member 5	PLEKHA5	YKSEPELTTVAEVDES	807	822	0.566	0.368			Phosphorylation||||Q9HAU0|807|807|0;Phosphorylation||||Q9HAU0|822|822|0;Phosphorylation|||Phosphoserine|Q9HAU0|809|809|0							In isoform 7.|Missing|77|1116|0;In isoform 3.|Missing|651|1116|0;In isoform 5.|Missing|785|840|0			MS B56 specific. Validated, predicted 27453045. Same site.
Holoenzyme B'epsilon	6	P51587	Breast cancer type 2 susceptibility protein	BRCA2	SQKAEITELSTILEES	1106	1121	0.428	0.191					Unclassified|S->R|VAR_020714|1106|1106|0								Validated, predicted 27453045. Same site.
Holoenzyme B'epsilon	6	Q5VT06	Centrosome-associated protein 350	CEP350	ERSRGSLESIAEHVDA	2156	2171	0.478	0.464			Phosphorylation||||Q5VT06|2158|2158|0;Phosphorylation||||Q5VT06|2161|2161|0
Holoenzyme B'epsilon	6	Q6UWE0	E3 ubiquitin-protein ligase LRSAM1	LRSAM1	YYPPSQYLLPILEQDG	212	227	0.344	0.532			Phosphorylation||||Q6UWE0|218|218|0		missense variant|P->S|rs186724786|221|221|0					In isoform 3.|Missing|1|420|0
Holoenzyme B'epsilon	6	O60566	Mitotic checkpoint serine/threonine-protein kinase BUB1 beta	BUB1B	IKKLSPIIEDSREATH	666	681	0.437	0.321			Phosphorylation||||O60566|680|680|0;Phosphorylation||22067460,19015317|Phosphoserine|O60566|670|670|0;Phosphorylation|PLK1|17785528|Phosphoserine|O60566|676|676|0							In isoform 2.|Missing|608|675|0			MS B56 specific. Validated, predicted 27453045. Same site.	LSPI-x-E
Holoenzyme B'epsilon	6	Q9BVS5	tRNA (adenine(58)-N(1))-methyltransferase, mitochondrial	TRMT61B	LSSLENLRLPTLREES	82	97	0.494	0.648													MS B56 specific 27453045.
Holoenzyme B'epsilon	5	Q9H6K5	Putative uncharacterized protein FLJ22184		SADGLCTIYETEGPES	460	475	0.639	0.824							compositionally biased region:Pro-rich|2|489|0
Holoenzyme B'epsilon	5	Q92974	Rho guanine nucleotide exchange factor 2	ARHGEF2	SPRDFTRMQDIPEETE	960	975	0.827	0.793			Phosphorylation|||Phosphoserine|Q92974|960|960|0			mutagenesis site:Normal activity.|S->A|960|960|0;mutagenesis site:Increases activity. Abolishes nucleotide exchange activity: when associated with D-886.|S->D|960|960|0							MS B56 specific. Validated, predicted 27453045. Same site.
Holoenzyme B'epsilon	5	Q9HAD4	WD repeat-containing protein 41	WDR41	SPLQTIGEEQTQNPYT	19	34	0.481	0.057	WD40|PF00400|33|70|0									In isoform 2.|Missing|18|72|0			MS B56 specific 27453045.
Holoenzyme B'epsilon	4	O95861	3'(2'),5'-bisphosphate nucleotidase 1	BPNT1	FPKLTIIGEEDLPSEE	66	81	0.359	0.115	Inositol_P|PF00459|8|303|0			2WEF|1.8|X-ray|A|6|308|0			metal ion-binding site:Magnesium 1|74|74|0;binding site:Substrate|74|74|0		strand|70|75|0	In isoform 4.|Missing|76|111|0
Holoenzyme B'epsilon	4	O43524	Forkhead box protein O3	FOXO3	SSLNSLRQSPMQTIQE	438	453	0.596	0.508			Phosphorylation||||O43524|439|439|0										MS B56 specific. Validated, predicted 27453045. Same site.
Holoenzyme B'epsilon	4	Q9NTK1	Protein DEPP	DEPP	AHLPTIRETTEEMLLG	10	25	0.533	0.709	DEPP|PF15343|25|212|0				missense variant|E->D|rs114540375|17|17|0
Holoenzyme B'epsilon	4	Q9HD43	Receptor-type tyrosine-protein phosphatase H	PTPRH	DWSRVPLKPIHEEPGS	857	872	0.317	0.134	Y_phosphatase|PF00102|844|1078|0;Tyrosine-protein phosphatase|Q9HD43|820|1079|0							topological domain:Cytoplasmic|776|1115|0
Holoenzyme B'epsilon	4	Q6ZVT6	Uncharacterized protein C3orf67	C3orf67	LSSIPEASEYDWRNYQ	525	540	0.424	0.429					missense variant|P->S|rs114373328|529|529|0;missense variant|R->Q|rs35510108|537|537|0					In isoform 2.|Missing|407|532|0
Holoenzyme B'epsilon	3	Q6ZN84	Coiled-coil domain-containing protein 81	CCDC81	KLPMETLVEECGENRE	221	236	0.414	0.2			Phosphorylation||||Q6ZN84|226|226|0
Holoenzyme B'epsilon	3	Q9NQX3	Gephyrin	GPHN	TLLATIQEHGYPTINL	529	544	0.314	0.187	MoCF_biosynth|PF00994|502|645|0						region of interest:MPT adenylyltransferase|326|736|0
Holoenzyme B'epsilon	3	Q00839	Heterogeneous nuclear ribonucleoprotein U	HNRNPU	YFPIPEEYTFIQNVPL	466	481	0.321	0.179			Phosphorylation||15592455||Q00839|472|472|0;Phosphorylation||||Q00839|466|466|0;Phosphorylation||||Q00839|473|473|0;Phosphorylation||||Q00839|474|474|0
Holoenzyme B'epsilon	3	O14686	Histone-lysine N-methyltransferase 2D	KMT2D	EPCLCAVPEEPHLSPQ	776	791	0.69	0.926							compositionally biased region:Pro-rich|374|1197|0							[LVMIFC]-SP-[ILVM]-x-E
Holoenzyme B'epsilon	3	Q9NX02	NACHT, LRR and PYD domains-containing protein 2	NLRP2	QKMSLQVIKENLPENV	651	666	0.329	0.084			Phosphorylation||||Q9NX02|654|654|0;Ubiquitylation||||Q9NX02|659|659|0
Holoenzyme B'epsilon	3	Q9BXM0	Periaxin	PRX	KLPKVPEMAVPDVHLP	640	655	0.358	0.265					missense variant|P->L|rs118003416|655|655|0;Disease - Disease:Charcot-Marie-Tooth disease 4F (CMT4F) (MIM:614895)|D->N|VAR_069093|651|651|0		repeat:33|636|640|0;repeat:34|644|648|0;repeat:35|649|653|0;repeat:36|654|658|0;region of interest:55 X 5 AA approximate tandem repeats of [LVMAG]-[PSREQC]-[EDKL]-[LIVMAP]-[AQKHRPE]: that may have a tripeptide spacer of [LV]-P-[KER]|431|783|0			In isoform 2.|Missing|148|1461|0
Holoenzyme B'epsilon	3	Q9BXM0	Periaxin	PRX	KLPKVPEMAVPDVHLP	692	707	0.34	0.215					missense variant|V->L|rs187194280|696|696|0;missense variant|V->M|rs187194280|696|696|0;missense variant|V->M|rs116855701|701|701|0		repeat:44|706|710|0;repeat:41|688|692|0;repeat:42|696|700|0;repeat:43|701|705|0;region of interest:55 X 5 AA approximate tandem repeats of [LVMAG]-[PSREQC]-[EDKL]-[LIVMAP]-[AQKHRPE]: that may have a tripeptide spacer of [LV]-P-[KER]|431|783|0			In isoform 2.|Missing|148|1461|0
Holoenzyme B'epsilon	3	Q9BXM0	Periaxin	PRX	KLPKVPEMAVPDVHLP	728	743	0.328	0.261							repeat:47|724|728|0;repeat:48|732|736|0;repeat:49|737|741|0;repeat:50|742|746|0;region of interest:55 X 5 AA approximate tandem repeats of [LVMAG]-[PSREQC]-[EDKL]-[LIVMAP]-[AQKHRPE]: that may have a tripeptide spacer of [LV]-P-[KER]|431|783|0			In isoform 2.|Missing|148|1461|0
Holoenzyme B'epsilon	3	Q9NQM4	Protein PIH1D3	PIH1D3	ELKVIPETSEENNEDI	73	88	0.652	0.401	PIH1|PF08190|6|204|0				missense variant|E->K|rs147979953|82|82|0
Holoenzyme B'epsilon	3	Q7KZI7	Serine/threonine-protein kinase MARK2	MARK2	MSSARTPLPTLNERDT	1	16	0.857	0.544										In isoform 2, isoform 3, isoform 6, isoform 7, isoform 10, isoform 12, isoform 13 and isoform 14.|Missing|1|33|0			MS B56 specific 27453045.
Holoenzyme B'epsilon	3	P05412	Transcription factor AP-1	JUN	PRLQALKEEPQTVPEM	220	235	0.819	0.617	Jun|PF03957|5|241|0	DEG_COP1|ELMI000268|227|234|0;LIG_KEPE_3|ELMI001238|225|234|0	Phosphorylation|CK2_group,CK2_alpha|1516134,11075956||P05412|231|231|0;Sumoylation||||P05412|226|226|0
Holoenzyme B'epsilon	3	Q8TDW0	Volume-regulated anion channel subunit LRRC8C	LRRC8C	LKSIPEKFVVDKSTAG	213	228	0.412	0.173			Ubiquitylation||||Q8TDW0|214|214|0;Ubiquitylation||||Q8TDW0|219|219|0					topological domain:Cytoplasmic|147|266|0
Holoenzyme B'epsilon	3	Q9H869	YY1-associated protein 1	YY1AP1	PFWLKASLPSIQEELR	374	389	0.371	0.501					missense variant|R->Q|rs150614243|389|389|0
Holoenzyme B'epsilon	3	Q9ULF5	Zinc transporter ZIP10	SLC39A10	KIIDHSHSDGLHTIHE	603	618	0.509	0.608	Zip|PF02535|404|819|0				missense variant|H->Y|rs76182486|609|609|0		compositionally biased region:His-rich|607|656|0
Holoenzyme B'epsilon	2	Q8N7R7	Cyclin-Y-like protein 1	CCNYL1	ANRSLDIFDERSHPLT	158	173	0.323	0.047	Cyclin_N|PF00134|163|285|0;Cyclin N-terminal|Q8N7R7|145|267|0									In isoform 2.|VSPGQLTKKYSSCSTIFLDDSTVSQPNLRTTVKCVTLAIYYHIKNRDANRSLDIFDERSHPLT->CDLSNILPHKEQ|111|173|0
Holoenzyme B'epsilon	2	Q6ZRS2	Helicase SRCAP	SRCAP	TTLTVLPEGEELPLCV	2631	2646	0.64	0.967					missense variant|T->S|rs146127771|2631|2631|0		compositionally biased region:Pro-rich|2426|3023|0
Holoenzyme B'epsilon	2	Q13547	Histone deacetylase 1	HDAC1	APGVQMQAIPEDAIPE	376	391	0.686	0.566				1TYI||Model|A|1|482|0;4BKX|3.0|X-ray|B|1|482|0		mutagenesis site:Strongly decreases deacetylase activity, and disrupts interaction with NuRD and SIN3 complexes.||391|482|0							Predicted 27453045. Same site.
Holoenzyme B'epsilon	2	Q9BQA5	Histone H4 transcription factor	HINFP	MEKLQGIAEEPEIQMV	502	517	0.775	0.861					missense variant|G->R|rs144346284|507|507|0		region of interest:Interaction with NPAT|373|517|0			In isoform 2.|Missing|420|517|0
Holoenzyme B'epsilon	2	Q99677	Lysophosphatidic acid receptor 4	LPAR4	LTTKPSLPAIQEEVSD	340	355	0.559	0.034								topological domain:Cytoplasmic|316|370|0					Predicted 27453045. Same site.
Holoenzyme B'epsilon	2	Q96P20	NACHT, LRR and PYD domains-containing protein 3	NLRP3	SALETLQEEKPELTVV	1016	1031	0.351	0.052										In isoform 3.|Missing|720|1036|0
Holoenzyme B'epsilon	2	Q96MK3	Protein FAM20A	FAM20A	LFAHPLYNVPEEPPLL	95	110	0.389	0.483
Holoenzyme B'epsilon	2	Q9Y6V0	Protein piccolo	PCLO	LSTVSEIPLTDVVVKE	3322	3337	0.342	0.582										In isoform 3.|Missing|1|4458|0;In isoform 4.|Missing|491|5065|0				[LCVMIF]-SPI-x-E
Holoenzyme B'epsilon	2	Q9HBQ8	Putative golgin subfamily A member 2B	GOLGA2P5	PQPMPSIPEDLESQKA	10	25	0.679	0.371	GOLGA2L5|PF15070|1|65|0
Holoenzyme B'epsilon	2	Q6WKZ4	Rab11 family-interacting protein 1	RAB11FIP1	IMADLNLSLPSIPEVA	951	966	0.381	0.791										In isoform 5.|Missing|143|1283|0;In isoform 2 and isoform 4.|Missing|541|1174|0			Predicted 27453045. Same site.
Holoenzyme B'epsilon	2	Q96J92	Serine/threonine-protein kinase WNK4	WNK4	LAPISEEGKPQLVGRF	1002	1017	0.651	0.971		DOC_SPAK_OSR1_1|ELMI001491|1016|1020|0	Ubiquitylation|||cross-link:Glycyl lysine isopeptide (Lys-Gly) (interchain with G-Cter in ubiquitin)|Q96J92|1010|1010|0	2V3S|1.7|X-ray|C:D|1015|1020|0	Polymorphism|L->P|VAR_041333|1013|1013|0					In isoform 2.|Missing|828|1210|0			Predicted 27453045. Same site.
Holoenzyme B'epsilon	2	Q8N9V7	Testis- and ovary-specific PAZ domain-containing protein 1	TOPAZ1	HLLSVPETVEKETSSE	394	409	0.49	0.412					missense variant|S->F|rs187074604|408|408|0
Holoenzyme B'epsilon	2	Q96MR6	WD repeat-containing protein 65	WDR65	NGSKSLDVIQESESLI	241	256	0.462	0.182					missense variant|K->E|rs200092574|244|244|0;missense variant|S->N|rs191600482|245|245|0;missense variant|D->H|rs141662599|247|247|0;Polymorphism|N->D|VAR_026851|241|241|0
Holoenzyme B'epsilon	1	Q8IVF6	Ankyrin repeat domain-containing protein 18A	ANKRD18A	LVDHLKTFSISESPLE	628	643	0.282	0.168										In isoform 2.|Missing|1|879|0
Holoenzyme B'epsilon	1	Q16790	Carbonic anhydrase 9	CA9	LSRLEEIAEEGSETQV	293	308	0.471	0.127	Carb_anhydrase|PF00194|132|390|0		Other|||disulfide bond|Q16790|156|336|0	3IAI|2.2|X-ray|A:B:C:D|137|391|0			region of interest:Catalytic|113|414|0	topological domain:Extracellular|38|414|0	helix|287|293|0;helix|294|299|0;strand|305|308|0
Holoenzyme B'epsilon	1	O95196	Chondroitin sulfate proteoglycan 5	CSPG5	NFSLSTIAEGSHPNVR	473	488	0.464	0.132	Neural_ProG_Cyt|PF06567|447|566|0				missense variant|V->L|rs190137660|487|487|0			topological domain:Cytoplasmic|445|566|0		In isoform 2 and isoform 3.|Missing|487|513|0
Holoenzyme B'epsilon	1	P53701	Cytochrome c-type heme lyase	HCCS	LSTVREESSIPRADSE	100	115	0.542	0.298	Cyto_heme_lyase|PF01265|3|262|0												Predicted 27453045. Same site.
Holoenzyme B'epsilon	1	Q6PJP8	DNA cross-link repair 1A protein	DCLRE1A	MLEDISEEDIWEYKSK	1	16	0.539	0.557							region of interest:Nuclear localization region|1|190|0
Holoenzyme B'epsilon	1	Q9UFH2	Dynein heavy chain 17, axonemal	DNAH17	KTLLPIPEHLGSLDGT	159	174	0.303	0.081							region of interest:Stem|1|1794|0			In isoform 3.|Missing|1|3527|0;In isoform 4.|Missing|1|298|0
Holoenzyme B'epsilon	1	P49792	E3 SUMO-protein ligase RanBP2	RANBP2	PVVPLPDLVEVSSGEE	2312	2327	0.504	0.359	Ran_BP1|PF00638|2321|2442|0;RanBD1 3|P49792|2309|2445|0
Holoenzyme B'epsilon	1	Q8N6U8	G-protein coupled receptor 161	GPR161	RLQLQSIEEGDVLAAE	512	527	0.47	0.144								topological domain:Cytoplasmic|328|529|0		In isoform 2.|Missing|408|529|0
Holoenzyme B'epsilon	1	Q3T8J9	GON-4-like protein	GON4L	PFWLKASLPSIQEELR	917	932	0.367	0.421
Holoenzyme B'epsilon	1	Q9BVP2	Guanine nucleotide-binding protein-like 3	GNL3	SFILDKIIEEDDAYDF	529	544	0.376	0.975			Phosphorylation||||Q9BVP2|542|542|0;Phosphorylation|||Phosphoserine|Q9BVP2|529|529|0		missense variant|L->F|rs200108963|532|532|0		region of interest:Acidic|465|543|0						MS B56 specific 27453045.
Holoenzyme B'epsilon	1	Q6NXR0	Interferon-inducible GTPase 5	IRGC	PQAASHLQELLASTES	37	52	0.345	0.553	IIGP|PF05049|20|402|0
Holoenzyme B'epsilon	1	Q9H756	Leucine-rich repeat-containing protein 19	LRRC19	SLSQIPETNSEETTVI	326	341	0.57	0.074	LRR19-TM|PF15176|251|370|0				missense variant|S->P|rs142770652|326|326|0			topological domain:Cytoplasmic|292|370|0					Predicted 27453045. Same site.
Holoenzyme B'epsilon	1	P50851	Lipopolysaccharide-responsive and beige-like anchor protein	LRBA	QRRDSRSTVFRIPEFN	1295	1310	0.422	0.252			Phosphorylation||||P50851|1299|1299|0		missense variant|S->C|rs146897108|1301|1301|0;missense variant|V->G|rs202218980|1303|1303|0;missense variant|E->D|rs199875859|1308|1308|0;missense variant|N->S|rs190199103|1310|1310|0		repeat:WD 1|1301|1343|0
Holoenzyme B'epsilon	1	P17480	Nucleolar transcription factor 1	UBTF	LRFLESLPEEEQQRVL	359	374	0.362	0.383	HMG_box_2|PF09011|295|361|0		Phosphorylation|||Phosphoserine|P17480|364|364|0				DNA-binding region:HMG box 3|298|362|0
Holoenzyme B'epsilon	1	Q9UBK2	Peroxisome proliferator-activated receptor gamma coactivator 1-alpha	PPARGC1A	FEKIDEENEANLLAVL	77	92	0.377	0.63			Acetylation|||N6-acetyllysine|Q9UBK2|79|79|0							In isoform 9.|Missing|1|127|0
Holoenzyme B'epsilon	1	Q8IWK6	Probable G-protein coupled receptor 125	GPR125	RLTVLREYAYDVPTSV	1183	1198	0.423	0.899					missense variant|T->R|rs61729361|1196|1196|0			topological domain:Cytoplasmic|1046|1321|0		In isoform 4.|Missing|608|1321|0;In isoform 2.|Missing|617|1321|0
Holoenzyme B'epsilon	1	Q8TCG1	Protein CIP2A	KIAA1524	FQHNRKLESVAEEHEI	711	726	0.359	0.328							coiled-coil region|637|883|0
Holoenzyme B'epsilon	1	C4AMC7	Putative WAS protein family homolog 3	WASH3P	NYFYVPDLGQVPEIDV	229	244	0.336	0.384	WASH_WAHD|PF11945|11|302|0
Holoenzyme B'epsilon	1	A8MWX3	Putative WAS protein family homolog 4	WASH4P	NYFYVPDLGQVPEIDV	244	259	0.325	0.322	WASH_WAHD|PF11945|59|317|0
Holoenzyme B'epsilon	1	Q4ADV7	RAB6A-GEF complex partner protein 1	RIC1	IKPQLQKLSEITEEQV	1338	1353	0.408	0.353										In isoform 2.|Missing|1166|1423|0
Holoenzyme B'epsilon	1	P0DJD0	RANBP2-like and GRIP domain-containing protein 1	RGPD1	PVVPLPDLVEVSSGEE	1321	1336	0.518	0.348	Ran_BP1|PF00638|1330|1451|0;RanBD1 2|P0DJD0|1318|1454|0
Holoenzyme B'epsilon	1	P0DJD1	RANBP2-like and GRIP domain-containing protein 2	RGPD2	PVVPLPDLVEVSSGEE	1329	1344	0.514	0.34	Ran_BP1|PF00638|1338|1459|0;RanBD1 2|P0DJD1|1326|1462|0
Holoenzyme B'epsilon	1	A6NKT7	RanBP2-like and GRIP domain-containing protein 3	RGPD3	PVVPLPDLVEVSSGEE	1337	1352	0.514	0.364	Ran_BP1|PF00638|1346|1467|0;RanBD1 2|A6NKT7|1334|1470|0
Holoenzyme B'epsilon	1	Q7Z3J3	RanBP2-like and GRIP domain-containing protein 4	RGPD4	PVVPLPDLVEVSSGEE	1337	1352	0.493	0.413	Ran_BP1|PF00638|1346|1467|0;RanBD1 2|Q7Z3J3|1334|1470|0									In isoform 2.|Missing|213|1758|0
Holoenzyme B'epsilon	1	Q99666	RANBP2-like and GRIP domain-containing protein 5/6	RGPD6	PVVPLPDLVEVSSGEE	1336	1351	0.482	0.317	Ran_BP1|PF00638|1345|1466|0;RanBD1 2|Q99666|1333|1469|0									In isoform 2.|Missing|905|1765|0
Holoenzyme B'epsilon	1	O14715	RANBP2-like and GRIP domain-containing protein 8	RGPD8	PVVPLPDLVEVSSGEE	1336	1351	0.482	0.316	Ran_BP1|PF00638|1345|1466|0;RanBD1 2|O14715|1333|1469|0
Holoenzyme B'epsilon	1	Q96T23	Remodeling and spacing factor 1	RSF1	QRLSPIPEEVPKSTLE	601	616	0.647	0.429			Phosphorylation||18669648,17081983||Q96T23|612|612|0;Phosphorylation||||Q96T23|614|614|0;Phosphorylation|||Phosphoserine|Q96T23|604|604|0		missense variant|I->M|rs34717321|606|606|0;missense variant|V->I|rs199805709|610|610|0								MS B56 specific 27453045.	LSPI-x-E
Holoenzyme B'epsilon	1	P21817	Ryanodine receptor 1	RYR1	PRERLHLEPIKEYRRE	816	831	0.41	0.05					stop gained|R->*|rs150633775|817|817|0			topological domain:Cytoplasmic|1|4326|0
Holoenzyme B'epsilon	1	Q92543	Sorting nexin-19	SNX19	PTSLPLIAEVEQLPEG	288	303	0.506	0.327
Holoenzyme B'epsilon	1	Q15643	Thyroid receptor-interacting protein 11	TRIP11	EVSQLNTIKEHLEEEI	897	912	0.452	0.543					missense variant|H->R|rs199740201|907|907|0		coiled-coil region|52|1773|0
Holoenzyme B'epsilon	1	O75762	Transient receptor potential cation channel subfamily A member 1	TRPA1	SLEVLHEMDDYGNTPL	87	102	0.354	0.113	Ank|PF00023|97|129|0						repeat:ANK 1|62|92|0;repeat:ANK 2|97|126|0	topological domain:Cytoplasmic|1|719|0
Holoenzyme B'epsilon	1	Q6EMB2	Tubulin polyglutamylase TTLL5	TTLL5	YTPSLTALVENTPKEN	618	633	0.529	0.526										In isoform 3.|Missing|270|1281|0
Holoenzyme B'epsilon	1	O94763	Unconventional prefoldin RPB5 interactor 1	URI1	LPTIPERKEVLLEASE	502	517	0.487	0.406										In isoform 4.|AFSGTVIEKEFVSPSLTPPPAIAHPALPTIPERKEVLLEASEETGKRVSKFKAARLQQKD->VLRLVGYSRNLAPLNVIL|476|535|0			Predicted 27453045. Same site.
Holoenzyme B'epsilon	1	Q6VEQ5	WAS protein family homolog 2	WASH2P	NYFYVPDLGQVPEIDV	231	246	0.325	0.322	WASH_WAHD|PF11945|11|304|0
Holoenzyme B'epsilon	1	Q9NQA3	WAS protein family homolog 6	WASH6P	NYFYVPDLGQVPEIDV	213	228	0.34	0.397	WASH_WAHD|PF11945|34|286|0
Holoenzyme B'epsilon	1	Q8NAF0	Zinc finger protein 579	ZNF579	LPLPLANIKEEPPSPG	500	515	0.839	0.612							compositionally biased region:Pro-rich|481|525|0

## Sheet: Previosuly known  or predicted
Bait protein	Counts	ProteinAcc	ProteinName	GeneName	Peptide	SeqStart	SeqStop	IUPred	Anchor	Domain	Motif	Modification	Structure	SNP	Mutagenesis	Region	Topology	SecondaryStructure	Isoform	Switch	Other	Validated/predicted 27453045	Predicted 27453045
B'gamma	1	Q92974	Rho guanine nucleotide exchange factor 2	ARHGEF2	SPRDFTRMQDIPEETE	960	975	0.827	0.793			Phosphorylation|||Phosphoserine|Q92974|960|960|0			mutagenesis site:Normal activity.|S->A|960|960|0;mutagenesis site:Increases activity. Abolishes nucleotide exchange activity: when associated with D-886.|S->D|960|960|0							MS B56 specific. Validated, predicted 27453045. Same site.
Holoenzyme B'gamma	2	Q92974	Rho guanine nucleotide exchange factor 2	ARHGEF2	SPRDFTRMQDIPEETE	960	975	0.827	0.793			Phosphorylation|||Phosphoserine|Q92974|960|960|0			mutagenesis site:Normal activity.|S->A|960|960|0;mutagenesis site:Increases activity. Abolishes nucleotide exchange activity: when associated with D-886.|S->D|960|960|0							MS B56 specific. Validated, predicted 27453045. Same site.
Holoenzyme B'epsilon	5	Q92974	Rho guanine nucleotide exchange factor 2	ARHGEF2	SPRDFTRMQDIPEETE	960	975	0.827	0.793			Phosphorylation|||Phosphoserine|Q92974|960|960|0			mutagenesis site:Normal activity.|S->A|960|960|0;mutagenesis site:Increases activity. Abolishes nucleotide exchange activity: when associated with D-886.|S->D|960|960|0							MS B56 specific. Validated, predicted 27453045. Same site.
B'gamma	1	P11274	Breakpoint cluster region protein	BCR	LSSINEEITPRRQSMT	685	700	0.478	0.133	RhoGEF|PF00621|502|690|0;DH|P11274|498|691|0		Phosphorylation||||P11274|693|693|0;Phosphorylation||||P11274|698|698|0										Predicted 27453045. Same site.
B'gamma	1	Q8N1M1	Bestrophin-3	BEST3	ELSTIRETSQTSTLQS	468	483	0.565	0.483								topological domain:Cytoplasmic|292|668|0		In isoform 4.|Missing|179|668|0;In isoform 1.|Missing|399|668|0			Predicted 27453045. Same site.
Holoenzyme B'gamma	4	Q8N1M1	Bestrophin-3	BEST3	ELSTIRETSQTSTLQS	468	483	0.565	0.483								topological domain:Cytoplasmic|292|668|0		In isoform 4.|Missing|179|668|0;In isoform 1.|Missing|399|668|0			Predicted 27453045. Same site.
Holoenzyme B'gamma	10	Q13873	Bone morphogenetic protein receptor type-2	BMPR2	GMTTISEMPYPDETNL	625	640	0.61	0.698					missense variant|M->I|rs200428510|626|626|0			topological domain:Cytoplasmic|172|1038|0		In isoform 2.|Missing|531|1038|0			Predicted 27453045. Same site.
Holoenzyme B'gamma	12	P51587	Breast cancer type 2 susceptibility protein	BRCA2	SQKAEITELSTILEES	1106	1121	0.428	0.191					Unclassified|S->R|VAR_020714|1106|1106|0								Validated, predicted 27453045. Same site.
Holoenzyme B'epsilon	6	P51587	Breast cancer type 2 susceptibility protein	BRCA2	SQKAEITELSTILEES	1106	1121	0.428	0.191					Unclassified|S->R|VAR_020714|1106|1106|0								Validated, predicted 27453045. Same site.
B'alpha	3	O60566	Mitotic checkpoint serine/threonine-protein kinase BUB1 beta	BUB1B	IKKLSPIIEDSREATH	666	681	0.437	0.321			Phosphorylation||||O60566|680|680|0;Phosphorylation||22067460,19015317|Phosphoserine|O60566|670|670|0;Phosphorylation|PLK1|17785528|Phosphoserine|O60566|676|676|0							In isoform 2.|Missing|608|675|0			MS B56 specific. Validated, predicted 27453045. Same site.	LSPI-x-E
Holoenzyme B'gamma	13	O60566	Mitotic checkpoint serine/threonine-protein kinase BUB1 beta	BUB1B	IKKLSPIIEDSREATH	666	681	0.437	0.321			Phosphorylation||||O60566|680|680|0;Phosphorylation||22067460,19015317|Phosphoserine|O60566|670|670|0;Phosphorylation|PLK1|17785528|Phosphoserine|O60566|676|676|0							In isoform 2.|Missing|608|675|0			MS B56 specific. Validated, predicted 27453045. Same site.	LSPI-x-E
Holoenzyme B'epsilon	6	O60566	Mitotic checkpoint serine/threonine-protein kinase BUB1 beta	BUB1B	IKKLSPIIEDSREATH	666	681	0.437	0.321			Phosphorylation||||O60566|680|680|0;Phosphorylation||22067460,19015317|Phosphoserine|O60566|670|670|0;Phosphorylation|PLK1|17785528|Phosphoserine|O60566|676|676|0							In isoform 2.|Missing|608|675|0			MS B56 specific. Validated, predicted 27453045. Same site.	LSPI-x-E
B'alpha	1	Q16589	Cyclin-G2	CCNG2	VPELPTIPEGGCFDES	287	302	0.488	0.05													Predicted 27453045. Same site.
B'gamma	4	Q16589	Cyclin-G2	CCNG2	VPELPTIPEGGCFDES	287	302	0.488	0.05													Predicted 27453045. Same site.
Holoenzyme B'gamma	49	Q16589	Cyclin-G2	CCNG2	VPELPTIPEGGCFDES	287	302	0.488	0.05													Predicted 27453045. Same site.
Holoenzyme B'epsilon	23	Q16589	Cyclin-G2	CCNG2	VPELPTIPEGGCFDES	287	302	0.488	0.05													Predicted 27453045. Same site.
Holoenzyme B'gamma	1	Q6P9H4	Connector enhancer of kinase suppressor of ras 3	CNKSR3	CRYFSNERIPPIIEES	462	477	0.431	0.548	DUF1170|PF06663|330|546|0;DUF1170|Q6P9H4|325|546|0												MS B56 specific. Predicted 27453045. Same site.
Holoenzyme B'gamma	2	Q68DQ2	Very large A-kinase anchor protein	CRYBG3	LALSPIYEDDSSQEDI	2083	2098	0.403	0.614										In isoform 2.|Missing|1|2742|0			MS B56 specific 27453045.
B'gamma	1	Q9H501	ESF1 homolog	ESF1	LLSIPEDAPEKDWTSR	405	420	0.455	0.055			Phosphorylation||||Q9H501|407|407|0;Ubiquitylation||||Q9H501|415|415|0										Predicted 27453045. Same site.
B'alpha	1	O94988	Protein FAM13A	FAM13A	LLQPIIEGETASFFKE	865	880	0.498	0.401			Phosphorylation||||O94988|874|874|0							In isoform 2.|Missing|855|882|0			MS B56 specific. Predicted 27453045. Same site.
Holoenzyme B'gamma	3	O94988	Protein FAM13A	FAM13A	LLQPIIEGETASFFKE	865	880	0.498	0.401			Phosphorylation||||O94988|874|874|0							In isoform 2.|Missing|855|882|0			MS B56 specific. Predicted 27453045. Same site.
Holoenzyme B'gamma	2	Q8IYD8	Fanconi anemia group M protein	FANCM	NIFSQIPEQDETYLED	1589	1604	0.408	0.287					missense variant|T->I|rs61746943|1600|1600|0					In isoform 2.|Missing|670|2048|0			Predicted 27453045. Same site.
Holoenzyme B'epsilon	9	O43524	Forkhead box protein O3	FOXO3	PMQTIQENKPATFSSM	447	462	0.605	0.441				2LQH||NMR|B|461|635|0;2LQI||NMR|B|461|635|0									MS B56 specific. Validated, predicted 27453045. Same site.
B'gamma	4	O43524	Forkhead box protein O3	FOXO3	SSLNSLRQSPMQTIQE	438	453	0.596	0.508			Phosphorylation||||O43524|439|439|0										MS B56 specific. Validated, predicted 27453045. Same site.
Holoenzyme B'gamma	1	O43524	Forkhead box protein O3	FOXO3	SSLNSLRQSPMQTIQE	438	453	0.596	0.508			Phosphorylation||||O43524|439|439|0										MS B56 specific. Validated, predicted 27453045. Same site.
Holoenzyme B'epsilon	4	O43524	Forkhead box protein O3	FOXO3	SSLNSLRQSPMQTIQE	438	453	0.596	0.508			Phosphorylation||||O43524|439|439|0										MS B56 specific. Validated, predicted 27453045. Same site.
Holoenzyme B'gamma	1	O43524	Forkhead box protein O3	FOXO3	PMQTIQENKPATFSSM	447	462	0.605	0.441				2LQH||NMR|B|461|635|0;2LQI||NMR|B|461|635|0									Validated, predicted 27453045. Same site.
Holoenzyme B'gamma	6	Q9BVP2	Guanine nucleotide-binding protein-like 3	GNL3	SFILDKIIEEDDAYDF	529	544	0.376	0.975			Phosphorylation||||Q9BVP2|542|542|0;Phosphorylation|||Phosphoserine|Q9BVP2|529|529|0		missense variant|L->F|rs200108963|532|532|0		region of interest:Acidic|465|543|0						MS B56 specific 27453045.
Holoenzyme B'epsilon	1	Q9BVP2	Guanine nucleotide-binding protein-like 3	GNL3	SFILDKIIEEDDAYDF	529	544	0.376	0.975			Phosphorylation||||Q9BVP2|542|542|0;Phosphorylation|||Phosphoserine|Q9BVP2|529|529|0		missense variant|L->F|rs200108963|532|532|0		region of interest:Acidic|465|543|0						MS B56 specific 27453045.
B'gamma	1	P53701	Cytochrome c-type heme lyase	HCCS	LSTVREESSIPRADSE	100	115	0.542	0.298	Cyto_heme_lyase|PF01265|3|262|0												Predicted 27453045. Same site.
Holoenzyme B'epsilon	1	P53701	Cytochrome c-type heme lyase	HCCS	LSTVREESSIPRADSE	100	115	0.542	0.298	Cyto_heme_lyase|PF01265|3|262|0												Predicted 27453045. Same site.
Holoenzyme B'epsilon	2	Q13547	Histone deacetylase 1	HDAC1	APGVQMQAIPEDAIPE	376	391	0.686	0.566				1TYI||Model|A|1|482|0;4BKX|3.0|X-ray|B|1|482|0		mutagenesis site:Strongly decreases deacetylase activity, and disrupts interaction with NuRD and SIN3 complexes.||391|482|0							Predicted 27453045. Same site.
B'gamma	10	P15822	Zinc finger protein 40	HIVEP1	MDPKLSTIMEQQISSA	1104	1119	0.557	0.705										In isoform 2.|Missing|1|2017|0;In isoform 3.|Missing|1|2002|0			MS B56 specific. Predicted 27453045. Same site.
Holoenzyme B'gamma	298	P15822	Zinc finger protein 40	HIVEP1	MDPKLSTIMEQQISSA	1104	1119	0.557	0.705										In isoform 2.|Missing|1|2017|0;In isoform 3.|Missing|1|2002|0			MS B56 specific. Predicted 27453045. Same site.
Holoenzyme B'epsilon	243	P15822	Zinc finger protein 40	HIVEP1	MDPKLSTIMEQQISSA	1104	1119	0.557	0.705										In isoform 2.|Missing|1|2017|0;In isoform 3.|Missing|1|2002|0			MS B56 specific. Predicted 27453045. Same site.
Holoenzyme B'gamma	2	Q9ULH0	Kinase D-interacting substrate of 220 kDa	KIDINS220	SPLDPITEEDEKSDQS	1471	1486	0.702	0.342			Phosphorylation||||Q9ULH0|1486|1486|0					topological domain:Cytoplasmic|707|1771|0		In isoform 3.|Missing|1031|1771|0			Predicted 27453045. Same site.
B'gamma	1	O14686	Histone-lysine N-methyltransferase 2D	KMT2D	EPCLCAVPEEPHLSPQ	776	791	0.69	0.926							compositionally biased region:Pro-rich|374|1197|0							[LVMIFC]-SP-[ILVM]-x-E
Holoenzyme B'gamma	3	O14686	Histone-lysine N-methyltransferase 2D	KMT2D	EPCLCAVPEEPHLSPQ	776	791	0.69	0.926							compositionally biased region:Pro-rich|374|1197|0							[LVMIFC]-SP-[ILVM]-x-E
Holoenzyme B'epsilon	3	O14686	Histone-lysine N-methyltransferase 2D	KMT2D	EPCLCAVPEEPHLSPQ	776	791	0.69	0.926							compositionally biased region:Pro-rich|374|1197|0							[LVMIFC]-SP-[ILVM]-x-E
Holoenzyme B'gamma	14	O14686	Histone-lysine N-methyltransferase 2D	KMT2D	EPHLSPVPEEPCLSPQ	812	827	0.804	0.748					missense variant|L->F|rs200528183|824|824|0;Polymorphism|P->L|VAR_064371|813|813|0		compositionally biased region:Pro-rich|374|1197|0							[LVMIFC]-SP-[ILVM]-x-E
Holoenzyme B'epsilon	8	O14686	Histone-lysine N-methyltransferase 2D	KMT2D	EPHLSPVPEEPCLSPQ	812	827	0.804	0.748					missense variant|L->F|rs200528183|824|824|0;Polymorphism|P->L|VAR_064371|813|813|0		compositionally biased region:Pro-rich|374|1197|0							[LVMIFC]-SP-[ILVM]-x-E
Holoenzyme B'gamma	1	Q76NI1	Protein very KIND	KNDC1	LDFYDFEPLPTLPEDE	19	34	0.499	0.23										In isoform 6.|Missing|1|1584|0;In isoform 5.|Missing|1|1258|0;In isoform 2 and isoform 3.|Missing|1|65|0			Predicted 27453045. Same site.
Holoenzyme B'epsilon	15	Q76NI1	Protein very KIND	KNDC1	LDFYDFEPLPTLPEDE	19	34	0.499	0.23										In isoform 6.|Missing|1|1584|0;In isoform 5.|Missing|1|1258|0;In isoform 2 and isoform 3.|Missing|1|65|0			Predicted 27453045. Same site.
B'alpha	47	Q99677	Lysophosphatidic acid receptor 4	LPAR4	LTTKPSLPAIQEEVSD	340	355	0.559	0.034								topological domain:Cytoplasmic|316|370|0					Predicted 27453045. Same site.
B'gamma	2	Q99677	Lysophosphatidic acid receptor 4	LPAR4	LTTKPSLPAIQEEVSD	340	355	0.559	0.034								topological domain:Cytoplasmic|316|370|0					Predicted 27453045. Same site.
Holoenzyme B'gamma	5	Q99677	Lysophosphatidic acid receptor 4	LPAR4	LTTKPSLPAIQEEVSD	340	355	0.559	0.034								topological domain:Cytoplasmic|316|370|0					Predicted 27453045. Same site.
Holoenzyme B'epsilon	2	Q99677	Lysophosphatidic acid receptor 4	LPAR4	LTTKPSLPAIQEEVSD	340	355	0.559	0.034								topological domain:Cytoplasmic|316|370|0					Predicted 27453045. Same site.
B'gamma	3	Q9H756	Leucine-rich repeat-containing protein 19	LRRC19	SLSQIPETNSEETTVI	326	341	0.57	0.074	LRR19-TM|PF15176|251|370|0				missense variant|S->P|rs142770652|326|326|0			topological domain:Cytoplasmic|292|370|0					Predicted 27453045. Same site.
Holoenzyme B'gamma	2	Q9H756	Leucine-rich repeat-containing protein 19	LRRC19	SLSQIPETNSEETTVI	326	341	0.57	0.074	LRR19-TM|PF15176|251|370|0				missense variant|S->P|rs142770652|326|326|0			topological domain:Cytoplasmic|292|370|0					Predicted 27453045. Same site.
Holoenzyme B'epsilon	1	Q9H756	Leucine-rich repeat-containing protein 19	LRRC19	SLSQIPETNSEETTVI	326	341	0.57	0.074	LRR19-TM|PF15176|251|370|0				missense variant|S->P|rs142770652|326|326|0			topological domain:Cytoplasmic|292|370|0					Predicted 27453045. Same site.
B'gamma	3	Q8NAA5	Leucine-rich repeat-containing protein 75A	LRRC75A	PKQGHLPTILELGEGP	290	305	0.575	0.474										In isoform 2.|Missing|213|344|0			MS B56 specific. Predicted 27453045. Same site.
Holoenzyme B'gamma	44	Q8NAA5	Leucine-rich repeat-containing protein 75A	LRRC75A	PKQGHLPTILELGEGP	290	305	0.575	0.474										In isoform 2.|Missing|213|344|0			MS B56 specific. Predicted 27453045. Same site.
Holoenzyme B'epsilon	76	Q8NAA5	Leucine-rich repeat-containing protein 75A	LRRC75A	PKQGHLPTILELGEGP	290	305	0.575	0.474										In isoform 2.|Missing|213|344|0			MS B56 specific. Predicted 27453045. Same site.
Holoenzyme B'epsilon	3	Q7KZI7	Serine/threonine-protein kinase MARK2	MARK2	MSSARTPLPTLNERDT	1	16	0.857	0.544										In isoform 2, isoform 3, isoform 6, isoform 7, isoform 10, isoform 12, isoform 13 and isoform 14.|Missing|1|33|0			MS B56 specific 27453045.
Holoenzyme B'gamma	1	Q5VWP3	Muscular LMNA-interacting protein	MLIP	LADTSKFLVKIPEESS	49	64	0.43	0.507			Phosphorylation||||Q5VWP3|63|63|0							In isoform 2.|MELEKREKRSLLNKNLEEKLTVSAGGSEAKPLIFTFVPTVRRLPTHTQLADTSKFLVKIPEESSDKSPETVNR->MCSWYLGFECS|1|73|0			Predicted 27453045. Same site.
Holoenzyme B'gamma	10	Q5VWP3	Muscular LMNA-interacting protein	MLIP	LSHPMVAIPEHEALDS	440	455	0.598	0.487										In isoform 4.|Missing|392|458|0			Predicted 27453045. Same site.
B'gamma	1	Q5VWP3	Muscular LMNA-interacting protein	MLIP	PMVAIPEHEALDSKEQ	443	458	0.696	0.424										In isoform 4.|Missing|392|458|0			Predicted 27453045. Same site.
Holoenzyme B'gamma	1	Q9Y6V0	Protein piccolo	PCLO	LSTVSEIPLTDVVVKE	3322	3337	0.342	0.582										In isoform 3.|Missing|1|4458|0;In isoform 4.|Missing|491|5065|0				[LCVMIF]-SPI-x-E
Holoenzyme B'epsilon	2	Q9Y6V0	Protein piccolo	PCLO	LSTVSEIPLTDVVVKE	3322	3337	0.342	0.582										In isoform 3.|Missing|1|4458|0;In isoform 4.|Missing|491|5065|0				[LCVMIF]-SPI-x-E
B'alpha	1	O75038	1-phosphatidylinositol 4,5-bisphosphate phosphodiesterase eta-2	PLCH2	PLCSLETIAEEPAPGP	999	1014	0.732	0.821										In isoform 4 and isoform 5.|DTRPLSTQRPLPPLCSLETIAEEPAPGPGPPPPAAVPTSSSQGRPPYPTGPGANVASPLEDTEEPRDSRPRPCNGEGAGGAYERAPGSQTDGRSQPRTLGHLPVIRRVKSEGQVPTEPLGGWRPLAAPFPAPAVYSDATGSDPLWQRLEPCGHRDSVSSSSSMSSSDTVIDLSLPSLGLGRSRENLAGAHMGRLPPRPHSASAARPDLPPVTKSKSNPNLRATGQ->GKAPAAVAEKSPVRVRPPRVLDGPGPAGMAATCMKCVVGSCAGVNTGGLQRERPPSPGPASRQAAIRQQPRARADSLGAPCCGLDPHAIPGRSREAPKGPGAWRQGPGGSGSMSSDSSSPDSPGIPERSPRWPEGACRQPGALQ…			Predicted 27453045. Same site.
Holoenzyme B'gamma	14	Q9HAU0	Pleckstrin homology domain-containing family A member 5	PLEKHA5	YKSEPELTTVAEVDES	807	822	0.566	0.368			Phosphorylation||||Q9HAU0|807|807|0;Phosphorylation||||Q9HAU0|822|822|0;Phosphorylation|||Phosphoserine|Q9HAU0|809|809|0							In isoform 7.|Missing|77|1116|0;In isoform 3.|Missing|651|1116|0;In isoform 5.|Missing|785|840|0			MS B56 specific. Validated, predicted 27453045. Same site.
Holoenzyme B'epsilon	7	Q9HAU0	Pleckstrin homology domain-containing family A member 5	PLEKHA5	YKSEPELTTVAEVDES	807	822	0.566	0.368			Phosphorylation||||Q9HAU0|807|807|0;Phosphorylation||||Q9HAU0|822|822|0;Phosphorylation|||Phosphoserine|Q9HAU0|809|809|0							In isoform 7.|Missing|77|1116|0;In isoform 3.|Missing|651|1116|0;In isoform 5.|Missing|785|840|0			MS B56 specific. Validated, predicted 27453045. Same site.
Holoenzyme B'gamma	3	Q6WKZ4	Rab11 family-interacting protein 1	RAB11FIP1	IMADLNLSLPSIPEVA	951	966	0.381	0.791										In isoform 5.|Missing|143|1283|0;In isoform 2 and isoform 4.|Missing|541|1174|0			Predicted 27453045. Same site.
Holoenzyme B'epsilon	2	Q6WKZ4	Rab11 family-interacting protein 1	RAB11FIP1	IMADLNLSLPSIPEVA	951	966	0.381	0.791										In isoform 5.|Missing|143|1283|0;In isoform 2 and isoform 4.|Missing|541|1174|0			Predicted 27453045. Same site.
B'alpha	25	Q96T23	Remodeling and spacing factor 1	RSF1	QRLSPIPEEVPKSTLE	601	616	0.647	0.429			Phosphorylation||18669648,17081983||Q96T23|612|612|0;Phosphorylation||||Q96T23|614|614|0;Phosphorylation|||Phosphoserine|Q96T23|604|604|0		missense variant|I->M|rs34717321|606|606|0;missense variant|V->I|rs199805709|610|610|0								MS B56 specific 27453045.	LSPI-x-E
B'gamma	7	Q96T23	Remodeling and spacing factor 1	RSF1	QRLSPIPEEVPKSTLE	601	616	0.647	0.429			Phosphorylation||18669648,17081983||Q96T23|612|612|0;Phosphorylation||||Q96T23|614|614|0;Phosphorylation|||Phosphoserine|Q96T23|604|604|0		missense variant|I->M|rs34717321|606|606|0;missense variant|V->I|rs199805709|610|610|0								MS B56 specific 27453045.	LSPI-x-E
Holoenzyme B'gamma	7	Q96T23	Remodeling and spacing factor 1	RSF1	QRLSPIPEEVPKSTLE	601	616	0.647	0.429			Phosphorylation||18669648,17081983||Q96T23|612|612|0;Phosphorylation||||Q96T23|614|614|0;Phosphorylation|||Phosphoserine|Q96T23|604|604|0		missense variant|I->M|rs34717321|606|606|0;missense variant|V->I|rs199805709|610|610|0								MS B56 specific 27453045.	LSPI-x-E
Holoenzyme B'epsilon	1	Q96T23	Remodeling and spacing factor 1	RSF1	QRLSPIPEEVPKSTLE	601	616	0.647	0.429			Phosphorylation||18669648,17081983||Q96T23|612|612|0;Phosphorylation||||Q96T23|614|614|0;Phosphorylation|||Phosphoserine|Q96T23|604|604|0		missense variant|I->M|rs34717321|606|606|0;missense variant|V->I|rs199805709|610|610|0								MS B56 specific 27453045.	LSPI-x-E
Holoenzyme B'gamma	4	P51531	Probable global transcription activator SNF2L2	SMARCA2	KSSSHERRAFLQAILE	1207	1222	0.487	0.486	Helicase C-terminal|P51531|1054|1216|0				Disease - Disease:Nicolaides-Baraitser syndrome (NCBRS) (MIM:601358)|R->W|VAR_068208|1213|1213|0								Predicted 27453045. Same site.
Holoenzyme B'gamma	12	P51532	Transcription activator BRG1	SMARCA4	FLQAILEHEEQDESRH	1246	1261	0.594	0.526	Helicase C-terminal|P51532|1084|1246|0									In isoform 2, isoform 3, isoform 4 and isoform 5.|Missing|1259|1291|0			Predicted 27453045. Same site.
Holoenzyme B'gamma	1	P51532	Transcription activator BRG1	SMARCA4	KSSSHERRAFLQAILE	1237	1252	0.498	0.578	Helicase C-terminal|P51532|1084|1246|0												Predicted 27453045. Same site.
B'gamma	1	Q16533	snRNA-activating protein complex subunit 1	SNAPC1	SMPVITEEEENESLSG	341	356	0.571	0.473							compositionally biased region:Poly-Glu|347|352|0						MS B56 specific. Predicted 27453045. Same site.
Holoenzyme B'epsilon	16	Q16533	snRNA-activating protein complex subunit 1	SNAPC1	SMPVITEEEENESLSG	341	356	0.571	0.473							compositionally biased region:Poly-Glu|347|352|0						MS B56 specific. Predicted 27453045. Same site.
Holoenzyme B'gamma	1	Q15772	Striated muscle preferentially expressed protein kinase	SPEG	SKLEKMPSIPEEPEQG	1165	1180	0.697	0.159			Phosphorylation|||Phosphoserine|Q15772|1172|1172|0		Unclassified - Disease:A gastric adenocarcinoma sample|E->D|VAR_041106|1178|1178|0					In isoform 2 and isoform 3.|Missing|963|3267|0			MS B56 specific. Predicted 27453045. Same site.
B'gamma	1	O60284	Suppression of tumorigenicity 18 protein	ST18	QITSMESNLKTIEEEN	953	968	0.425	0.18							coiled-coil region|920|992|0						Predicted 27453045. Same site.
B'gamma	2	Q9BVS5	tRNA (adenine(58)-N(1))-methyltransferase, mitochondrial	TRMT61B	LSSLENLRLPTLREES	82	97	0.494	0.648													MS B56 specific 27453045.
Holoenzyme B'gamma	8	Q9BVS5	tRNA (adenine(58)-N(1))-methyltransferase, mitochondrial	TRMT61B	LSSLENLRLPTLREES	82	97	0.494	0.648													MS B56 specific 27453045.
Holoenzyme B'epsilon	6	Q9BVS5	tRNA (adenine(58)-N(1))-methyltransferase, mitochondrial	TRMT61B	LSSLENLRLPTLREES	82	97	0.494	0.648													MS B56 specific 27453045.
Holoenzyme B'gamma	1	Q96NA8	t-SNARE domain-containing protein 1	TSNARE1	QALLPDITEEDLEAIR	405	420	0.362	0.202	t-SNARE coiled-coil homology|Q96NA8|416|478|0												Predicted 27453045. Same site.
B'gamma	1	O94763	Unconventional prefoldin RPB5 interactor 1	URI1	LPTIPERKEVLLEASE	502	517	0.487	0.406										In isoform 4.|AFSGTVIEKEFVSPSLTPPPAIAHPALPTIPERKEVLLEASEETGKRVSKFKAARLQQKD->VLRLVGYSRNLAPLNVIL|476|535|0			Predicted 27453045. Same site.
Holoenzyme B'epsilon	1	O94763	Unconventional prefoldin RPB5 interactor 1	URI1	LPTIPERKEVLLEASE	502	517	0.487	0.406										In isoform 4.|AFSGTVIEKEFVSPSLTPPPAIAHPALPTIPERKEVLLEASEETGKRVSKFKAARLQQKD->VLRLVGYSRNLAPLNVIL|476|535|0			Predicted 27453045. Same site.
B'alpha	3	Q70EK8	Inactive ubiquitin carboxyl-terminal hydrolase 53	USP53	ENPKQKGLMTIYEDEM	631	646	0.606	0.762													MS B56 specific. Predicted 27453045. Same site.
Holoenzyme B'gamma	17	Q70EK8	Inactive ubiquitin carboxyl-terminal hydrolase 53	USP53	ENPKQKGLMTIYEDEM	631	646	0.606	0.762													MS B56 specific. Predicted 27453045. Same site.
Holoenzyme B'epsilon	46	Q70EK8	Inactive ubiquitin carboxyl-terminal hydrolase 53	USP53	ENPKQKGLMTIYEDEM	631	646	0.606	0.762													MS B56 specific. Predicted 27453045. Same site.
B'gamma	4	Q9HAD4	WD repeat-containing protein 41	WDR41	SPLQTIGEEQTQNPYT	19	34	0.481	0.057	WD40|PF00400|33|70|0									In isoform 2.|Missing|18|72|0			MS B56 specific 27453045.
Holoenzyme B'gamma	7	Q9HAD4	WD repeat-containing protein 41	WDR41	SPLQTIGEEQTQNPYT	19	34	0.481	0.057	WD40|PF00400|33|70|0									In isoform 2.|Missing|18|72|0			MS B56 specific 27453045.
Holoenzyme B'epsilon	5	Q9HAD4	WD repeat-containing protein 41	WDR41	SPLQTIGEEQTQNPYT	19	34	0.481	0.057	WD40|PF00400|33|70|0									In isoform 2.|Missing|18|72|0			MS B56 specific 27453045.
B'alpha	1	Q96J92	Serine/threonine-protein kinase WNK4	WNK4	ARPLPGEARLAPISEE	993	1008	0.707	0.887										In isoform 2.|Missing|828|1210|0			Predicted 27453045. Same site.
B'gamma	12	Q96J92	Serine/threonine-protein kinase WNK4	WNK4	ARPLPGEARLAPISEE	993	1008	0.707	0.887										In isoform 2.|Missing|828|1210|0			Predicted 27453045. Same site.
Holoenzyme B'gamma	2467	Q96J92	Serine/threonine-protein kinase WNK4	WNK4	ARPLPGEARLAPISEE	993	1008	0.707	0.887										In isoform 2.|Missing|828|1210|0			Predicted 27453045. Same site.
Holoenzyme B'epsilon	960	Q96J92	Serine/threonine-protein kinase WNK4	WNK4	ARPLPGEARLAPISEE	993	1008	0.707	0.887										In isoform 2.|Missing|828|1210|0			Predicted 27453045. Same site.
B'gamma	2	Q96J92	Serine/threonine-protein kinase WNK4	WNK4	LAPISEEGKPQLVGRF	1002	1017	0.651	0.971		DOC_SPAK_OSR1_1|ELMI001491|1016|1020|0	Ubiquitylation|||cross-link:Glycyl lysine isopeptide (Lys-Gly) (interchain with G-Cter in ubiquitin)|Q96J92|1010|1010|0	2V3S|1.7|X-ray|C:D|1015|1020|0	Polymorphism|L->P|VAR_041333|1013|1013|0					In isoform 2.|Missing|828|1210|0			Predicted 27453045. Same site.
Holoenzyme B'gamma	11	Q96J92	Serine/threonine-protein kinase WNK4	WNK4	LAPISEEGKPQLVGRF	1002	1017	0.651	0.971		DOC_SPAK_OSR1_1|ELMI001491|1016|1020|0	Ubiquitylation|||cross-link:Glycyl lysine isopeptide (Lys-Gly) (interchain with G-Cter in ubiquitin)|Q96J92|1010|1010|0	2V3S|1.7|X-ray|C:D|1015|1020|0	Polymorphism|L->P|VAR_041333|1013|1013|0					In isoform 2.|Missing|828|1210|0			Predicted 27453045. Same site.
Holoenzyme B'epsilon	2	Q96J92	Serine/threonine-protein kinase WNK4	WNK4	LAPISEEGKPQLVGRF	1002	1017	0.651	0.971		DOC_SPAK_OSR1_1|ELMI001491|1016|1020|0	Ubiquitylation|||cross-link:Glycyl lysine isopeptide (Lys-Gly) (interchain with G-Cter in ubiquitin)|Q96J92|1010|1010|0	2V3S|1.7|X-ray|C:D|1015|1020|0	Polymorphism|L->P|VAR_041333|1013|1013|0					In isoform 2.|Missing|828|1210|0			Predicted 27453045. Same site.
Holoenzyme B'gamma	1	A4UGR9	Xin actin-binding repeat-containing protein 2	XIRP2	RFETQPLDQISEESHN	1215	1230	0.496	0.172							repeat:Xin 24|1207|1222|0			In isoform 4, isoform 5, isoform 6 and isoform 7.|Missing|772|3374|0			Predicted 27453045. Same site.
		ProteinAcc	ProteinName	GeneName	Peptide	SeqStart	SeqStop	IUPred	Anchor	Domain	Motif	Modification	Structure	SNP	Mutagenesis	Region	Topology	SecondaryStructure	Isoform	Switch	Other	Validated/predicted 27453045	Predicted 27453045

## Sheet: New targets
ProteinAcc	ProteinName	GeneName	Peptide	SeqStart	SeqStop	IUPred	Anchor	Domain	Motif	Modification	Structure	SNP	Mutagenesis	Region	Topology	SecondaryStructure	Isoform	Switch	Other
Q12955	Ankyrin-3	ANK3	SFSQSKLEVIEEEGKV	3458	3473	0.581	0.637			Acetylation||||Q12955|3472|3472|0							In isoform 2, isoform 3 and isoform 4.|Missing|1478|4081|0;In isoform 5.|Missing|1881|4377|0
Q8IWJ2	GRIP and coiled-coil domain-containing protein 2	GCC2	LSSVKELEEKIENLEK	943	958	0.377	0.123			Acetylation||||Q8IWJ2|952|952|0;Acetylation||||Q8IWJ2|958|958|0				coiled-coil region|110|1618|0			In isoform 2.|Missing|46|1684|0
Q9UBK2	Peroxisome proliferator-activated receptor gamma coactivator 1-alpha	PPARGC1A	FEKIDEENEANLLAVL	77	92	0.377	0.63			Acetylation|||N6-acetyllysine|Q9UBK2|79|79|0							In isoform 9.|Missing|1|127|0
P15882	N-chimaerin	CHN1	PAYKKHMPVLKETHDE	155	170	0.543	0.115			Phosphorylation||||P15882|157|157|0	3CXL|2.6|X-ray|A|15|459|0					helix|164|166|0	In isoform Alpha-1.|MALTLFDTDEYRPPVWKSYLYQLQQEAPHPRRITCTCEVENRPKYYGREFHGMISREAADQLLIVAEGSYLIRESQRQPGTYTLALRFGSQTRNFRLYYDGKHFVGEKRFESIHDLVTDGLITLYIETKAAEYIAKMTINPIYEHVGYTTLNREPAYKKHMPVLKETHDERDSTGQDGVSEKR->MPSKESWSGRKTNRAAVHKSKQEGRQQDLLIAALGMKLGSPKSSVTIWQPLKLFAYSQ|1|183|0
P23467	Receptor-type tyrosine-protein phosphatase beta	PTPRB	QENPLFPIYENVNPEY	1973	1988	0.327	0.108			Phosphorylation||||P23467|1981|1981|0;Phosphorylation||||P23467|1988|1988|0	2H02|2.3|X-ray|A:B|1662|1973|0;2H04|2.3|X-ray|A|1662|1973|0;2I3R|1.85|X-ray|A:B|1662|1973|0;2I3U|1.85|X-ray|A|1662|1973|0;2I4E|1.75|X-ray|A:B|1662|1973|0;2I4G|1.65|X-ray|A|1662|1973|0;2I4H|2.15|X-ray|A|1662|1973|0;2I5X|1.7|X-ray|A:B|1662|1973|0				topological domain:Cytoplasmic|1643|1997|0
P28290	Sperm-specific antigen 2	SSFA2	LATVKEEVSGSSAAVT	356	371	0.535	0.778			Phosphorylation||||P28290|358|358|0;Phosphorylation||||P28290|364|364|0
P49796	Regulator of G-protein signaling 3	RGS3	LPAIQESPTRDLPPCQ	800	815	0.731	0.915			Phosphorylation||||P49796|806|806|0		missense variant|T->N|rs144636307|808|808|0;Polymorphism|R->Q|VAR_061769|809|809|0		compositionally biased region:Pro-rich|705|819|0			In isoform 7 and isoform 8.|MPVIPALWEVEMGRSQGQEIETILANRSHSDSTPLPNFLSGSHRPECCTCRLLTASGAQDSLPFGRRLYSGPWRSCEEVCHVSVLSVLSTSCGLSLSLPIFPGWMEWLSPDIALPRRDEWTQTSPARKRITHAKVQGAGQLRLSIDAQDRVLLLHIIEGKGLISKQPGTCDPYVKISLIPEDSRLRHQKTQTVPDCRDPAFHEHFFFPVQEEDDQKRLLVTVWNRASQSRQSGLIGCMSFGVKSLLTPDKEISGWYYLLGEHLGRTKHLKVARRRLRPLRDPLLRMPGGGDTENGKKLKITIPRGKDGFGFTICCDSPVRVQAVDSGGPAERAGLQQLDTVLQLNERPVEHWKCVELAHEIRSCPSEIILL…
P50851	Lipopolysaccharide-responsive and beige-like anchor protein	LRBA	QRRDSRSTVFRIPEFN	1295	1310	0.422	0.252			Phosphorylation||||P50851|1299|1299|0		missense variant|S->C|rs146897108|1301|1301|0;missense variant|V->G|rs202218980|1303|1303|0;missense variant|E->D|rs199875859|1308|1308|0;missense variant|N->S|rs190199103|1310|1310|0		repeat:WD 1|1301|1343|0
P78357	Contactin-associated protein 1	CNTNAP1	PRDQNLPQILEESRSE	1369	1384	0.924	0.893		SH3-binding|P78357|1328|1369|0	Phosphorylation||||P78357|1381|1381|0;Phosphorylation||||P78357|1383|1383|0					topological domain:Cytoplasmic|1305|1384|0
Q07157	Tight junction protein ZO-1	TJP1	QNQFSEHDKTLYRIPE	1313	1328	0.74	0.768			Phosphorylation||||Q07157|1322|1322|0;Phosphorylation||||Q07157|1324|1324|0
Q13761	Runt-related transcription factor 3	RUNX3	FPTLPTLTESRFPDPR	252	267	0.578	0.518			Phosphorylation||||Q13761|254|254|0;Phosphorylation||||Q13761|261|261|0				compositionally biased region:Pro/Ser/Thr-rich|191|415|0
Q5VT06	Centrosome-associated protein 350	CEP350	ERSRGSLESIAEHVDA	2156	2171	0.478	0.464			Phosphorylation||||Q5VT06|2158|2158|0;Phosphorylation||||Q5VT06|2161|2161|0
Q68E01	Integrator complex subunit 3	INTS3	KFSDLFSLAEEYEDSS	966	981	0.373	0.719			Phosphorylation||||Q68E01|977|977|0
Q6UB98	Ankyrin repeat domain-containing protein 12	ANKRD12	CEHTKQFQTISEESNQ	1317	1332	0.481	0.429			Phosphorylation||||Q6UB98|1320|1320|0		missense variant|Q->R|rs139547977|1322|1322|0
Q6UWE0	E3 ubiquitin-protein ligase LRSAM1	LRSAM1	YYPPSQYLLPILEQDG	212	227	0.344	0.532			Phosphorylation||||Q6UWE0|218|218|0		missense variant|P->S|rs186724786|221|221|0					In isoform 3.|Missing|1|420|0
Q6VMQ6	Activating transcription factor 7-interacting protein 1	ATF7IP	FSKTSLLPIDETNPDL	452	467	0.539	0.765			Phosphorylation||||Q6VMQ6|463|463|0				compositionally biased region:Glu-rich|349|580|0
Q6ZN84	Coiled-coil domain-containing protein 81	CCDC81	KLPMETLVEECGENRE	221	236	0.414	0.2			Phosphorylation||||Q6ZN84|226|226|0
Q8IWZ3	Ankyrin repeat and KH domain-containing protein 1	ANKHD1	YQPLECIVEETEGKLN	772	787	0.337	0.47			Phosphorylation||||Q8IWZ3|772|772|0				coiled-coil region|775|852|0			In isoform 5.|Missing|582|2542|0;In isoform 2 and isoform 3.|Missing|628|2542|0
Q8WU20	Fibroblast growth factor receptor substrate 2	FRS2	VGSARLPSVGEESTHP	170	185	0.621	0.76			Phosphorylation||||Q8WU20|177|177|0;Phosphorylation||||Q8WU20|183|183|0		missense variant|R->H|rs183123586|174|174|0
Q9GZV8	PR domain zinc finger protein 14	PRDM14	GHYRNSLATVEEDFQP	37	52	0.343	0.219			Phosphorylation||||Q9GZV8|39|39|0
Q9NR99	Matrix-remodeling-associated protein 5	MXRA5	EPSPTLHTLDTVYEKP	919	934	0.628	0.818			Phosphorylation||||Q9NR99|921|921|0;Phosphorylation||||Q9NR99|926|926|0;Phosphorylation||||Q9NR99|929|929|0
Q9NX02	NACHT, LRR and PYD domains-containing protein 2	NLRP2	QKMSLQVIKENLPENV	651	666	0.329	0.084			Phosphorylation||||Q9NX02|654|654|0;Ubiquitylation||||Q9NX02|659|659|0
Q9ULD9	Zinc finger protein 608	ZNF608	VPSLPVSLTSIKEEPK	1281	1296	0.677	0.734			Phosphorylation||||Q9ULD9|1283|1283|0
Q9UQB3	Catenin delta-2	CTNND2	SPEHHIDPIYEDRVYQ	415	430	0.603	0.852			Phosphorylation||||Q9UQB3|415|415|0;Phosphorylation||||Q9UQB3|424|424|0				repeat:ARM 1|394|438|0
Q9H2P0	Activity-dependent neuroprotector homeobox protein	ADNP	LKVIPEDASESEEKLD	913	928	0.675	0.657			Phosphorylation|||Phosphoserine|Q9H2P0|921|921|0		missense variant|V->I|rs150900514|915|915|0;missense variant|P->S|rs142988030|917|917|0;missense variant|E->D|rs148496595|924|924|0;missense variant|D->H|rs76458950|928|928|0
Q00839	Heterogeneous nuclear ribonucleoprotein U	HNRNPU	YFPIPEEYTFIQNVPL	466	481	0.321	0.179			Phosphorylation||15592455||Q00839|472|472|0;Phosphorylation||||Q00839|466|466|0;Phosphorylation||||Q00839|473|473|0;Phosphorylation||||Q00839|474|474|0
Q8WXH0	Nesprin-2	SYNE2	MSYLAAVEEEVEESSV	4109	4124	0.536	0.692			Phosphorylation||18669648||Q8WXH0|4110|4110|0;Phosphorylation||18669648||Q8WXH0|4111|4111|0		missense variant|E->K|rs140028745|4116|4116|0			topological domain:Cytoplasmic|1|6834|0		In isoform 6.|Missing|1|6469|0;In isoform 5.|Missing|1|6366|0;In isoform 4.|Missing|1|6122|0;In isoform 3.|Missing|1|6030|0;In isoform 9.|Missing|268|6885|0;In isoform 8.|Missing|286|6885|0
Q8TDW0	Volume-regulated anion channel subunit LRRC8C	LRRC8C	LKSIPEKFVVDKSTAG	213	228	0.412	0.173			Ubiquitylation||||Q8TDW0|214|214|0;Ubiquitylation||||Q8TDW0|219|219|0					topological domain:Cytoplasmic|147|266|0
Q8IVF6	Ankyrin repeat domain-containing protein 18A	ANKRD18A	LVDHLKTFSISESPLE	628	643	0.282	0.168										In isoform 2.|Missing|1|879|0
Q92858	Protein atonal homolog 1	ATOH1	SILQPVQEENSKTSPR	318	333	0.722	0.508					missense variant|P->L|rs200054812|322|322|0
Q6ZVT6	Uncharacterized protein C3orf67	C3orf67	LSSIPEASEYDWRNYQ	525	540	0.424	0.429					missense variant|P->S|rs114373328|529|529|0;missense variant|R->Q|rs35510108|537|537|0					In isoform 2.|Missing|407|532|0
Q9UKL3	CASP8-associated protein 2	CASP8AP2	LRPIPEAISPLNSPVR	850	865	0.357	0.61
Q8NCX0	Coiled-coil domain-containing protein 150	CCDC150	QKTAFLKDRLNAIQEE	130	145	0.32	0.136							coiled-coil region|106|299|0			In isoform 3 and isoform 4.|Missing|1|685|0;In isoform 2.|Missing|1|513|0
Q9HCU4	Cadherin EGF LAG seven-pass G-type receptor 2	CELSR2	LPTISEKSSLLRLPLE	2844	2859	0.452	0.954					missense variant|S->N|rs200881205|2848|2848|0			topological domain:Cytoplasmic|2613|2923|0
Q9UPV0	Centrosomal protein of 164 kDa	CEP164	NRQMLEQLKEEIEASE	718	733	0.513	0.265							compositionally biased region:Glu-rich|468|955|0
P13942	Collagen alpha-2(XI) chain	COL11A2	LLPPLEEEQTDLQVPP	307	322	0.842	0.953							region of interest:Nonhelical region|215|486|0			In isoform 9.|Missing|291|1736|0;In isoform 3, isoform 5, isoform 7 and isoform 8.|Missing|293|313|0;In isoform 4, isoform 6, isoform 7 and isoform 8.|Missing|314|373|0
Q6PJP8	DNA cross-link repair 1A protein	DCLRE1A	MLEDISEEDIWEYKSK	1	16	0.539	0.557							region of interest:Nuclear localization region|1|190|0
Q68D51	DENN domain-containing protein 2C	DENND2C	LETIPESEPSGMNRIL	900	915	0.336	0.069
Q9Y238	Deleted in lung and esophageal cancer protein 1	DLEC1	DFHSVLQMVLEEVPEP	707	722	0.32	0.104
Q9UFH2	Dynein heavy chain 17, axonemal	DNAH17	KTLLPIPEHLGSLDGT	159	174	0.303	0.081							region of interest:Stem|1|1794|0			In isoform 3.|Missing|1|3527|0;In isoform 4.|Missing|1|298|0
Q8WWB3	DPY30 domain-containing protein 1	DYDC1	LSRVEELDEPMFSDIA	155	170	0.397	0.494					missense variant|E->A|rs149717631|160|160|0					In isoform 2.|IALNIDQDL->VSISVFCEKTRFCFCF|169|177|0
Q9HAV5	Tumor necrosis factor receptor superfamily member 27	EDA2R	LNPILEDDCSSTSGFP	214	229	0.545	0.197								topological domain:Cytoplasmic|160|297|0
A4FU69	EF-hand calcium-binding domain-containing protein 5	EFCAB5	TEVKELHETLQSVPDV	28	43	0.495	0.602					missense variant|P->S|rs185083328|41|41|0					In isoform 6.|Missing|1|343|0;In isoform 5.|Missing|1|56|0
P28715	DNA repair protein complementing XP-G cells	ERCC5	ENFLETIQEQQTTESA	612	627	0.564	0.477					missense variant|A->E|rs2227870|627|627|0					In isoform 2.|Missing|1|767|0;In isoform 3.|Missing|233|1186|0
Q96MK3	Protein FAM20A	FAM20A	LFAHPLYNVPEEPPLL	95	110	0.389	0.483
O15287	Fanconi anemia group G protein	FANCG	QRSLERVLETQEQQGP	97	112	0.417	0.027
Q14517	Protocadherin Fat 1	FAT1	MPSVPLPDIQEFPNYE	4389	4404	0.478	0.656					missense variant|V->I|rs192910004|4392|4392|0			topological domain:Cytoplasmic|4203|4588|0
Q8TDW7	Protocadherin Fat 3	FAT3	WMPGARLSDIEEVPNY	4391	4406	0.512	0.608								topological domain:Cytoplasmic|4176|4589|0		In isoform 2.|Missing|1261|4589|0
Q3T8J9	GON-4-like protein	GON4L	PFWLKASLPSIQEELR	917	932	0.367	0.421
Q8IWK6	Probable G-protein coupled receptor 125	GPR125	RLTVLREYAYDVPTSV	1183	1198	0.423	0.899					missense variant|T->R|rs61729361|1196|1196|0			topological domain:Cytoplasmic|1046|1321|0		In isoform 4.|Missing|608|1321|0;In isoform 2.|Missing|617|1321|0
Q8N6U8	G-protein coupled receptor 161	GPR161	QLQSIEEGDVLAAEQR	514	529	0.522	0.135								topological domain:Cytoplasmic|328|529|0		In isoform 2.|Missing|408|529|0
Q8N6U8	G-protein coupled receptor 161	GPR161	RLQLQSIEEGDVLAAE	512	527	0.47	0.144								topological domain:Cytoplasmic|328|529|0		In isoform 2.|Missing|408|529|0
Q9BQA5	Histone H4 transcription factor	HINFP	MEKLQGIAEEPEIQMV	502	517	0.775	0.861					missense variant|G->R|rs144346284|507|507|0		region of interest:Interaction with NPAT|373|517|0			In isoform 2.|Missing|420|517|0
Q14774	H2.0-like homeobox protein	HLX	FASLDPINEASAILSP	224	239	0.361	0.53
Q8TCG1	Protein CIP2A	KIAA1524	FQHNRKLESVAEEHEI	711	726	0.359	0.328							coiled-coil region|637|883|0
Q2VPJ9	Leucine-rich repeat-containing protein 75B	LRRC75B	RLSQRTSLPTIYEGLD	266	281	0.355	0.244					missense variant|R->Q|rs199729018|266|266|0;missense variant|R->H|rs200554342|270|270|0					In isoform 2.|Missing|153|315|0
Q96T17	MAP7 domain-containing protein 2	MAP7D2	EELISIPEFSPVSEMI	655	670	0.456	0.706										In isoform 3.|Missing|202|732|0
Q6ZUG5	Uncharacterized protein FLJ43738	NA	SFQDLKLPPIKELNEE	495	510	0.348	0.165
O15069	NAC-alpha domain-containing protein 1	NACAD	LTLPQDSAMTAPLPLQ	914	929	0.716	0.971
Q9Y6Q9	Nuclear receptor coactivator 3	NCOA3	SLSALQAISEGVGTSL	522	537	0.386	0.919							compositionally biased region:Ser-rich|505|671|0
Q8NG66	Serine/threonine-protein kinase Nek11	NEK11	ELESIVEDATSDLGYH	451	466	0.555	0.974					missense variant|I->V|rs78153027|455|455|0;Polymorphism|E->K|VAR_040939|451|451|0
Q9Y2I6	Ninein-like protein	NINL	CRGQAERLQAIQEERA	968	983	0.579	0.749					Polymorphism|R->G|VAR_058509|969|969|0;Polymorphism|E->K|VAR_059704|973|973|0					In isoform 2.|Missing|735|1083|0
Q96P20	NACHT, LRR and PYD domains-containing protein 3	NLRP3	SALETLQEEKPELTVV	1016	1031	0.351	0.052										In isoform 3.|Missing|720|1036|0
Q9UPQ7	E3 ubiquitin-protein ligase PDZRN3	PDZRN3	NLLSITEDPEVGTPTY	807	822	0.605	0.653										In isoform 2.|Missing|361|1066|0;In isoform 3.|Missing|730|1066|0
Q53GL0	Pleckstrin homology domain-containing family O member 1	PLEKHO1	LTLDLIQEEDPSPEEP	185	200	0.714	0.477							region of interest:Interaction with capping proteins (CPs)|133|193|0;region of interest:Interaction with ATM, CKIP, IFP35 and NMI|136|308|0
Q9BXM0	Periaxin	PRX	KLPKVPEMAVPDVHLP	640	655	0.358	0.265					missense variant|P->L|rs118003416|655|655|0;Disease - Disease:Charcot-Marie-Tooth disease 4F (CMT4F) (MIM:614895)|D->N|VAR_069093|651|651|0		repeat:33|636|640|0;repeat:34|644|648|0;repeat:35|649|653|0;repeat:36|654|658|0;region of interest:55 X 5 AA approximate tandem repeats of [LVMAG]-[PSREQC]-[EDKL]-[LIVMAP]-[AQKHRPE]: that may have a tripeptide spacer of [LV]-P-[KER]|431|783|0			In isoform 2.|Missing|148|1461|0
Q9BXM0	Periaxin	PRX	KLPKVPEMAVPDVHLP	692	707	0.34	0.215					missense variant|V->L|rs187194280|696|696|0;missense variant|V->M|rs187194280|696|696|0;missense variant|V->M|rs116855701|701|701|0		repeat:44|706|710|0;repeat:41|688|692|0;repeat:42|696|700|0;repeat:43|701|705|0;region of interest:55 X 5 AA approximate tandem repeats of [LVMAG]-[PSREQC]-[EDKL]-[LIVMAP]-[AQKHRPE]: that may have a tripeptide spacer of [LV]-P-[KER]|431|783|0			In isoform 2.|Missing|148|1461|0
Q9BXM0	Periaxin	PRX	KLPKVPEMAVPDVHLP	728	743	0.328	0.261							repeat:47|724|728|0;repeat:48|732|736|0;repeat:49|737|741|0;repeat:50|742|746|0;region of interest:55 X 5 AA approximate tandem repeats of [LVMAG]-[PSREQC]-[EDKL]-[LIVMAP]-[AQKHRPE]: that may have a tripeptide spacer of [LV]-P-[KER]|431|783|0			In isoform 2.|Missing|148|1461|0
Q4ADV7	RAB6A-GEF complex partner protein 1	RIC1	IKPQLQKLSEITEEQV	1338	1353	0.408	0.353										In isoform 2.|Missing|1166|1423|0
P21817	Ryanodine receptor 1	RYR1	PRERLHLEPIKEYRRE	816	831	0.41	0.05					stop gained|R->*|rs150633775|817|817|0			topological domain:Cytoplasmic|1|4326|0
Q92543	Sorting nexin-19	SNX19	PTSLPLIAEVEQLPEG	288	303	0.506	0.327
Q6ZRS2	Helicase SRCAP	SRCAP	TTLTVLPEGEELPLCV	2631	2646	0.64	0.967					missense variant|T->S|rs146127771|2631|2631|0		compositionally biased region:Pro-rich|2426|3023|0
Q9Y6Q2	Stonin-1	STON1	HVLYPIPESSSDSPLA	100	115	0.494	0.492					missense variant|A->T|rs147769896|115|115|0
Q17RD7	Synaptotagmin-16	SYT16	KLPHVLSSIAEEEHHL	132	147	0.515	0.531										In isoform 3.|Missing|1|442|0
Q6I9Y2	THO complex subunit 7 homolog	THOC7	LSTIHELQQTLENDEK	171	186	0.407	0.506					missense variant|D->E|rs199867618|184|184|0		region of interest:Interaction with NIF3L1|105|204|0;coiled-coil region|75|194|0
Q8N614	Transmembrane protein 156	TMEM156	LPLDQVQEVLPPIPEL	281	296	0.503	0.049								topological domain:Cytoplasmic|233|296|0
Q8N9V7	Testis- and ovary-specific PAZ domain-containing protein 1	TOPAZ1	HLLSVPETVEKETSSE	394	409	0.49	0.412					missense variant|S->F|rs187074604|408|408|0
Q15643	Thyroid receptor-interacting protein 11	TRIP11	EVSQLNTIKEHLEEEI	897	912	0.452	0.543					missense variant|H->R|rs199740201|907|907|0		coiled-coil region|52|1773|0
Q6EMB2	Tubulin polyglutamylase TTLL5	TTLL5	YTPSLTALVENTPKEN	618	633	0.529	0.526										In isoform 3.|Missing|270|1281|0
Q96MR6	WD repeat-containing protein 65	WDR65	NGSKSLDVIQESESLI	241	256	0.462	0.182					missense variant|K->E|rs200092574|244|244|0;missense variant|S->N|rs191600482|245|245|0;missense variant|D->H|rs141662599|247|247|0;Polymorphism|N->D|VAR_026851|241|241|0
Q9H869	YY1-associated protein 1	YY1AP1	PFWLKASLPSIQEELR	374	389	0.371	0.501					missense variant|R->Q|rs150614243|389|389|0
Q8WYQ9	Zinc finger CCHC domain-containing protein 14	ZCCHC14	SPALSSVPESSFYSSS	732	747	0.51	0.453							compositionally biased region:Ser-rich|704|747|0
O95405	Zinc finger FYVE domain-containing protein 9	ZFYVE9	RLSFNPTLASVNESAV	46	61	0.432	0.307
O95789	Zinc finger MYM-type protein 6	ZMYM6	LLDKIKEEPDNAQEYG	19	34	0.563	0.194					missense variant|I->V|rs74780395|23|23|0;missense variant|Q->R|rs201542673|31|31|0					In isoform 5.|Missing|1|687|0
Q8NAF0	Zinc finger protein 579	ZNF579	LPLPLANIKEEPPSPG	500	515	0.839	0.612							compositionally biased region:Pro-rich|481|525|0
Q14966	Zinc finger protein 638	ZNF638	LKQERLVTVDEIGEVE	1675	1690	0.329	0.339										In isoform 2.|Missing|815|1978|0;In isoform 4.|Missing|1140|1978|0
Q7Z570	Zinc finger protein 804A	ZNF804A	AGKYLLEPISEKQYLA	630	645	0.333	0.678
A6NL46	Putative UPF0607 protein ENSP00000332738		KFNLQLPSLDEQVIPT	53	68	0.448	0.759
Q9H6K5	Putative uncharacterized protein FLJ22184		SADGLCTIYETEGPES	460	475	0.639	0.824							compositionally biased region:Pro-rich|2|489|0
O95782	AP-2 complex subunit alpha-1	AP2A1	STDVLATVLEEMPPFP	591	606	0.31	0.366	Adaptin_N|PF01602|29|591|0
P60006	Anaphase-promoting complex subunit 15	ANAPC15	LQSIAEKDNNLVPIGK	41	56	0.584	0.958	ANAPC15|PF15243|1|95|0
Q9H2K2	Tankyrase-2	TNKS2	QEGQTPLDLVSADDVS	776	791	0.412	0.266	Ank_2|PF12796|716|793|0						repeat:ANK 15|744|776|0
O75762	Transient receptor potential cation channel subfamily A member 1	TRPA1	SLEVLHEMDDYGNTPL	87	102	0.354	0.113	Ank|PF00023|97|129|0						repeat:ANK 1|62|92|0;repeat:ANK 2|97|126|0	topological domain:Cytoplasmic|1|719|0
P01871	Ig mu chain C region	IGHM	KEKNVPLPVIAELPPK	97	112	0.393	0.296	C1-set|PF07654|14|100|0						region of interest:CH1|1|105|0;region of interest:CH2|106|217|0
Q16790	Carbonic anhydrase 9	CA9	LSRLEEIAEEGSETQV	293	308	0.471	0.127	Carb_anhydrase|PF00194|132|390|0		Other|||disulfide bond|Q16790|156|336|0	3IAI|2.2|X-ray|A:B:C:D|137|391|0			region of interest:Catalytic|113|414|0	topological domain:Extracellular|38|414|0	helix|287|293|0;helix|294|299|0;strand|305|308|0
Q8N7R7	Cyclin-Y-like protein 1	CCNYL1	ANRSLDIFDERSHPLT	158	173	0.323	0.047	Cyclin_N|PF00134|163|285|0;Cyclin N-terminal|Q8N7R7|145|267|0									In isoform 2.|VSPGQLTKKYSSCSTIFLDDSTVSQPNLRTTVKCVTLAIYYHIKNRDANRSLDIFDERSHPLT->CDLSNILPHKEQ|111|173|0
Q8IV53	DENN domain-containing protein 1C	DENND1C	APDSGRLPSIPENRNL	177	192	0.358	0.097	DENN|PF02141|90|293|0		Phosphorylation||||Q8IV53|180|180|0		missense variant|G->R|rs201705846|181|181|0
Q9NTK1	Protein DEPP	DEPP	AHLPTIRETTEEMLLG	10	25	0.533	0.709	DEPP|PF15343|25|212|0				missense variant|E->D|rs114540375|17|17|0
Q9NTK1	Protein DEPP	DEPP	SVLRTLYSHLPVIHEL	197	212	0.415	0.894	DEPP|PF15343|25|212|0
O94886	CSC1-like protein 1	TMEM63A	LLERITEEERHVQDQP	331	346	0.305	0.039	DUF4463|PF14703|262|332|0
Q9BSF0	Small membrane A-kinase anchor protein	C2orf88	FPFPTIYEGEKQHESE	10	25	0.575	0.282	DUF4565|PF15127|1|95|0				missense variant|E->G|rs192363325|23|23|0
Q6ZSG2	Protein FAM196A	FAM196A	RKLHPIEETQVIPSPY	436	451	0.46	0.175	FAM196|PF15265|1|479|0				missense variant|P->T|rs58148253|448|448|0
Q16473	Putative tenascin-XA	TNXA	SIQGTARTLSPVLESP	232	247	0.467	0.258	fn3|PF00041|245|306|0;Fibronectin type-III 2|Q16473|145|249|0
P22105	Tenascin-X	TNXB	SIQGTARTLSPVLESP	3789	3804	0.467	0.272	fn3|PF00041|3802|3881|0;Fibronectin type-III 29|P22105|3702|3799|0;Fibronectin type-III 30|P22105|3803|3892|0			2CUI||NMR|A|3699|3797|0					strand|3783|3795|0
Q9HBQ8	Putative golgin subfamily A member 2B	GOLGA2P5	PQPMPSIPEDLESQKA	10	25	0.679	0.371	GOLGA2L5|PF15070|1|65|0
P17480	Nucleolar transcription factor 1	UBTF	LRFLESLPEEEQQRVL	359	374	0.362	0.383	HMG_box_2|PF09011|295|361|0		Phosphorylation|||Phosphoserine|P17480|364|364|0				DNA-binding region:HMG box 3|298|362|0
Q6NXR0	Interferon-inducible GTPase 5	IRGC	PQAASHLQELLASTES	37	52	0.345	0.553	IIGP|PF05049|20|402|0
O95861	3'(2'),5'-bisphosphate nucleotidase 1	BPNT1	FPKLTIIGEEDLPSEE	66	81	0.359	0.115	Inositol_P|PF00459|8|303|0			2WEF|1.8|X-ray|A|6|308|0			metal ion-binding site:Magnesium 1|74|74|0;binding site:Substrate|74|74|0		strand|70|75|0	In isoform 4.|Missing|76|111|0
P05412	Transcription factor AP-1	JUN	PRLQALKEEPQTVPEM	220	235	0.819	0.617	Jun|PF03957|5|241|0	DEG_COP1|ELMI000268|227|234|0;LIG_KEPE_3|ELMI001238|225|234|0	Phosphorylation|CK2_group,CK2_alpha|1516134,11075956||P05412|231|231|0;Sumoylation||||P05412|226|226|0
Q16787	Laminin subunit alpha-3	LAMA3	QLTGQHMSIIYEETNT	1559	1574	0.46	0.199	Laminin_B|PF00052|1517|1652|0;Laminin IV type A|Q16787|1476|1653|0									In isoform 1.|Missing|1|1620|0;In isoform 4.|Missing|1|1609|0
Q9NQX3	Gephyrin	GPHN	TLLATIQEHGYPTINL	529	544	0.314	0.187	MoCF_biosynth|PF00994|502|645|0						region of interest:MPT adenylyltransferase|326|736|0
Q96E29	Transcription termination factor 3, mitochondrial	MTERF3	ELPPLSPMQPISEEEA	115	130	0.583	0.221	mTERF|PF02536|71|296|0			3OPG|2.71|X-ray|A|126|417|0	missense variant|P->Q|rs75477527|118|118|0;missense variant|M->V|rs144681415|122|122|0					In isoform 3.|Missing|1|121|0
O95196	Chondroitin sulfate proteoglycan 5	CSPG5	NFSLSTIAEGSHPNVR	473	488	0.464	0.132	Neural_ProG_Cyt|PF06567|447|566|0				missense variant|V->L|rs190137660|487|487|0			topological domain:Cytoplasmic|445|566|0		In isoform 2 and isoform 3.|Missing|487|513|0
Q9NQM4	Protein PIH1D3	PIH1D3	ELKVIPETSEENNEDI	73	88	0.652	0.401	PIH1|PF08190|6|204|0				missense variant|E->K|rs147979953|82|82|0
Q05397	Focal adhesion kinase 1	PTK2	TELKAQLSTILEEEKA	670	685	0.475	0.591	Pkinase_Tyr|PF07714|422|676|0;Protein kinase|Q05397|422|680|0		Phosphorylation||||Q05397|677|677|0	1MP8|1.6|X-ray|A|411|686|0;2ETM|2.3|X-ray|A:B|411|689|0;2IJM|2.19|X-ray|A:B|411|689|0;3BZ3|2.2|X-ray|A|414|689|0;3PXK|1.79|X-ray|A:B|411|689|0;4EBV|1.67|X-ray|A|411|686|0;4EBW|2.65|X-ray|A|411|686|0;4GU6|1.95|X-ray|A:B|411|689|0;4GU9|2.4|X-ray|A:B|410|686|0;4I4E|1.55|X-ray|A|411|686|0;4I4F|1.75|X-ray|A|411|686|0;4K8A|2.91|X-ray|A:B|410|686|0;4K9Y|2.0|X-ray|A|410|686|0;4KAB|2.71|X-ray|A:B|410|686|…					helix|669|684|0;helix|685|687|0	In isoform 6.|Missing|1|692|0;In isoform 4.|Missing|584|1052|0;In isoform 3.|STILEEEKAQQEERMRMESRRQATVSWDSG->FQNPAQMLPASGRLPNQPCPERENYSFATF|677|706|0
Q5TD94	Radial spoke head protein 4 homolog A	RSPH4A	LLTPISEDLEIQNIPP	591	606	0.364	0.26	Radial_spoke|PF04712|207|697|0				missense variant|P->A|rs189421935|606|606|0					In isoform 3.|GRCNWFNSIQKNEEEEEEEDEEKDDSDYIEQEVGLPLLTPISEDLE->RFRIYPPGQHGYPQISFHNMLLQSFNPTFGLEHMPSPMAKSLKIST|555|600|0;In isoform 3.|Missing|601|716|0
P0DJD0	RANBP2-like and GRIP domain-containing protein 1	RGPD1	PVVPLPDLVEVSSGEE	1321	1336	0.518	0.348	Ran_BP1|PF00638|1330|1451|0;RanBD1 2|P0DJD0|1318|1454|0
P0DJD1	RANBP2-like and GRIP domain-containing protein 2	RGPD2	PVVPLPDLVEVSSGEE	1329	1344	0.514	0.34	Ran_BP1|PF00638|1338|1459|0;RanBD1 2|P0DJD1|1326|1462|0
O14715	RANBP2-like and GRIP domain-containing protein 8	RGPD8	PVVPLPDLVEVSSGEE	1336	1351	0.482	0.316	Ran_BP1|PF00638|1345|1466|0;RanBD1 2|O14715|1333|1469|0
Q99666	RANBP2-like and GRIP domain-containing protein 5/6	RGPD6	PVVPLPDLVEVSSGEE	1336	1351	0.482	0.317	Ran_BP1|PF00638|1345|1466|0;RanBD1 2|Q99666|1333|1469|0									In isoform 2.|Missing|905|1765|0
A6NKT7	RanBP2-like and GRIP domain-containing protein 3	RGPD3	PVVPLPDLVEVSSGEE	1337	1352	0.514	0.364	Ran_BP1|PF00638|1346|1467|0;RanBD1 2|A6NKT7|1334|1470|0
Q7Z3J3	RanBP2-like and GRIP domain-containing protein 4	RGPD4	PVVPLPDLVEVSSGEE	1337	1352	0.493	0.413	Ran_BP1|PF00638|1346|1467|0;RanBD1 2|Q7Z3J3|1334|1470|0									In isoform 2.|Missing|213|1758|0
P49792	E3 SUMO-protein ligase RanBP2	RANBP2	PVVPLPDLVEVSSGEE	2312	2327	0.504	0.359	Ran_BP1|PF00638|2321|2442|0;RanBD1 3|P49792|2309|2445|0
P18754	Regulator of chromosome condensation	RCC1	MERKKPALVSIPEDVV	55	70	0.377	0.353	RCC1|PF00415|34|82|0			1A12|1.7|X-ray|A:B:C|9|421|0;1I2M|1.76|X-ray|B:D|20|421|0	missense variant|M->T|rs202118406|55|55|0		repeat:RCC1 1|34|84|0		strand|56|63|0;strand|69|74|0
P24928	DNA-directed RNA polymerase II subunit RPB1	POLR2A	DTGPLMKCSFEETVDV	1423	1438	0.322	0.173	RNA_pol_Rpb1_5|PF04998|830|1428|0		Phosphorylation||||P24928|1424|1424|0							In isoform 2.|Missing|567|1970|0
P04271	Protein S100-B	S100B	SHFLEEIKEQEVVDKV	42	57	0.327	0.145	S_100|PF01023|4|47|0;EF-hand 1|P04271|13|48|0;EF-hand 2|P04271|49|84|0			1MQ1||NMR|A:B|2|92|0;1UWO||NMR|A:B|2|92|0;2H61|1.9|X-ray|A:B:C:D:E:F:G:H|1|92|0;2M49||NMR|B:D|2|92|0;2PRU||NMR|A:B|2|92|0;3CZT|1.4|X-ray|X|1|92|0;3D0Y|1.5|X-ray|A:B|1|92|0;3D10|1.65|X-ray|A:B|1|92|0;3HCM|2.0|X-ray|A:B|1|92|0					turn|42|44|0;strand|47|49|0;helix|51|61|0
Q96RU3	Formin-binding protein 1	FNBP1	TLYVIEEDKGDGWTRI	576	591	0.358	0.43	SH3_9|PF14604|557|607|0;SH3|Q96RU3|550|611|0		Phosphorylation||||Q96RU3|578|578|0				region of interest:Required for self-association and induction of membrane tubulation|251|617|0;region of interest:Interaction with PDE6G|495|617|0;region of interest:Required for interaction with TNKS|514|617|0;region of interest:Interaction with DNM1 and DNM3|535|617|0;region of interest:Interaction with ARHGAP17, DAAM1, DIAPH1 and DIAPH2|550|617|0;region of interest:Interaction with FASLG|553|…
Q96RT8	Gamma-tubulin complex component 5	TUBGCP5	LMKMQSIAESHLELDD	625	640	0.377	0.186	Spc97_Spc98|PF04130|273|942|0		Phosphorylation||||Q96RT8|630|630|0
Q8NF91	Nesprin-1	SYNE1	QQKLQSVLEEIHCYEP	3213	3228	0.323	0.302	Spectrin|PF00435|3174|3277|0				missense variant|V->I|rs140927945|3219|3219|0		repeat:Spectrin 6|3173|3277|0	topological domain:Cytoplasmic|1|8746|0		In isoform 9.|Missing|1|7843|0;In isoform 3.|Missing|1|7838|0;In isoform 8.|Missing|1|5585|0;In isoform 2.|Missing|1|5476|0;In isoform 5.|Missing|1444|8797|0;In isoform 6.|Missing|1726|8797|0
Q9BT56	Spexin	SPX	PNPQLLTIPEAATILL	74	89	0.533	0.509	Spexin|PF15171|27|116|0						propeptide|50|116|0;propeptide|74|116|0
O15079	Syntaphilin	SNPH	VQYQPDLDTILEKVTQ	319	334	0.339	0.789	Syntaphilin|PF15290|17|334|0
O94782	Ubiquitin carboxyl-terminal hydrolase 1	USP1	LSKVEESSEISPEPKT	465	480	0.554	0.051	UCH|PF00443|80|646|0;USP|O94782|81|785|0		Phosphorylation|||Phosphoserine|O94782|475|475|0		missense variant|K->E|rs200827912|479|479|0;missense variant|T->A|rs151062149|480|480|0
Q03933	Heat shock factor protein 2	HSF2	NIPVIPETNEDVISDP	260	275	0.631	0.517	Vert_HS_TF|PF06546|229|513|0				missense variant|V->L|rs200135653|263|263|0
C4AMC7	Putative WAS protein family homolog 3	WASH3P	NYFYVPDLGQVPEIDV	229	244	0.336	0.384	WASH_WAHD|PF11945|11|302|0
Q6VEQ5	WAS protein family homolog 2	WASH2P	NYFYVPDLGQVPEIDV	231	246	0.325	0.322	WASH_WAHD|PF11945|11|304|0
Q9NQA3	WAS protein family homolog 6	WASH6P	NYFYVPDLGQVPEIDV	213	228	0.34	0.397	WASH_WAHD|PF11945|34|286|0
A8MWX3	Putative WAS protein family homolog 4	WASH4P	NYFYVPDLGQVPEIDV	244	259	0.325	0.322	WASH_WAHD|PF11945|59|317|0
Q9HD43	Receptor-type tyrosine-protein phosphatase H	PTPRH	DWSRVPLKPIHEEPGS	857	872	0.317	0.134	Y_phosphatase|PF00102|844|1078|0;Tyrosine-protein phosphatase|Q9HD43|820|1079|0							topological domain:Cytoplasmic|776|1115|0
Q9ULF5	Zinc transporter ZIP10	SLC39A10	KIIDHSHSDGLHTIHE	603	618	0.509	0.608	Zip|PF02535|404|819|0				missense variant|H->Y|rs76182486|609|609|0		compositionally biased region:His-rich|607|656|0
