# Supplementary material for: PP2A-B′ holoenzyme substrate recognition, regulation and role in cytokinesis
Source: Cell Discov. 2017 Aug 8;3:17027–. doi: 10.1038/celldisc.2017.27 (PMC5586252; doi:10.1038/celldisc.2017.27)
Supplement: Supplementary Table S3 [file celldisc201727-s4.xlsx]

## Sheet: b'alpha
sequence.name	motif.start	motif.end	strand	score	p.value	motif.sequence	numDE	numST	numKR	N=numDE+numST-numKR	netphos.2	netphos.7	netphos.8	netphos.9	phos.2	phos.7	phos.8	phos.9	SS	upstream.phospho	downstream.phospho	iupred	microkit.exp	microkit.exp.comp	Gene.Name	Protein.Name
P30041	190	198	+	22.5679	4.9e-10	LPTIPEEEA	2	0	0	2									HELIX	Uniprot(T44;Y89),Phosphosite(S32;T44;S83;Y89;S146;T177;S186)		0.316733			PRDX6,AOP2,KIAA0106	Peroxiredoxin-6 (EC 1.11.1.15) (1-Cys peroxiredoxin) (1-Cys PRX) (24 kDa protein) (Acidic calcium-independent phospholipase A2) (aiPLA2) (EC 3.1.1.-) (Antioxidant protein 2) (Liver 2D page spot 40) (Non-selenium glutathione peroxidase) (NSGPx) (EC 1.11.1.9) (Red blood cells page spot 12)
Q96T23	603	611	+	20.9753	2.26e-08	LSPIPEEVP	1	1	0	2	0.995038				Phosphosite					Uniprot(S227;S392;S397;S429;S473;S524;S570),Phosphosite(S186;S217;S218;S227;S255;S392;S397;S406;T408;T410;S429;S447;S471;S473;T506;S516;S524;T539;S540;S544;S561;S570;T594)	Uniprot(S622;T628;S629;S748;S882;S1096;S1098;S1105;S1221;S1223;S1226;S1258;S1277;T1278;T1305;S1325;S1336;S1345;S1359;S1375),Phosphosite(T614;S617;S622;T628;S629;S632;S643;S660;S689;S748;S778;S782;S874;S882;Y973;S977;S990;T1056;S1096;S1098;S1105;S1135;S1139;T1141;Y1171;S1172;S1187;S1189;S1192;S1196;Y1217;S1221;S1223;S1226;S1229;S1245;S1246;S1247;S1249;S1252;Y1253;S1255;S1258;S1277;T1278;Y1281;S128…	0.778811			RSF1,HBXAP,XAP8	Remodeling and spacing factor 1 (Rsf-1) (HBV pX-associated protein 8) (Hepatitis B virus X-associated protein) (p325 subunit of RSF chromatin-remodeling complex)
Q70EK8	638	646	+	20.6049	4.31e-08	LMTIYEDEM	2	0	0	2										Phosphosite(S95;S369;S572)	Phosphosite(S798;T839;S848)	0.7175			USP53,KIAA1350	Inactive ubiquitin carboxyl-terminal hydrolase 53 (Inactive ubiquitin-specific peptidase 53)
Q8N122	393	401	+	20.2963	6.83e-08	LPTIIEEGT	1	1	0	2				0.288847						Phosphosite(S8;S48;T159)	Uniprot(S696;T706;S719;S721;S722;S738;S792;S855;S859;S863;T865;S877),Phosphosite(Y692;S696;T699;T700;S704;T706;S711;T714;S719;S721;S722;Y723;S738;S771;S792;S795;T853;S854;S855;T857;S859;S863;T865;S877;S881;S882;T883;S884;S886;S887;T889;T908;Y916;T917;S982;S1189;Y1193)	0.0566667			RPTOR,KIAA1303,RAPTOR	Regulatory-associated protein of mTOR (Raptor) (p150 target of rapamycin (TOR)-scaffold protein)
Q68D51	900	908	+	20.1728	8.09e-08	LETIPESEP	2	1	0	3		0.476566								Uniprot(S271),Phosphosite(S183;Y185;Y195;S223;S271;S285;T287;S677)	Phosphosite(S920)	0.292344			DENND2C	DENN domain-containing protein 2C
P98198	648	656	+	19.8272	1.29e-07	LASIYEEVE	2	0	0	2									TOPO_DOM	Phosphosite(S512;T520)	Uniprot(S1175),Phosphosite(S742;S743;S952;Y955;Y959;T1117;S1169;S1175;S1187;S1193;S1195;S1200)	0.312922			ATP8B2,ATPID,KIAA1137	Phospholipid-transporting ATPase ID (EC 3.6.3.1) (ATPase class I type 8B member 2) (P4-ATPase flippase complex alpha subunit ATP8B2)
Q17RD7	137	145	+	19.6296	1.64e-07	LSSIAEEEH	2	1	0	3	0.101552									Phosphosite(S43;S47;S50)	Phosphosite(S256;S260;Y261;T336;S349)	0.620378			SYT16,STREP14,SYT14L,SYT14R	Synaptotagmin-16 (Chr14Syt) (Synaptotagmin 14-like protein) (Synaptotagmin XIV-related protein)
P02686	117	125	+	19.4198	2.11e-07	LQTIQEDSA	1	1	0	2			0.364276							Uniprot(S96),Phosphosite(S16;S19;S26;S36;T38;T39;S40;S87;S96;T106;S114)	Uniprot(S141;S146;Y148;T151;S153;T154;T169;S174;S190;Y203;S210;T214;T229;T232;S249;S295;S299),Phosphosite(S141;S146;Y148;S153;T154;T169;Y203;S205;T232;S249;Y261;S266;T283;S285)	0.827578			MBP	Myelin basic protein (MBP) (Myelin A1 protein) (Myelin membrane encephalitogenic protein)
Q99677	346	354	+	19.2716	2.47e-07	LPAIQEEVS	1	1	0	2				0.210282					TOPO_DOM	Phosphosite(T236;S238)		0.469189			LPAR4,GPR23,LPA4,P2RY9	Lysophosphatidic acid receptor 4 (LPA receptor 4) (LPA-4) (G-protein coupled receptor 23) (P2Y purinoceptor 9) (P2Y9) (P2Y5-like receptor) (Purinergic receptor 9)
Q0VF49	392	400	+	19.1728	2.76e-07	LPPISEEPP	1	0	0	1										Phosphosite(Y74;T84;S182)		0.642211			KIAA2012	Uncharacterized protein KIAA2012
Q96L42	706	714	+	19.1605	2.8e-07	LPSIVEDEE	3	0	0	3									TOPO_DOM	Phosphosite(S205)	Phosphosite(S1048)	0.734544			KCNH8	Potassium voltage-gated channel subfamily H member 8 (ELK1) (hElk1) (Ether-a-go-go-like potassium channel 3) (ELK channel 3) (ELK3) (Voltage-gated potassium channel subunit Kv12.1)
Q2VPJ9	273	281	+	19.1111	2.95e-07	LPTIYEGLD	1	0	0	1												0.418978			LRRC75B,C22orf36,FAM211B	Leucine-rich repeat-containing protein 75B (Leucine-rich repeat-containing protein FAM211B)
O75038	1003	1011	+	19.0988	2.99e-07	LETIAEEPA	2	0	0	2										Uniprot(S487;S491;S595;S605),Phosphosite(Y111;S115;S487;S491;S579;S595;S635;T638;S931)	Phosphosite(S1200;S1223;S1256;S1277;S1279;T1298)	0.913422			PLCH2,KIAA0450,PLCL4	1-phosphatidylinositol 4,5-bisphosphate phosphodiesterase eta-2 (EC 3.1.4.11) (Phosphoinositide phospholipase C-eta-2) (Phosphoinositide phospholipase C-like 4) (PLC-L4) (Phospholipase C-like protein 4) (Phospholipase C-eta-2) (PLC-eta2)
O60566	669	677	+	18.8889	3.7e-07	LSPIIEDSR	1	2	1	2	0.983279		0.96164		Phosphosite		Phosphosite			Uniprot(S367;S435;S543;S665),Phosphosite(S16;S39;T40;T54;S83;S232;T237;T315;S367;T368;S384;Y404;T434;S435;T471;S521;S537;S543;S574;T600;T608;T620;S633;Y660;S665)	Uniprot(S697;T792;T1008;T1042;S1043),Phosphosite(T680;S683;S697;T710;S720;S733;Y766;T792;S797;S884;T1008;T1042;S1043)	0.437689	k;t	k;t	BUB1B,BUBR1,MAD3L,SSK1	Mitotic checkpoint serine/threonine-protein kinase BUB1 beta (EC 2.7.11.1) (MAD3/BUB1-related protein kinase) (hBUBR1) (Mitotic checkpoint kinase MAD3L) (Protein SSK1)
Q0VDD7	131	139	+	18.4815	5.46e-07	LETIAESSA	1	2	0	3		0.333115	0.131236							Phosphosite(S77;S95)	Uniprot(S370),Phosphosite(S202;S204;S208;S213;S367;S370;S476;Y650;S652)	0.753167			C19orf57	Uncharacterized protein C19orf57 (Pre-T/NK cell-associated protein 3B3)
P51003	175	183	+	18.4691	5.51e-07	LQTIPEDLD	2	0	0	2										Uniprot(S10;S24),Phosphosite(S10;Y20;T23;S24;S27;S88;T99;S102;Y103;T109)	Uniprot(S537;S558;S738),Phosphosite(Y310;S380;S534;S537;T542;T544;S545;S553;S558;S605;S617;T644;S654;S660;S672;S681;S713;T716;S717;S722;S738)	0.0462222			PAPOLA,PAP	Poly(A) polymerase alpha (PAP-alpha) (EC 2.7.7.19) (Polynucleotide adenylyltransferase alpha)
Q9NRJ5	175	183	+	18.4691	5.51e-07	LQTIPEDLD	2	0	0	2											Phosphosite(Y310;T484;S526)	0.0452111			PAPOLB,PAPT	Poly(A) polymerase beta (PAP-beta) (EC 2.7.7.19) (Polynucleotide adenylyltransferase beta) (Testis-specific poly(A) polymerase)
O95196	476	484	+	18.4198	5.76e-07	LSTIAEGSH	0	2	0	2	0.780963		0.204705						TOPO_DOM	Uniprot(S467;S475),Phosphosite(S467)	Uniprot(S543),Phosphosite(Y507)	0.339611			CSPG5,CALEB,NGC	Chondroitin sulfate proteoglycan 5 (Acidic leucine-rich EGF-like domain-containing brain protein) (Neuroglycan C)
P29459	124	132	+	18.4198	5.76e-07	LSSIYEDLK	1	1	1	1	0.029776				Phosphosite				HELIX	Phosphosite(T102;T106)		0.0392222			IL12A,NKSF1	Interleukin-12 subunit alpha (IL-12A) (Cytotoxic lymphocyte maturation factor 35 kDa subunit) (CLMF p35) (IL-12 subunit p35) (NK cell stimulatory factor chain 1) (NKSF1)
Q5TD94	592	600	+	18.321	6.27e-07	LTPISEDLE	2	1	0	3	0.394494									Uniprot(S396),Phosphosite(T20;S58;S62;S65)		0.442644			RSPH4A,RSHL3	Radial spoke head protein 4 homolog A (Radial spoke head-like protein 3)
Q8N2E2	298	306	+	18.2716	6.53e-07	LSTISEDGK	1	1	1	1	0.766874									Phosphosite(S249)	Phosphosite(Y731;S737;Y1035;Y1045;S1507)	0.186922			VWDE	von Willebrand factor D and EGF domain-containing protein
Q9UL54	895	903	+	18.2346	6.75e-07	LTPVPEEEE	3	1	0	4	0.982236									Uniprot(S9;S181;S414;S656;S777;S825;S827),Phosphosite(S9;S29;S38;Y43;Y61;Y107;S181;Y309;Y338;T344;S347;S414;Y426;Y430;S437;T450;S452;T468;S473;S486;S603;T604;S656;S777;S825;S827)		0.884578			TAOK2,KIAA0881,MAP3K17,PSK,PSK1,UNQ2971/PRO7431	Serine/threonine-protein kinase TAO2 (EC 2.7.11.1) (Kinase from chicken homolog C) (hKFC-C) (Prostate-derived sterile 20-like kinase 1) (PSK-1) (PSK1) (Prostate-derived STE20-like kinase 1) (Thousand and one amino acid protein kinase 2)
Q8WXI7	10317	10325	+	18.1481	7.26e-07	LSTIAESLP	0	2	0	2									TOPO_DOM	Phosphosite(T27;T35;T54;T63;S66;T68;S69;S70;S84;T95;S97;S124;T150;T159;Y162;T163;T166;T178;S202;T211;T222;S229;S299;S311;T373;S475;T486;S494;S495;S496;T497;S502;S503;S511;S610;S708;S709;T718;S844;S890;T895;S927;T932;T955;S959;T984;T1002;S1007;S1155;T1202;S1367;T1770;S1782;S1785;T1794;S1864;T1867;S2007;T2049;T2067;S2070;T2270;S2371;T2376;S2381;T2454;T2456;T2461;S2726;S2798;T2820;S2923;T2924;S2927;…	Phosphosite(T10338;S10342;S10380;S10385;T10445;S10460;T10466;T10469;T10474;T10481;T10488;T10493;Y10499;S10570;S10575;S10580;T10685;T10690;T10776;T10794;S10799;T10804;T10806;T10807;T10820;S10847;S10862;S10863;T10867;T10869;S11091;S11095;S11457;T11461;S11462;T11505;S11534;S11548;T11567;Y11569;T11642;T11648;T11670;S11709;S11745;T11756;T11760;S11764;T11770;T11847;T11852;T11874;S11881;S11883;T11886;T1…	0.679011			MUC16,CA125	Mucin-16 (MUC-16) (Ovarian cancer-related tumor marker CA125) (CA-125) (Ovarian carcinoma antigen CA125)
Q14191	254	262	+	17.9877	8.27e-07	LTSISEEVM	1	1	0	2	0.267067									Phosphosite(S248)	Uniprot(S426;S440;S453;S467;S478;S1133;S1400),Phosphosite(S282;S319;S409;S426;S435;S440;S453;S462;S467;S478;S689;T692;T777;S790;S801;Y849;S948;S968;S1058;S1079;S1084;T1100;Y1110;S1111;Y1112;S1120;S1128;S1133;S1141;S1205;S1378;S1388;S1400)	0.297344	c	c	WRN,RECQ3,RECQL2	Werner syndrome ATP-dependent helicase (EC 3.6.4.12) (DNA helicase, RecQ-like type 3) (RecQ3) (Exonuclease WRN) (EC 3.1.-.-) (RecQ protein-like 2)
Q53FA7	106	114	+	17.9753	8.34e-07	LMPIPEGLT	0	1	0	1				0.285799					STRAND	Phosphosite(T85;T100)	Phosphosite(S260;T263;S264)	0.271922			TP53I3,PIG3	Quinone oxidoreductase PIG3 (EC 1.-.-.-) (Tumor protein p53-inducible protein 3) (p53-induced gene 3 protein)
O94988	866	874	+	17.9383	8.59e-07	LQPIIEGET	1	1	0	2				0.043475				Phosphosite		Uniprot(S345;S597;S617;S727;T732),Phosphosite(S290;S412;S471;S509;S527;S539;S555;S597;S612;Y621;Y623;S626;S638;S644;S650;S652;S655;Y692;S727;T732;S739;T741;S856;S859;S863)	Phosphosite(T874;S888;T1018;S1020)	0.402111			FAM13A,FAM13A1,KIAA0914	Protein FAM13A
Q9NYF5	770	778	+	17.9383	8.59e-07	LQPIIEGET	1	1	0	2				0.052099						Phosphosite(Y418;S501;T642;S760)	Phosphosite(Y889)	0.437167			FAM13B,C5orf5,FAM13B1	Protein FAM13B (GAP-like protein N61)
Q9Y6Q2	102	110	+	17.9383	8.59e-07	LYPIPESSS	0	3	0	3		0.992038	0.195882	0.860397							Phosphosite(S209;S225;S244;T346;S404;Y628)	0.552033			STON1,SALF,SBLF,STN1	Stonin-1 (Stoned B-like factor)
Q9H069	335	343	+	17.8642	9.1e-07	LSAIREELE	2	1	0	3	0.736576											0.248889			DRC3,LRRC48	Dynein regulatory complex subunit 3 (Leucine-rich repeat-containing protein 48)
P58107	2571	2579	+	17.8025	9.53e-07	LTAIIEEAE	2	1	0	3	0.673464									Uniprot(T34;S1529;T1543;S2282;S2422;S2508),Phosphosite(T34;Y280;S561;T568;Y583;S663;T689;Y695;S701;T726;Y744;T777;Y778;T791;S799;T872;Y998;S1021;S1256;S1390;S1407;Y1414;T1506;S1529;T1543;T1624;Y1656;S1662;Y1705;Y1709;S1722;T1725;T1738;Y1739;T1869;T1872;S1912;T2111;T2182;T2223;S2244;Y2314;S2320;T2345;Y2363;Y2367;S2380;T2396;Y2397;Y2413;S2422;S2428;S2444;S2508;S2542;Y2544;S2546)	Uniprot(S2716;S2816;S2956;S3042;S3250;S3350;S3490;S3576;S3784;S3884;S4024;S4110;S4318;S4418;S4558;S4644;S4852;S4952),Phosphosite(S2611;S2656;S2663;Y2665;S2707;S2716;S2718;T2722;S2723;T2730;T2738;T2757;S2778;S2816;Y2848;S2854;T2879;Y2897;Y2901;S2914;T2930;Y2931;Y2947;S2956;S2962;S2978;S3042;S3080;S3145;S3190;S3197;Y3199;S3241;S3250;S3252;T3256;S3257;T3264;T3272;T3291;S3312;S3350;Y3382;S3388;T3413;…	0.582611			EPPK1,EPIPL	Epiplakin (450 kDa epidermal antigen)
P58107	3105	3113	+	17.8025	9.53e-07	LTAIIEEAE	2	1	0	3	0.673464									Uniprot(T34;S1529;T1543;S2282;S2422;S2508;S2716;S2816;S2956;S3042),Phosphosite(T34;Y280;S561;T568;Y583;S663;T689;Y695;S701;T726;Y744;T777;Y778;T791;S799;T872;Y998;S1021;S1256;S1390;S1407;Y1414;T1506;S1529;T1543;T1624;Y1656;S1662;Y1705;Y1709;S1722;T1725;T1738;Y1739;T1869;T1872;S1912;T2111;T2182;T2223;S2244;Y2314;S2320;T2345;Y2363;Y2367;S2380;T2396;Y2397;Y2413;S2422;S2428;S2444;S2508;S2542;Y2544;S2…	Uniprot(S3250;S3350;S3490;S3576;S3784;S3884;S4024;S4110;S4318;S4418;S4558;S4644;S4852;S4952),Phosphosite(S3145;S3190;S3197;Y3199;S3241;S3250;S3252;T3256;S3257;T3264;T3272;T3291;S3312;S3350;Y3382;S3388;T3413;Y3431;Y3435;S3448;T3464;Y3465;Y3481;S3490;S3496;S3512;S3576;S3614;S3679;S3724;S3731;Y3733;S3775;S3784;S3786;T3790;S3791;T3798;T3806;T3825;S3846;S3884;Y3916;S3922;T3947;Y3965;Y3969;S3982;T3998;…	0.576033			EPPK1,EPIPL	Epiplakin (450 kDa epidermal antigen)
P58107	3639	3647	+	17.8025	9.53e-07	LTAIIEEAE	2	1	0	3	0.673464									Uniprot(T34;S1529;T1543;S2282;S2422;S2508;S2716;S2816;S2956;S3042;S3250;S3350;S3490;S3576),Phosphosite(T34;Y280;S561;T568;Y583;S663;T689;Y695;S701;T726;Y744;T777;Y778;T791;S799;T872;Y998;S1021;S1256;S1390;S1407;Y1414;T1506;S1529;T1543;T1624;Y1656;S1662;Y1705;Y1709;S1722;T1725;T1738;Y1739;T1869;T1872;S1912;T2111;T2182;T2223;S2244;Y2314;S2320;T2345;Y2363;Y2367;S2380;T2396;Y2397;Y2413;S2422;S2428;S2…	Uniprot(S3784;S3884;S4024;S4110;S4318;S4418;S4558;S4644;S4852;S4952),Phosphosite(S3679;S3724;S3731;Y3733;S3775;S3784;S3786;T3790;S3791;T3798;T3806;T3825;S3846;S3884;Y3916;S3922;T3947;Y3965;Y3969;S3982;T3998;Y3999;Y4015;S4024;S4030;S4046;S4110;S4144;Y4146;S4148;S4258;S4265;Y4267;S4309;S4318;S4320;T4324;S4325;T4332;T4340;T4359;S4380;S4418;Y4450;S4456;T4481;Y4499;Y4503;S4516;T4532;Y4533;Y4549;S4558;…	0.576033			EPPK1,EPIPL	Epiplakin (450 kDa epidermal antigen)
P58107	4173	4181	+	17.8025	9.53e-07	LTAIIEEAE	2	1	0	3	0.673464									Uniprot(T34;S1529;T1543;S2282;S2422;S2508;S2716;S2816;S2956;S3042;S3250;S3350;S3490;S3576;S3784;S3884;S4024;S4110),Phosphosite(T34;Y280;S561;T568;Y583;S663;T689;Y695;S701;T726;Y744;T777;Y778;T791;S799;T872;Y998;S1021;S1256;S1390;S1407;Y1414;T1506;S1529;T1543;T1624;Y1656;S1662;Y1705;Y1709;S1722;T1725;T1738;Y1739;T1869;T1872;S1912;T2111;T2182;T2223;S2244;Y2314;S2320;T2345;Y2363;Y2367;S2380;T2396;Y2…	Uniprot(S4318;S4418;S4558;S4644;S4852;S4952),Phosphosite(S4258;S4265;Y4267;S4309;S4318;S4320;T4324;S4325;T4332;T4340;T4359;S4380;S4418;Y4450;S4456;T4481;Y4499;Y4503;S4516;T4532;Y4533;Y4549;S4558;S4564;S4580;S4644;S4682;S4747;S4792;S4799;Y4801;S4843;S4852;S4854;T4858;S4859;T4866;T4874;T4893;S4914;S4952;Y4984;S4990;T5015;Y5033;Y5037;S5050)	0.578356			EPPK1,EPIPL	Epiplakin (450 kDa epidermal antigen)
P58107	4707	4715	+	17.8025	9.53e-07	LTAIIEEAE	2	1	0	3	0.673464									Uniprot(T34;S1529;T1543;S2282;S2422;S2508;S2716;S2816;S2956;S3042;S3250;S3350;S3490;S3576;S3784;S3884;S4024;S4110;S4318;S4418;S4558;S4644),Phosphosite(T34;Y280;S561;T568;Y583;S663;T689;Y695;S701;T726;Y744;T777;Y778;T791;S799;T872;Y998;S1021;S1256;S1390;S1407;Y1414;T1506;S1529;T1543;T1624;Y1656;S1662;Y1705;Y1709;S1722;T1725;T1738;Y1739;T1869;T1872;S1912;T2111;T2182;T2223;S2244;Y2314;S2320;T2345;Y2…	Uniprot(S4852;S4952),Phosphosite(S4747;S4792;S4799;Y4801;S4843;S4852;S4854;T4858;S4859;T4866;T4874;T4893;S4914;S4952;Y4984;S4990;T5015;Y5033;Y5037;S5050)	0.576033			EPPK1,EPIPL	Epiplakin (450 kDa epidermal antigen)
Q9NTK1	12	20	+	17.8025	9.53e-07	LPTIRETTE	1	2	0	3		0.678061	0.960351								Phosphosite(S161)	0.588133			DEPP,C10orf10,FIG	Protein DEPP (Decidual protein induced by progesterone) (Fasting-induced gene protein) (FIG)
Q6ZVT6	525	533	+	17.6296	1.08e-06	LSSIPEASE	1	2	0	3	0.972458		0.993904							Phosphosite(S127;S157)		0.529267			C3orf67	Uncharacterized protein C3orf67
Q6T310	12	20	+	17.5432	1.15e-06	LAPIPESSS	0	3	0	3		0.978454	0.025008	0.680436							Phosphosite(S41;S217)	0.132422			RASL11A	Ras-like protein family member 11A
Q5TCQ9	957	965	+	17.4321	1.25e-06	LTVIAEEEH	2	1	0	3	0.044748								DOMAIN	Uniprot(S234;S620;S724;S857;S940),Phosphosite(T102;Y116;S118;T147;T224;S225;S234;S235;S251;S620;S684;S701;S722;S724;S857;Y875)	Phosphosite(S978;S1059;S1280;S1282;S1284;S1475)	0.667122			MAGI3,KIAA1634	Membrane-associated guanylate kinase, WW and PDZ domain-containing protein 3 (Membrane-associated guanylate kinase inverted 3) (MAGI-3)
Q8IYA6	545	553	+	17.2593	1.4e-06	LSSIPEAEK	1	1	1	1	0.018895									Uniprot(Y204),Phosphosite(Y37;T53;T104;S105;Y113;S114;S117;S118;S120;S129;S141;S287;Y310;S320;Y321;T324;S338;Y344;T382;S392;S420;T444;T449;T451;S474;Y479;S499;S503)	Uniprot(T742;S745),Phosphosite(T586;T621;S622;S632;S635;S638;T648;Y659;T685;T742;S745)	0.167056			CKAP2L	Cytoskeleton-associated protein 2-like (Radial fiber and mitotic spindle protein) (Radmis)
Q8N573	345	353	+	17.1728	1.48e-06	LSPIREELV	1	1	0	2	0.997125				Phosphosite					Uniprot(S91;T119;S201;S202;S204;S294;S334;S336;T341),Phosphosite(S14;S16;S91;T176;T186;T190;T192;S201;S202;T203;S204;T211;S294;S307;S323;S334)	Uniprot(S496),Phosphosite(S354;S355;S388;T389;T391;S452;S458;S482;S526;S544;Y622;T669)	0.6539			OXR1,Nbla00307	Oxidation resistance protein 1
P12644	144	152	+	17.1605	1.5e-06	LSSIPENEV	1	1	0	2	0.010532									Uniprot(S91),Phosphosite(Y82;T116;S119)		0.1913			BMP4,BMP2B,DVR4	Bone morphogenetic protein 4 (BMP-4) (Bone morphogenetic protein 2B) (BMP-2B)
Q08334	295	303	+	17.037	1.62e-06	LSVIAEDSE	2	2	0	4	0.497427		0.071655		Phosphosite				TOPO_DOM	Phosphosite(T252;S257;S261)	Phosphosite(S314;T317)	0.451689			IL10RB,CRFB4,D21S58,D21S66	Interleukin-10 receptor subunit beta (IL-10 receptor subunit beta) (IL-10R subunit beta) (IL-10RB) (Cytokine receptor class-II member 4) (Cytokine receptor family 2 member 4) (CRF2-4) (Interleukin-10 receptor subunit 2) (IL-10R subunit 2) (IL-10R2) (CD antigen CDw210b)
O75509	267	275	+	16.9506	1.71e-06	LSSIQEGTV	0	2	0	2	0.640986		0.321319						TOPO_DOM	Phosphosite(S4;S13;T22;T24;S177;S181;S182)	Phosphosite(S315;T319;T376;S386;Y409;Y410;Y434;Y460;S525;S533;S541;S562;T563;S564;S565;S567;S568;S571;Y648;S649)	0.655178			TNFRSF21,DR6,UNQ437/PRO868	Tumor necrosis factor receptor superfamily member 21 (Death receptor 6) (CD antigen CD358)
P83111	357	365	+	16.9136	1.75e-06	LTTVQEENE	2	1	0	3	0.125063									Phosphosite(S140;S164;S168;T170;Y201;S215;Y343;Y346)	Phosphosite(Y377;Y388;Y393;Y418;Y473;S475;S532)	0.237056			LACTB,MRPL56,UNQ843/PRO1781	Serine beta-lactamase-like protein LACTB, mitochondrial (EC 3.4.-.-)
Q76NI1	27	35	+	16.8642	1.8e-06	LPTLPEDEE	3	0	0	3											Uniprot(S964),Phosphosite(S190;S257;T259;S264;T307;S591;Y922;Y946;S982;S1026;T1145;S1359;S1700;Y1701;S1710;S1715;T1716;S1721)	0.400356			KNDC1,C10orf23,KIAA1768,RASGEF2,VKIND,hucep-9	Protein very KIND (v-KIND) (Cerebral protein 9) (KIND domain-containing protein 1) (Kinase non-catalytic C-lobe domain-containing protein 1) (Ras-GEF domain-containing family member 2)
Q96GY3	140	148	+	16.8519	1.81e-06	LPPLPEDEE	3	0	0	3										Uniprot(S135;S138),Phosphosite(T47;T94;S135;S137;S138)	Uniprot(T167;S182;S202),Phosphosite(T153;S155;S157;T167;S178;S182;T191;S202;T205)	0.874189			LIN37,MSTP064	Protein lin-37 homolog (Antolefinin)
Q69YH5	590	598	+	16.8272	1.84e-06	LSPIPELPE	1	1	0	2	0.949893				Phosphosite					Uniprot(S98;S120;S126;S131;S210;S291;S309;T312;S400;S407;T412;S437),Phosphosite(S24;T47;S53;T59;T68;S76;S81;S91;S98;T101;S120;S126;S128;S131;Y135;S186;S191;S205;S210;S286;S291;S301;S309;T312;T324;S329;T394;S400;S407;T412;S437;S470;S507;S556)	Uniprot(S614;S710;S756;S936;S977;S1000),Phosphosite(T603;S608;S614;T628;S710;T718;S724;S726;S756;S833;S874;S886;S893;S930;S936;S955;S960;S977;S1000)	0.640133			CDCA2	Cell division cycle-associated protein 2 (Recruits PP1 onto mitotic chromatin at anaphase protein) (Repo-Man)
Q9NZI7	276	284	+	16.7037	1.98e-06	LEPIIEDAV	2	0	0	2										Uniprot(S22),Phosphosite(S22;S52;T194;Y262;Y266)	Uniprot(S390;S393),Phosphosite(S423;S425)	0.672756			UBP1,LBP1	Upstream-binding protein 1 (Transcription factor LBP-1)
Q6KC79	2066	2074	+	16.5802	2.12e-06	LATIEEDLM	1	0	0	1										Uniprot(S150;S162;S243;S256;S274;S280;S284;S301;S306;S318;S350;T713;T746;S912;S1089;S1090;S1096;S1150;S1152;S1154;Y1159;S1160;T1189;S1197),Phosphosite(S85;S103;S124;Y126;S132;S136;S139;Y142;T145;T146;S148;S150;S162;S172;S182;S208;S228;S231;S243;Y247;S255;S256;S262;S269;S274;S280;S284;T287;S299;S301;S305;S306;S318;Y345;S349;S350;S352;T356;T359;S363;S367;S368;S378;T403;T406;S553;S556;T558;S579;S588…	Uniprot(S2493;S2509;S2511;S2513;S2515;S2652;S2658;T2667;S2672),Phosphosite(T2190;S2397;S2490;S2491;S2493;S2498;S2509;S2511;S2513;S2515;S2568;S2570;S2613;S2652;S2658;T2663;T2667;S2672;T2681;S2682;S2684;T2765)	0.0679444			NIPBL,IDN3	Nipped-B-like protein (Delangin) (SCC2 homolog)
P52732	589	597	+	16.5679	2.14e-06	LTSIPENVS	0	2	0	2	0.188123			0.293884						Uniprot(T458),Phosphosite(S36;T114;S120;Y125;T126;Y211;T223;T226;Y231;S232;S233;S240;S291;T294;S323;Y399;S401;T458;T463;T464;Y480;T507;S540)	Uniprot(T925;T926;S1033),Phosphosite(T643;S646;S652;T663;S852;S858;T923;T925;T926;S931;Y932;Y934;S936;T1029;S1033)	0.238533	c;s	c;k;m;s	KIF11,EG5,KNSL1,TRIP5	Kinesin-like protein KIF11 (Kinesin-like protein 1) (Kinesin-like spindle protein HKSP) (Kinesin-related motor protein Eg5) (Thyroid receptor-interacting protein 5) (TR-interacting protein 5) (TRIP-5)
O00144	301	309	+	16.5185	2.2e-06	LYVIQEGLE	1	0	0	1									TOPO_DOM		Phosphosite(T579)	0.0334111			FZD9,FZD3	Frizzled-9 (Fz-9) (hFz9) (FzE6) (CD antigen CD349)
Q9ULW2	297	305	+	16.5185	2.2e-06	LYVIQEGLE	1	0	0	1									TOPO_DOM	Phosphosite(Y145;S155;T159)	Phosphosite(S549;S553;S577)	0.0316778			FZD10	Frizzled-10 (Fz-10) (hFz10) (FzE7) (CD antigen CD350)
Q8TCG1	717	725	+	16.4815	2.24e-06	LESVAEEHE	3	0	0	3										Uniprot(S573),Phosphosite(Y17;T234;T248;T250;Y253;T409;T441;T442;S573;T585;Y626;S638)	Uniprot(S904),Phosphosite(T761;T828;S904)	0.451011			KIAA1524,CIP2A	Protein CIP2A (Cancerous inhibitor of PP2A) (p90 autoantigen)
Q6ZUG5	501	509	+	16.4568	2.27e-06	LPPIKELNE	1	0	0	1												0.419489				Uncharacterized protein FLJ43738
Q96JN2	10	18	+	16.3951	2.35e-06	LPALYEEEE	3	0	0	3											Uniprot(S52),Phosphosite(S52;T380;Y488;S595;S601;S775;S1004;S1026)	0.842256			CCDC136,KIAA1793,NAG6	Coiled-coil domain-containing protein 136 (Nasopharyngeal carcinoma-associated gene 6 protein)
Q9Y2T1	225	233	+	16.3704	2.38e-06	LPTLNEEEE	3	0	0	3										Phosphosite(S70;S73;S146)	Phosphosite(S244;T246;S311;S348;T449;S454;S461;Y549;S630;S639;T640)	0.186022	c	c	AXIN2	Axin-2 (Axin-like protein) (Axil) (Axis inhibition protein 2) (Conductin)
Q8NEG4	291	299	+	16.3457	2.41e-06	LYAISEEVD	2	0	0	2										Uniprot(S4),Phosphosite(S4;S61;S72;S87;S101;S104;Y107;S112;T114;Y129;Y203)	Uniprot(S479),Phosphosite(Y314;S315;T317;Y327;S480;T487;S488)	0.115489			FAM83F	Protein FAM83F
P49796	800	808	+	16.037	2.83e-06	LPAIQESPT	0	2	0	2		0.948275		0.03441		Phosphosite		Phosphosite		Uniprot(S674),Phosphosite(S232;T301;S395;T396;S401;Y442;Y468;Y503;Y525;T536;T545;S674)	Uniprot(S943;S946;S978;S1007),Phosphosite(T808;S820;S823;S916;S917;T921;S936;T941;S943;S946;S958;S965;S992;S1007;T1011;S1044;S1064;S1195)	0.938411			RGS3	Regulator of G-protein signaling 3 (RGP3) (RGS3)
Q9ULD9	1288	1296	+	16.037	2.83e-06	LTSIKEEPK	1	1	1	1	0.211518									Uniprot(S421;S424;T481;S493;S627;S782;S895;S964;S1098),Phosphosite(S58;S59;S71;S248;S269;S273;S279;S421;S424;S450;T452;S454;T481;S610;S615;S617;S627;T636;S782;S871;S895;S964;S981;S1098;T1143;S1150;T1152;S1154;T1159;S1239;S1283)	Phosphosite(S1309;S1402;S1453)	0.753867			ZNF608,KIAA1281	Zinc finger protein 608 (Renal carcinoma antigen NY-REN-36)
Q12955	3464	3472	+	16	2.89e-06	LEVIEEEGK	2	0	1	1										Uniprot(S39;S623;S847;S861;S867;S913;S916;S922;S957;S959;S1113;S1445;S1459;S1470;S1622;S1625;S1984;S2111;S2123;S2126),Phosphosite(S39;Y60;Y245;Y484;S524;T529;T530;S531;Y533;T534;S539;Y575;S623;Y632;Y653;Y731;T732;Y740;Y808;T814;T819;T822;S847;S861;S867;Y883;S896;Y902;S906;S913;S916;S918;S919;S922;S934;S957;S959;S964;S1113;Y1366;T1404;S1405;S1445;T1454;S1459;S1462;S1470;S1551;T1552;S1556;S1559;S15…	Uniprot(S4211;S4229;S4290;S4298;S4350),Phosphosite(S3513;S3620;T3709;T3711;S3712;S3887;T3957;T3969;T3970;T3973;T3974;T3981;S4004;T4007;T4051;S4078;T4081;S4134;T4143;Y4177;S4181;T4219;S4229;S4253;T4258;Y4266;S4278;S4290;S4298;Y4303;S4306;S4325;S4333;S4342;S4349;S4350)	0.7572			ANK3	Ankyrin-3 (ANK-3) (Ankyrin-G)
O75152	102	110	+	15.963	2.93e-06	LPTVPESPE	1	1	0	2		0.997947				Phosphosite					Uniprot(S132;S149;S171;S290;T321;S370;S495;S738;S758;S761;T762;S768),Phosphosite(S116;S119;S129;S132;S149;T151;S171;T177;T179;T181;T185;S196;S229;S241;S290;S295;T321;S328;S338;S370;T378;S391;S398;S399;T400;S452;S465;S491;S494;S495;S497;T502;T515;S531;T561;S576;T579;T609;S663;S687;S688;S689;S690;S738;T754;S758;S759;S761;T762;S768;S781)	0.651789			ZC3H11A,KIAA0663,ZC3HDC11A	Zinc finger CCCH domain-containing protein 11A
Q4LE39	969	977	+	15.963	2.93e-06	LQTVAEEES	2	1	0	3				0.122076						Uniprot(S276;S295;S296;S483;S666;S675;S717;S778;S790;T793),Phosphosite(Y89;T90;S105;T133;S273;S275;S276;S295;S296;Y335;S471;S483;T507;T508;Y655;S656;S666;T672;S675;S717;S758;S776;S778;S790;T793;Y795;Y827;T830;T836;S838;T874;S888;Y895;S896;S899;S912;S919;S930)	Uniprot(S1014;T1026;S1029;T1150;S1152;S1153;S1155;S1159),Phosphosite(S1014;T1022;T1025;T1026;S1029;S1031;S1032;T1036;S1060;T1150;S1152;S1153;S1155;S1159;S1184;S1190;S1256)	0.749267			ARID4B,BRCAA1,RBBP1L1,RBP1L1,SAP180	AT-rich interactive domain-containing protein 4B (ARID domain-containing protein 4B) (180 kDa Sin3-associated polypeptide) (Sin3-associated polypeptide p180) (Breast cancer-associated antigen BRCAA1) (Histone deacetylase complex subunit SAP180) (Retinoblastoma-binding protein 1-like 1)
Q53EU6	104	112	+	15.8395	3.12e-06	LEAIVEDEV	3	0	0	3										Uniprot(S68;S77),Phosphosite(S66;S68;S77)	Phosphosite(Y347;Y352;S434)	0.0858333			GPAT3,AGPAT9,MAG1,HMFN0839,UNQ2753/PRO6492	Glycerol-3-phosphate acyltransferase 3 (GPAT-3) (EC 2.3.1.15) (1-acyl-sn-glycerol-3-phosphate O-acyltransferase 10) (AGPAT 10) (1-acyl-sn-glycerol-3-phosphate O-acyltransferase 9) (1-AGP acyltransferase 9) (1-AGPAT 9) (EC 2.3.1.51) (Acyl-CoA:glycerol-3-phosphate acyltransferase 3) (hGPAT3) (Lung cancer metastasis-associated protein 1) (Lysophosphatidic acid acyltransferase theta) (LPAAT-theta) (M…
P02649	100	108	+	15.7654	3.23e-06	LTPVAEETR	1	2	1	2	0.928091		0.422372		Phosphosite				HELIX	Phosphosite(T26)	Uniprot(S147),Phosphosite(S147;Y180;T212;S215;S241;S314)	0.464233			APOE	Apolipoprotein E (Apo-E)
Q86YF9	501	509	+	15.7654	3.23e-06	LEPIEELSE	2	1	0	3			0.991834							Phosphosite(S185;S410;Y414)	Phosphosite(S727)	0.607044			DZIP1,DZIP,DZIP2,KIAA0996	Zinc finger protein DZIP1 (DAZ-interacting protein 1/2)
Q8N1A0	97	105	+	15.6914	3.34e-06	LETVIEGLE	2	0	0	2										Phosphosite(T25;S28;T29;S38)	Phosphosite(T138;Y139)	0.350133			KRT222,KA21,KRT222P	Keratin-like protein KRT222 (Keratin-222) (Keratin-222 pseudogene)
Q92858	320	328	+	15.5062	3.63e-06	LQPVQEENS	1	1	0	2				0.839812						Phosphosite(Y49;S150)	Phosphosite(S345;Y347)	0.896367			ATOH1,ATH1,BHLHA14	Protein atonal homolog 1 (Class A basic helix-loop-helix protein 14) (bHLHa14) (Helix-loop-helix protein hATH-1) (hATH1)
Q96HR8	220	228	+	15.4198	3.78e-06	LPPVNEETV	1	1	0	2			0.025815						STRAND	Phosphosite(S110;S130;S131;S132;S133;S134;S139;S140;S141;S142)	Uniprot(S315),Phosphosite(S232;S258;T272;Y274;S315;S329)	0.444833			NAF1	H/ACA ribonucleoprotein complex non-core subunit NAF1 (hNAF1)
Q9UIA9	917	925	+	15.4074	3.8e-06	LSSISEGLT	0	2	0	2	0.007901			0.334115						Uniprot(S570),Phosphosite(Y19;S40;Y58;S144;Y147;T167;S180;T191;S305;S320;Y561;S570;Y573;S590;Y624;T807)	Phosphosite(S965;S1082;S1087)	0.0241778			XPO7,KIAA0745,RANBP16	Exportin-7 (Exp7) (Ran-binding protein 16)
O14686	908	916	+	15.3951	3.82e-06	LSPLPEELP	1	1	0	2	0.965569									Uniprot(S27;S744),Phosphosite(S27;T29;S31;S48;T54;S102;Y223;Y298;S314;T366;S373;T380;Y389;S468;S477;S609;S618;S654)	Uniprot(S1151;T1195;S1249;T1267;S1270;S1606;S1671;S1820;S1834;T1843;T1865;S2239;T2240;S2260;S2274;S2309;S2311;S2342;S2640;S3130;T3197;S3199;S4215;S4359;S4738;S4822;S4849),Phosphosite(S952;S1037;S1151;T1164;S1180;T1195;T1198;S1249;S1263;T1267;S1270;S1293;S1294;S1298;S1307;S1331;T1332;S1334;S1335;S1606;T1647;S1671;Y1692;S1762;S1798;T1803;T1819;S1820;S1834;T1843;S1854;S1858;T1865;S1872;T1911;S1950;T…	0.950533			KMT2D,ALR,MLL2,MLL4	Histone-lysine N-methyltransferase 2D (Lysine N-methyltransferase 2D) (EC 2.1.1.43) (ALL1-related protein) (Myeloid/lymphoid or mixed-lineage leukemia protein 2)
O15169	238	246	+	15.3704	3.86e-06	LPTLNEDEE	3	0	0	3										Uniprot(S75;S77;S217),Phosphosite(T60;S75;S77;T79;Y82;Y148;T160;S217)	Uniprot(S469;T481;S486;S493;S511;S581),Phosphosite(S469;T481;S486;S493;S511;S581;S611;S614;S616;T617;S623;Y787;Y788;Y796)	0.509711			AXIN1,AXIN	Axin-1 (Axis inhibition protein 1) (hAxin)
Q5T5U3	1347	1355	+	15.3704	3.86e-06	LTTVQEEST	1	3	0	4	0.613543		0.992385	0.259796						Uniprot(S35;S56;S458;S611;S615;S624;S716;T746;S856;S861;S880;Y881;S923;S925;S953;S1098;S1114),Phosphosite(S56;S130;T231;T233;Y243;S252;T254;S285;S318;S337;Y350;S351;S376;Y391;Y394;T422;Y424;S440;T441;S442;S456;S458;Y470;S474;S476;S482;S486;S488;T492;S551;S562;S605;S611;S615;S624;S681;S716;S742;T746;S754;S856;S861;S866;S878;S880;Y881;Y888;S895;S910;S923;S924;S925;S929;S953;T979;S982;T1073;S1077;S1…	Uniprot(S1417;S1431;S1432;S1503;T1515;S1526;S1668;T1681;S1741;S1916),Phosphosite(T1374;S1377;S1382;S1395;Y1403;S1411;S1417;S1430;S1431;S1432;S1491;S1496;T1497;S1503;S1508;S1513;T1515;S1526;S1529;S1561;S1565;S1604;S1623;S1627;T1634;S1636;S1638;S1668;S1671;S1674;S1679;S1683;S1686;T1701;S1707;S1712;S1716;S1741;S1744;T1747;S1796;T1802;S1842;T1859;S1860;T1861)	0.780122			ARHGAP21,ARHGAP10,KIAA1424	Rho GTPase-activating protein 21 (Rho GTPase-activating protein 10) (Rho-type GTPase-activating protein 21)
Q5T4T6	9	17	+	15.3457	3.9e-06	LQPIKEDRT	1	1	1	1				0.238323							Phosphosite(S52;Y58;S634;T636;S638;S664;S689;S812)	0.505133			SYCP2L,C6orf177,NO145	Synaptonemal complex protein 2-like (SCP-2-like) (145 kDa nucleolar protein homolog) (hsNO145)
Q5VU97	362	370	+	15.3086	3.97e-06	LQVINEENS	1	1	0	2				0.465946					DOMAIN,TOPO_DOM	Phosphosite(T268;S298;T299;S306;S307;S309;T311)	Phosphosite(Y408;S430;T708;T712;S722;S723;S1125;S1130;S1138;S1155)	0.330767			CACHD1,KIAA1573,VWCD1	VWFA and cache domain-containing protein 1 (Cache domain-containing protein 1)
P47736	394	402	+	15.2469	4.07e-06	LETLYEELH	2	0	0	2									HELIX,DOMAIN	Phosphosite(Y27)	Uniprot(S441;S484;S499;S515;S541;S542),Phosphosite(S437;S439;S441;S484;T486;S490;S495;S498;S499;S515;T522;S525;S541;S542;T547;T548;S625)	0.334567			RAP1GAP,KIAA0474,RAP1GA1	Rap1 GTPase-activating protein 1 (Rap1GAP) (Rap1GAP1)
Q9BQI7	7	15	+	15.1605	4.22e-06	LSAVPEEGD	2	1	0	3	0.446851										Uniprot(S191),Phosphosite(S272;S476;T523;T532;S628;S637;S638;S649;T651;T652;T671;T735;T746;S753;T758;S760;T762)	0.919778			PSD2,EFA6C	PH and SEC7 domain-containing protein 2 (Exchange factor for ADP-ribosylation factor guanine nucleotide factor 6 C) (Exchange factor for ARF6 C) (Pleckstrin homology and SEC7 domain-containing protein 2)
P28072	210	218	+	15.0864	4.36e-06	LAAIAESGV	0	1	0	1		0.384229				Phosphosite			STRAND	Uniprot(T69),Phosphosite(T23;T54;T56;S58;Y59;T69;S158;Y177;T190;S203;S204)		0.164856			PSMB6,LMPY,Y	Proteasome subunit beta type-6 (EC 3.4.25.1) (Macropain delta chain) (Multicatalytic endopeptidase complex delta chain) (Proteasome delta chain) (Proteasome subunit Y)
Q9H2T7	915	923	+	15.0494	4.43e-06	LTSISEGLT	0	2	0	2	0.184513			0.557026						Uniprot(S569),Phosphosite(T409;S569;S620;T806;Y823;Y834;S835;Y854;Y881)		0.0514111			RANBP17	Ran-binding protein 17
P51956	323	331	+	15	4.52e-06	LESINENLV	1	0	0	1										Uniprot(T161),Phosphosite(S47;T165;S253;Y273;S284;T288;S319)	Uniprot(T479),Phosphosite(S354;S355;S394;T402;S462;T479)	0.551222			NEK3	Serine/threonine-protein kinase Nek3 (EC 2.7.11.1) (HSPK 36) (Never in mitosis A-related kinase 3) (NimA-related protein kinase 3)
Q9UIX4	249	257	+	14.8148	4.86e-06	LPSLREEEE	3	0	0	3									TOPO_DOM		Phosphosite(S299;T315;S360)	0.363044			KCNG1	Potassium voltage-gated channel subfamily G member 1 (Voltage-gated potassium channel subunit Kv6.1) (kH2)
Q8NFJ9	156	164	+	14.7654	4.96e-06	LESIRETAE	2	1	0	3		0.884316									Phosphosite(T332;S340;T369;Y381;T387;T391;T392;T454;Y457;T498)	0.371211	c	c	BBS1,BBS2L2	Bardet-Biedl syndrome 1 protein (BBS2-like protein 2)
Q15545	336	344	+	14.7531	4.98e-06	LSSLQEELE	2	1	0	3	0.676286									Uniprot(S171;S200;S201;S213;S264),Phosphosite(S34;Y156;S159;S171;T172;S200;S201;S205;S213;S264;T274)		0.580033			TAF7,TAF2F,TAFII55	Transcription initiation factor TFIID subunit 7 (RNA polymerase II TBP-associated factor subunit F) (Transcription initiation factor TFIID 55 kDa subunit) (TAF(II)55) (TAFII-55) (TAFII55)
Q2V2M9	1037	1045	+	14.679	5.13e-06	LSSISELSA	0	2	0	2	0.041984		0.678215						DOMAIN	Uniprot(S345;S375;S763;T775),Phosphosite(S345;S349;S366;S375;T378;S379;S411;T422;S426;S441;T445;T893)	Phosphosite(S1196;T1276;S1290;S1296;S1302;S1395;T1399)	0.0577667			FHOD3,FHOS2,KIAA1695	FH1/FH2 domain-containing protein 3 (Formactin-2) (Formin homolog overexpressed in spleen 2) (hFHOS2)
P00367	467	475	+	14.642	5.21e-06	LMSVQESLE	1	1	0	2		0.99166							HELIX	Uniprot(S79;S128;Y135;S227;S384;T410),Phosphosite(S79;S128;Y135;S153;T154;S157;Y170;T194;T206;S227;T228;S333;S336;Y367;S370;S384;T409;T410;S438;Y439;S450;Y451;S462;Y464)	Uniprot(Y512),Phosphosite(Y512;T513;Y528;Y539;Y550)	0.275222			GLUD1,GLUD	Glutamate dehydrogenase 1, mitochondrial (GDH 1) (EC 1.4.1.3)
Q9Y2M0	443	451	+	14.642	5.21e-06	LTPVIEELT	1	2	0	3	0.35721			0.238167					HELIX	Uniprot(S180),Phosphosite(S3;S18;S102;T110;S116;S126;Y128;S131;S146;S154;S160;Y163;S180;S197;T254;S258;S317)	Phosphosite(S646;S692)	0.155			FAN1,KIAA1018,MTMR15	Fanconi-associated nuclease 1 (EC 3.1.21.-) (EC 3.1.4.1) (FANCD2/FANCI-associated nuclease 1) (hFAN1) (Myotubularin-related protein 15)
Q8NG66	452	460	+	14.5185	5.46e-06	LESIVEDAT	2	1	0	3				0.224074						Uniprot(S273),Phosphosite(Y44;S47;S273;S387)		0.6834			NEK11	Serine/threonine-protein kinase Nek11 (EC 2.7.11.1) (Never in mitosis A-related kinase 11) (NimA-related protein kinase 11)
P52746	794	802	+	14.4938	5.51e-06	LPPLPESES	1	2	0	3		0.37663		0.017343						Uniprot(S154),Phosphosite(S154;T424;Y485;T786;T791)	Phosphosite(S904;S1039;S1040;T1042;S1043;S1319;S1339;T1455;T1475;Y1543;T1545;T1557;S1674)	0.7364			ZNF142,KIAA0236	Zinc finger protein 142 (HA4654)
Q99996	1870	1878	+	14.4815	5.54e-06	LEAISETSS	1	3	0	4		0.041152	0.026373	0.985487				Phosphosite		Uniprot(S165;S1339;S1777),Phosphosite(S43;S55;S57;Y78;S158;S165;S174;T220;S269;Y320;S402;T412;S489;Y490;S491;T494;S712;S790;T807;S863;S1053;Y1225;Y1226;Y1245;S1247;Y1257;Y1259;S1339;Y1499;S1653;S1654;S1679;S1777;S1780;T1803;S1806;S1809)	Uniprot(S3694;S3846;S3869;S3901),Phosphosite(S1878;S1989;S2116;T2120;S2488;T2493;Y2494;S2497;S2505;S2591;S2621;S2677;Y2991;Y3014;S3093;S3096;T3181;T3182;Y3465;S3475;T3494;Y3499;S3577;S3580;S3641;S3688;S3694;T3740;S3816;Y3818;S3820;S3821;Y3827;S3837;S3839;Y3843;S3846;T3857;S3869;Y3874;S3899;S3901;T3902)	0.459144	c;m	c;m	AKAP9,AKAP350,AKAP450,KIAA0803	A-kinase anchor protein 9 (AKAP-9) (A-kinase anchor protein 350 kDa) (AKAP 350) (hgAKAP 350) (A-kinase anchor protein 450 kDa) (AKAP 450) (AKAP 120-like protein) (Centrosome- and Golgi-localized PKN-associated protein) (CG-NAP) (Protein hyperion) (Protein kinase A-anchoring protein 9) (PRKA9) (Protein yotiao)
Q8N8Q3	75	83	+	14.3951	5.73e-06	LEVVYEESR	2	1	1	2			0.005439						STRAND		Phosphosite(T146;T178;S182;S250;T258;S261;S278;S279)	0.0995111			ENDOV	Endonuclease V (hEndoV) (EC 3.1.26.-) (Inosine-specific endoribonuclease)
Q9NR16	1019	1027	+	14.3704	5.78e-06	LSAVPEGSA	0	2	0	2	0.175917		0.002363						TOPO_DOM		Phosphosite(S1396;T1397;S1402)	0.0994			CD163L1,CD163B,M160,UNQ6434/PRO23202	Scavenger receptor cysteine-rich type 1 protein M160 (CD163 antigen-like 1) (CD antigen CD163b)
Q2VY69	86	94	+	14.3086	5.91e-06	LESVPETGP	1	1	0	2		0.062857								Phosphosite(T18;S28)	Phosphosite(Y180;T226;T282;S314;S321;S323;T366;Y371;Y427;T450;T478;T506)	0.565922			ZNF284,ZNF284L	Zinc finger protein 284
Q9Y6Q2	390	398	+	14.2716	6e-06	LTTVEEELM	1	1	0	2	0.58746								DOMAIN	Phosphosite(S209;S225;S244;T346)	Phosphosite(S404;Y628)	0.159356			STON1,SALF,SBLF,STN1	Stonin-1 (Stoned B-like factor)
P53701	100	108	+	14.2593	6.02e-06	LSTVREESS	1	3	0	4	0.626178		0.965544	0.809464						Phosphosite(T39;Y61;Y63)	Phosphosite(S200;Y224;Y228;Y229)	0.6289			HCCS,CCHL	Cytochrome c-type heme lyase (CCHL) (EC 4.4.1.17) (Holocytochrome c-type synthase)
Q00613	436	444	+	14.2346	6.08e-06	LASIQELLS	0	1	0	1				0.995531				Phosphosite		Uniprot(S121;T142;S216;S230;S275;S292;S303;S307;S314;S319;S320;T323;S326;S344;S363;S419),Phosphosite(S13;T120;S121;S127;T142;S216;S218;S230;S275;S279;S283;S292;S303;S307;S314;S319;S320;T323;S326;S333;S338;S344;T355;T357;S363;T367;S368;T369;S419)	Uniprot(S444),Phosphosite(S444;S457;S501)	0.800733	c	c	HSF1,HSTF1	Heat shock factor protein 1 (HSF 1) (Heat shock transcription factor 1) (HSTF 1)
Q5VUB5	828	836	+	14.1358	6.3e-06	LPSLQEETT	1	2	0	3			0.960744	0.924968					TOPO_DOM	Uniprot(S358;S360;S371;S422;S443;S525),Phosphosite(S122;Y128;S356;S358;S360;S371;S381;S418;Y419;S420;T421;S422;S440;S443;T448;S460;Y477;S480;Y485;Y489;S524;S525;S544;S564;S565;S572;Y574;Y587;Y596;S598;S711;S723;Y724;S824)	Uniprot(S849;S855),Phosphosite(S844;S849;S855)	0.910389			FAM171A1,C10orf38	Protein FAM171A1 (Astroprincin)
P30153	405	413	+	14.0494	6.5e-06	LPAIVELAE	1	0	0	1									HELIX	Phosphosite(S9;S120;S122;S335;S343;S353)	Phosphosite(Y495;S554;T584)	0.0488556	k;s	c;k;m;s	PPP2R1A	Serine/threonine-protein phosphatase 2A 65 kDa regulatory subunit A alpha isoform (Medium tumor antigen-associated 61 kDa protein) (PP2A subunit A isoform PR65-alpha) (PP2A subunit A isoform R1-alpha)
P30154	417	425	+	14.0494	6.5e-06	LPAIVELAE	1	0	0	1										Phosphosite(S212;Y341)	Phosphosite(T493)	0.0507333	s	s	PPP2R1B	Serine/threonine-protein phosphatase 2A 65 kDa regulatory subunit A beta isoform (PP2A subunit A isoform PR65-beta) (PP2A subunit A isoform R1-beta)
Q6UB99	878	886	+	14.0123	6.59e-06	LETVKEDSK	2	1	1	2			0.997025							Uniprot(S276;S408;T410;S411;S834),Phosphosite(S73;T91;Y109;T150;Y213;Y214;S276;S379;S390;Y391;T392;T396;S408;T410;S411;T419;S429;S437;S473;S495;S505;S580;S609;S613;S614;S649;S812;S832;S834;S843;S846;S848;S849;S857;S860)	Uniprot(S1079;T1120;S1123;T1419;S1509;S1692;S1792;S1847;Y1850;Y1851;S1852;S1859;S1990),Phosphosite(S957;S983;S1079;S1112;Y1114;T1120;S1123;S1168;S1296;S1389;T1419;S1509;S1582;S1588;S1615;S1692;S1790;S1792;T1798;S1814;S1819;S1847;Y1850;S1852;S1859;S1878;S1885;S1891;S1893;S1983;S1990;S2374;T2393;T2402;T2544;S2570)	0.503589			ANKRD11,ANCO1	Ankyrin repeat domain-containing protein 11 (Ankyrin repeat-containing cofactor 1)
Q8TEP8	890	898	+	13.963	6.71e-06	LTAIAESPV	0	2	0	2	0.027053	0.809997								Uniprot(S216),Phosphosite(S9;S16;S29;S32;S115;S124;T153;Y163;S164;S177;S180;S195;S199;S208;S216;S268;S278;S287;S303;T306;T320;S321;S348;S363;S367;S387;S391;S408;S448;S468;S472;T476;S482;S516;Y533;S555;S592;S604;Y829;T845)	Uniprot(S1159;S1502;S1514),Phosphosite(S1155;S1159;S1385;S1484;S1494;S1502;S1514;S1518;S1602;T1605;S1654;T1855;S1856;T1862;Y1893;Y1900;S1911;T1923;S1928)	0.219833	c	c	CEP192,KIAA1569,PP8407	Centrosomal protein of 192 kDa (Cep192)
Q8WWL7	193	201	+	13.963	6.71e-06	LQPLQEESD	2	1	0	3			0.983555							Phosphosite(T165)	Phosphosite(S284;S285;S361;T497;S616;Y618;S753;T754;S996;S1000;T1002;T1038;S1089;S1120;S1174;T1178;Y1319;S1331;S1333)	0.476656			CCNB3,CYCB3	G2/mitotic-specific cyclin-B3
Q9ULH0	1176	1184	+	13.9259	6.8e-06	LEVIKEDAA	2	0	0	2									TOPO_DOM	Uniprot(S882;S885;T914;S918;S1163),Phosphosite(S2;Y12;Y169;S203;Y215;T216;S244;Y307;Y398;T406;Y465;Y833;S882;S885;S894;T903;T912;T914;S918;T927;S932;Y1079;Y1125;Y1144;Y1146;Y1150;Y1151;S1155;S1163;S1167)	Uniprot(S1296;S1352;S1359;S1361;S1362;S1365;S1521;S1526;S1555;S1574;S1623;S1633;T1679;S1681;T1684),Phosphosite(S1294;S1295;S1296;S1309;Y1324;S1329;S1349;S1352;T1357;S1359;S1361;S1362;S1365;S1373;Y1383;Y1387;Y1390;S1410;S1411;Y1460;S1471;T1477;S1486;S1488;S1521;S1526;T1528;T1534;S1555;S1559;Y1572;S1574;S1590;S1594;S1598;S1607;S1621;S1623;S1631;S1633;S1661;S1662;Y1674;T1679;S1681;T1682;T1684;S1709;…	0.660689			KIDINS220,ARMS,KIAA1250	Kinase D-interacting substrate of 220 kDa (Ankyrin repeat-rich membrane-spanning protein)
Q7Z3Y8	212	220	+	13.7654	7.19e-06	LETLSEELA	2	0	0	2										Phosphosite(Y120)	Phosphosite(Y221;Y388;Y405;T412)	0.319444			KRT27,KRT25C	Keratin, type I cytoskeletal 27 (Cytokeratin-27) (CK-27) (Keratin-25C) (K25C) (Keratin-27) (K27) (Type I inner root sheath-specific keratin-K25irs3)
P01148	79	87	+	13.5185	7.84e-06	LESLIEEET	3	1	0	4				0.284821								0.396322			GNRH1,GNRH,GRH,LHRH	Progonadoliberin-1 (Progonadoliberin I) [Cleaved into: Gonadoliberin-1 (Gonadoliberin I) (Gonadorelin) (Gonadotropin-releasing hormone I) (GnRH-I) (Luliberin I) (Luteinizing hormone-releasing hormone I) (LH-RH I); GnRH-associated peptide 1 (GnRH-associated peptide I)]
Q9BVS5	90	98	+	13.5185	7.84e-06	LPTLREESS	1	2	0	3			0.984269	0.9969							Phosphosite(S318;T321)	0.616			TRMT61B	tRNA (adenine(58)-N(1))-methyltransferase, mitochondrial (EC 2.1.1.220)
Q15858	976	984	+	13.5062	7.87e-06	LTAIEEDPD	2	1	0	3	0.066909								TOPO_DOM	Phosphosite(S113;S453;S459;T531;S535;S538;S542;S545;S691)	Uniprot(S1490),Phosphosite(S1164;T1234;Y1413;S1418;Y1658;Y1668;S1873;Y1877;T1881;T1882;T1883;S1950)	0.255			SCN9A,NENA	Sodium channel protein type 9 subunit alpha (Neuroendocrine sodium channel) (hNE-Na) (Peripheral sodium channel 1) (PN1) (Sodium channel protein type IX subunit alpha) (Voltage-gated sodium channel subunit alpha Nav1.7)
Q9UI33	916	924	+	13.4815	7.94e-06	LAPLAEEED	3	0	0	3									TOPO_DOM	Phosphosite(S539;S891;T893)	Uniprot(S1341),Phosphosite(S958;S970;Y1050;T1410;Y1721;T1728)	0.427078			SCN11A,SCN12A,SNS2	Sodium channel protein type 11 subunit alpha (Peripheral nerve sodium channel 5) (PN5) (Sensory neuron sodium channel 2) (Sodium channel protein type XI subunit alpha) (Voltage-gated sodium channel subunit alpha Nav1.9) (hNaN)
P51816	917	925	+	13.4691	7.97e-06	LSPLPEDPP	1	1	0	2	0.883727				Phosphosite					Uniprot(S430;T517),Phosphosite(T341;T345;S346;T397;T401;S430;S431;T517;S720;S790;S885;S900;S901)	Phosphosite(S931;T975;Y1124;Y1127;Y1136;S1220)	0.909089			AFF2,FMR2,OX19	AF4/FMR2 family member 2 (Fragile X E mental retardation syndrome protein) (Fragile X mental retardation 2 protein) (FMR2P) (Protein FMR-2) (Protein Ox19)
Q9NW07	64	72	+	13.4691	7.97e-06	LEPVSEDLD	3	0	0	3										Phosphosite(S4)	Phosphosite(T286;T314;S370;S482;S484;T485;S487;T489;S545;S553)	0.952667			ZNF358	Zinc finger protein 358
P28290	356	364	+	13.3704	8.25e-06	LATVKEEVS	1	1	0	2				0.794949				Phosphosite		Uniprot(T87;S92;S111;S209;S270;S330),Phosphosite(T87;S92;S97;S99;S111;S153;S156;S163;T165;S209;Y234;S270;S272;S273;T275;S276;T280;S289;T291;T298;S300;S318;S330;S352;S354)	Uniprot(S466;S644;S668;S737;S739;S746;S759;S767;S803;S869;S902;S1040;S1055;S1060;S1063;S1118;S1134;T1156;S1161;T1168),Phosphosite(S364;S376;S410;S415;S424;S427;S437;S441;T442;S466;T501;S503;S536;T555;S567;S591;S593;S641;S644;S652;T659;S665;S668;T682;S687;S704;S706;S713;Y725;Y732;S737;S739;T742;T743;S746;S752;S759;T764;S767;S770;T772;Y773;Y775;T776;S794;S798;S803;S806;T828;S840;T843;T864;S866;T867…	0.684733			SSFA2,CS1,KIAA1927,KRAP	Sperm-specific antigen 2 (Cleavage signal-1 protein) (CS-1) (Ki-ras-induced actin-interacting protein)
Q96MG7	158	166	+	13.3704	8.25e-06	LEPVEEDAE	3	0	0	3									TURN,DOMAIN	Uniprot(S57;S60;S64),Phosphosite(S49;S51;S57;S60;S64)	Phosphosite(Y246;T254;S298;S304)	0.472967			NSMCE3,HCA4,MAGEG1,NDNL2	Non-structural maintenance of chromosomes element 3 homolog (Non-SMC element 3 homolog) (Hepatocellular carcinoma-associated protein 4) (MAGE-G1 antigen) (Melanoma-associated antigen G1) (Necdin-like protein 2)
P0CG40	33	41	+	13.3457	8.32e-06	LTTLPESSA	0	3	0	3	0.154407	0.870089	0.0483								Uniprot(S440),Phosphosite(S325;S376;T385;T387;S424;S426;S440)	0.435411			SP9	Transcription factor Sp9
Q2TAY7	27	35	+	13.2963	8.46e-06	LATLQEETT	1	2	0	3			0.28629	0.261171					DOMAIN	Phosphosite(Y17;S22)	Phosphosite(Y114;S159;S324;S434;S436)	0.309122			SMU1	WD40 repeat-containing protein SMU1 (Smu-1 suppressor of mec-8 and unc-52 protein homolog) [Cleaved into: WD40 repeat-containing protein SMU1, N-terminally processed]
Q96T23	666	674	+	13.2963	8.46e-06	LETLKEDSE	3	1	0	4			0.543221							Uniprot(S227;S392;S397;S429;S473;S524;S570;S604;S622;T628;S629),Phosphosite(S186;S217;S218;S227;S255;S392;S397;S406;T408;T410;S429;S447;S471;S473;T506;S516;S524;T539;S540;S544;S561;S570;T594;S604;T614;S617;S622;T628;S629;S632;S643;S660)	Uniprot(S748;S882;S1096;S1098;S1105;S1221;S1223;S1226;S1258;S1277;T1278;T1305;S1325;S1336;S1345;S1359;S1375),Phosphosite(S689;S748;S778;S782;S874;S882;Y973;S977;S990;T1056;S1096;S1098;S1105;S1135;S1139;T1141;Y1171;S1172;S1187;S1189;S1192;S1196;Y1217;S1221;S1223;S1226;S1229;S1245;S1246;S1247;S1249;S1252;Y1253;S1255;S1258;S1277;T1278;Y1281;S1282;T1305;S1310;S1325;S1336;T1337;Y1341;S1345;S1359;Y1363…	0.596056			RSF1,HBXAP,XAP8	Remodeling and spacing factor 1 (Rsf-1) (HBV pX-associated protein 8) (Hepatitis B virus X-associated protein) (p325 subunit of RSF chromatin-remodeling complex)
Q9Y5G6	32	40	+	13.2963	8.46e-06	LYSVSEETD	2	1	0	3			0.883414						DOMAIN,TOPO_DOM		Phosphosite(S397;Y401;T628;Y753;Y879;Y891;Y896)	0.165911			PCDHGA7	Protocadherin gamma-A7 (PCDH-gamma-A7)
Q8WXH0	4112	4120	+	13.2222	8.67e-06	LAAVEEEVE	2	0	0	2									TOPO_DOM	Uniprot(S841;S2781;S4108),Phosphosite(T49;S50;S52;T59;S162;S165;S166;Y546;Y560;Y570;Y575;S663;T665;S705;T764;S841;Y860;S873;T1138;S1139;S1331;T1334;S1469;Y1480;T1610;S1772;T1976;S2030;T2115;T2117;S2300;T2305;T2374;S2420;T2478;S2585;S2655;S2664;T2669;T2675;T2739;S2781;S2784;T2934;T3040;T3066;S3075;S3076;S3145;Y3255;S3321;S3322;Y3364;Y3372;S3659;Y3790;S3796;S3816;S3821;S3843;S3881;T3911;T3984;S4108…	Uniprot(S5785;S6361;S6384;S6411;S6428;S6429;S6430;S6459),Phosphosite(S4126;S4136;S4139;S4156;S4157;S4158;S4159;T4161;Y4167;T4182;T4284;S4732;Y4796;S4797;S4803;Y4847;T5038;T5042;S5087;S5259;T5293;T5719;Y5735;S5785;S6043;S6314;T6348;S6349;T6351;S6361;T6365;S6377;S6384;S6389;S6392;S6453;S6459;S6616;S6625)	0.657633			SYNE2,KIAA1011,NUA	Nesprin-2 (KASH domain-containing protein 2) (KASH2) (Nuclear envelope spectrin repeat protein 2) (Nucleus and actin connecting element protein) (Protein NUANCE) (Synaptic nuclear envelope protein 2) (Syne-2)
Q75V66	7	15	+	13.1728	8.81e-06	LEVLAEEGE	3	0	0	3									TOPO_DOM		Phosphosite(T128;Y449;Y453;T454;S555)	0.347922			ANO5,GDD1,TMEM16E	Anoctamin-5 (Gnathodiaphyseal dysplasia 1 protein) (Transmembrane protein 16E)
Q9UJC3	292	300	+	13.1481	8.89e-06	LTSLAEETR	1	2	1	2	0.239797		0.10906				Phosphosite			Uniprot(S235),Phosphosite(S167;S235)	Uniprot(T699;S719;S727),Phosphosite(S450;S484;T699;S719;S727)	0.494689			HOOK1	Protein Hook homolog 1 (h-hook1) (hHK1)
P10070	1572	1580	+	13.0741	9.11e-06	LTSLAEESK	1	2	1	2	0.161514		0.014103							Uniprot(S149;S234;S236;S242;S388;T725;S1011),Phosphosite(T8;S10;S132;S135;S136;S143;S149;T224;S234;S236;S239;S242;S255;S388;S808;T818;S820;S824;S831;S836;S839;S859;T860;S863;S870;S941;S970;S989;T990;S1014;S1030;S1101;S1378)		0.419944			GLI2,THP	Zinc finger protein GLI2 (GLI family zinc finger protein 2) (Tax helper protein)
P10071	1566	1574	+	13.0741	9.11e-06	LTSLAEESK	1	2	1	2	0.080234		0.030526							Uniprot(S664;S849;S865;S877;S907;S980;S1006),Phosphosite(S19;S45;S101;Y104;S163;Y168;S257;S295;S445;S664;T669;S849;S850;T853;S855;S865;S872;S873;S876;S877;S903;S907;Y933;S980;S1006;Y1254;S1401;T1412;S1413;T1415;T1539)		0.2369			GLI3	Transcriptional activator GLI3 (GLI3 form of 190 kDa) (GLI3-190) (GLI3 full length protein) (GLI3FL) [Cleaved into: Transcriptional repressor GLI3R (GLI3 C-terminally truncated form) (GLI3 form of 83 kDa) (GLI3-83)]
P48029	619	627	+	13.0617	9.15e-06	LTPVSESSK	0	3	1	2	0.894798	0.948019	0.095702		uniprot,Phosphosite	Phosphosite	Phosphosite		TOPO_DOM	Uniprot(T42;T617),Phosphosite(S5;Y11;T42;T617;T618)		0.135944			SLC6A8	Sodium- and chloride-dependent creatine transporter 1 (CT1) (Creatine transporter 1) (Solute carrier family 6 member 8)
Q6NT04	146	154	+	13.0617	9.15e-06	LSSVSENVE	1	1	0	2	0.028246									Phosphosite(Y85;Y88)	Phosphosite(T323;S324;S337;T544)	0.327644			TIGD7	Tigger transposable element-derived protein 7
O43283	69	77	+	13	9.33e-06	LTSVSEDSR	1	2	1	2	0.618731		0.948649							Phosphosite(T54;S59)	Phosphosite(S282;T288;Y483;Y511;S567;S578;S579;S789;S811)	0.519633			MAP3K13,LZK	Mitogen-activated protein kinase kinase kinase 13 (EC 2.7.11.25) (Leucine zipper-bearing kinase) (Mixed lineage kinase) (MLK)
Q9Y4I1	1252	1260	+	12.9877	9.37e-06	LTSVSEELD	2	1	0	3	0.606965									Uniprot(S600;T1032),Phosphosite(Y31;S172;S199;S205;S600;T610;T615;Y757;Y828;Y834;Y918;S987;Y1078;S1086;T1113;S1115;T1116;S1118;S1119;Y1203;S1205;S1213)	Uniprot(S1452;S1652;T1760),Phosphosite(Y1339;S1452;S1531;T1534;S1535;T1536;S1539;S1572;T1650;S1651;S1652;T1658;T1743)	0.366244			MYO5A,MYH12	Unconventional myosin-Va (Dilute myosin heavy chain, non-muscle) (Myosin heavy chain 12) (Myosin-12) (Myoxin)
Q9Y6X0	853	861	+	12.9506	9.49e-06	LSPVSESHS	0	3	0	3	0.879378	0.993154		0.989711						Phosphosite(S8;S10;S172;T273;S439;T581;S611;S687;T720)	Phosphosite(S1039;Y1040;S1201;Y1263;S1264;S1266;S1272;T1273;S1298;S1379;S1394;T1445)	0.666833			SETBP1,KIAA0437	SET-binding protein (SEB)
P78527	3197	3205	+	12.9383	9.52e-06	LTPLPEDNS	1	2	0	3	0.772005			0.010786	Phosphosite			Phosphosite	DOMAIN	Uniprot(S511;S687;S841;S893;S1065;S2056;T2535;T2609;S2612;T2638;T2647;S2789),Phosphosite(S20;T137;S210;S314;S318;T398;T400;S492;S503;S505;S511;T516;Y527;S552;Y667;Y682;S687;Y721;Y779;S841;S842;S847;S861;S875;S876;S882;Y883;S893;S922;S1052;Y1064;S1065;Y1086;S1187;T1275;S1470;T1481;S1545;S1546;S1594;T1620;T1621;T1733;S1790;T1793;S1841;T1842;T1856;S1861;S2023;S2029;S2034;S2041;S2051;S2053;S2056;S210…	Uniprot(S3205;S3731;S3821;S4026),Phosphosite(S3205;S3215;S3233;S3253;S3290;S3294;S3314;Y3315;S3363;S3365;S3366;S3367;Y3378;S3432;S3489;S3497;S3500;S3657;T3663;Y3715;S3731;Y3791;T3797;T3811;S3821;Y3855;Y3859;S3870;T3950;S3993;S4026;S4096)	0.5389	c;k;m	c;k;m	PRKDC,HYRC,HYRC1	DNA-dependent protein kinase catalytic subunit (DNA-PK catalytic subunit) (DNA-PKcs) (EC 2.7.11.1) (DNPK1) (p460)
Q9BXB1	48	56	+	12.9259	9.56e-06	LTAVPEGLS	0	2	0	2	0.374317			0.011801					DOMAIN,TOPO_DOM		Uniprot(S920),Phosphosite(S332;S333;S616;Y848;S880;Y908;S920;Y932;Y942;Y944)	0.248144			LGR4,GPR48	Leucine-rich repeat-containing G-protein coupled receptor 4 (G-protein coupled receptor 48)
O95155	268	276	+	12.8889	9.68e-06	LSSLYESSP	0	3	0	3	0.059796	0.370465	0.278953							Uniprot(S23;S31;S84;S88;S90;S101;S103;S105;S124;S238),Phosphosite(T22;S23;T26;T27;T30;S31;T61;T64;S65;S76;S78;S79;S83;S84;S86;S87;S88;S90;S92;T95;S99;S101;S103;S105;S116;S118;S124;S141;S143;S149;S154;S224;S238)	Uniprot(S383;S803;S969;S1265),Phosphosite(S307;S352;S383;T705;T709;Y710;S798;S803;T807;Y929;S969;Y1026;T1034;S1249;S1256;S1265;T1267;T1274;S1278)	0.368811			UBE4B,HDNB1,KIAA0684,UFD2	Ubiquitin conjugation factor E4 B (EC 2.3.2.27) (Homozygously deleted in neuroblastoma 1) (RING-type E3 ubiquitin transferase E4 B) (Ubiquitin fusion degradation protein 2)
P55289	567	575	+	12.8765	9.72e-06	LPVVIEDSS	1	2	0	3			0.0106	0.1661					DOMAIN,TOPO_DOM	Phosphosite(Y233;S286;T340)	Uniprot(S787)	0.168489			CDH12	Cadherin-12 (Brain cadherin) (BR-cadherin) (Neural type cadherin 2) (N-cadherin 2)
O00534	462	470	+	12.8519	9.79e-06	LQPVVEDVS	1	1	0	2				0.526526					DOMAIN	Phosphosite(T9;S92;S202;T204;S289;S291;S381)	Phosphosite(S485;T489;Y660;S661)	0.276922			VWA5A,BCSC1,LOH11CR2A	von Willebrand factor A domain-containing protein 5A (Breast cancer suppressor candidate 1) (BCSC-1) (Loss of heterozygosity 11 chromosomal region 2 gene A protein)
Q7Z3Z4	712	720	+	12.8148	9.91e-06	LSSVAESSS	0	4	0	4	0.010506	0.991581	0.088362	0.461445					DOMAIN	Phosphosite(S17;S61;S62;S84;S102;Y252;Y339;Y340;S358)		0.246744			PIWIL4,HIWI2,PIWI	Piwi-like protein 4
Q14690	1550	1558	+	12.7778	1e-05	LPPLAESSD	1	2	0	3		0.686464	0.986483							Uniprot(S7;S438;S1360;S1362;S1476;S1493;S1498),Phosphosite(S7;T13;S36;T37;S41;S144;S169;S180;T357;T437;S438;Y444;T459;T462;T520;S602;S626;S724;S738;Y742;S926;T1012;T1079;T1206;S1266;S1346;S1357;S1360;S1362;T1378;S1454;S1476;S1493;S1498)	Phosphosite(Y1861)	0.853511			PDCD11,KIAA0185	Protein RRP5 homolog (NF-kappa-B-binding protein) (NFBP) (Programmed cell death protein 11)
Q9BXW9	295	303	+	12.7778	1e-05	LEVISELRE	2	0	1	1										Uniprot(S8;S222),Phosphosite(S8;S15;S167;S178;S201;S222;S251;S271;S272)	Uniprot(S592;S594;S717;S1257;S1401;S1404;S1412;S1423;T1426;S1435),Phosphosite(S319;S331;Y458;S590;S592;S594;T596;T608;Y684;T691;S717;S886;T896;S978;T981;S1214;T1253;S1257;T1363;S1401;S1404;S1407;T1408;S1412;S1418;S1423;T1426;S1435)	0.124356			FANCD2,FACD	Fanconi anemia group D2 protein (Protein FACD2)
Q32MK0	400	408	+	12.5432	1.08e-05	LSPLQESSS	0	4	0	4	0.953321	0.497153	0.088621	0.961994	Phosphosite			Phosphosite		Uniprot(S152;S355)	Uniprot(S408),Phosphosite(S408;S450;S536;T537;Y804;T807)	0.950911			MYLK3,MLCK	Myosin light chain kinase 3 (EC 2.7.11.18) (Cardiac-MyBP-C-associated Ca/CaM kinase) (Cardiac-MLCK)
O95125	198	206	+	12.4815	1.1e-05	LQTLQESEV	1	1	0	2		0.042352								Phosphosite(T3;S33)	Uniprot(S466),Phosphosite(S379;T418;T420;T465;S466;T469;T502;T504;T614;T616)	0.886533			ZNF202,ZKSCAN10	Zinc finger protein 202 (Zinc finger protein with KRAB and SCAN domains 10)
O95153	1329	1337	+	12.4938	1.1e-05	LFSIPEEEE	3	0	0	3										Phosphosite(T155;S192;T200;S201;S582;S583;T589;S1134;S1136;S1204;T1205;S1255;T1279;S1298)	Phosphosite(S1383;T1460;S1465;S1473;S1576)	0.758133			TSPOAP1,BZRAP1,KIAA0612,RBP1,RIMBP1	Peripheral-type benzodiazepine receptor-associated protein 1 (PRAX-1) (Peripheral benzodiazepine receptor-interacting protein) (PBR-IP) (RIMS-binding protein 1) (RIM-BP1) (TSPO-associated protein 1)
Q8NA03	178	186	+	12.4691	1.11e-05	LTAVSEETV	1	2	0	3	0.041015		0.678257							Uniprot(S87),Phosphosite(S24;T36;S87;S113;S156;S160;S165)	Phosphosite(S233;S239;S341;T363;S447;S450;S536;Y543;S548)	0.531789			FSIP1,HSD10	Fibrous sheath-interacting protein 1
Q9BYD3	21	29	+	12.3827	1.14e-05	LSSLAEEAA	1	1	0	2	0.282287										Phosphosite(S40;Y161;Y162;Y284;S287;Y290;S291)	0.636978			MRPL4,CDABP0091,CGI-28	39S ribosomal protein L4, mitochondrial (L4mt) (MRP-L4) (Mitochondrial large ribosomal subunit protein uL4m)
Q9UIW2	160	168	+	12.3827	1.14e-05	LSSVQEAGS	0	2	0	2	0.537671			0.043372					DOMAIN,TOPO_DOM		Phosphosite(Y1097;Y1403;S1422;Y1486;Y1500;S1597;Y1608;T1615;S1619;S1621;Y1623;S1625;S1631;S1632;S1635;S1638;S1672;Y1817)	0.302989			PLXNA1,NOV,PLXN1	Plexin-A1 (Semaphorin receptor NOV)
Q6ZRS2	2633	2641	+	12.3086	1.16e-05	LTVLPEGEE	2	1	0	3	0.389028									Uniprot(S1172),Phosphosite(S248;S250;S257;S258;S262;S263;S270;S274;T404;S562;S568;T572;T576;T577;T979;S1172;S1186;S1192;T1322;S1758;S1826;S1828;S1855;S1859;S1940;S2224;T2258;T2310;T2374;T2406;T2412;T2423;T2424;T2425;S2430)	Phosphosite(T2682;T2684;T2724;S2725;S2787;S2790;T2836;S2840;T2852;S2869;S2932;S3016;S3050;S3053;S3054;S3055;T3107;T3114;S3126;S3148;S3161;S3168;S3172;S3177)	0.750933			SRCAP,KIAA0309	Helicase SRCAP (EC 3.6.4.-) (Domino homolog 2) (Snf2-related CBP activator)
Q96N77	208	216	+	12.321	1.16e-05	LSSVSEDTV	1	2	0	3	0.916624		0.341002							Uniprot(S191),Phosphosite(S129;S191)	Uniprot(S426),Phosphosite(S233;S426)	0.549422			ZNF641	Zinc finger protein 641
Q8WU66	107	115	+	12.2346	1.19e-05	LTVVAEESD	2	2	0	4	0.180636		0.004293						DOMAIN		Phosphosite(S124;S149;T172;T226)	0.0639667			TSPEAR,C21orf29	Thrombospondin-type laminin G domain and EAR repeat-containing protein (TSP-EAR)
P27708	354	362	+	12.2099	1.2e-05	LETVKEATA	1	1	0	2			0.111126						DOMAIN	Phosphosite(S10;T166;T172;Y267)	Uniprot(T456;S1038;S1406;S1859;S1873;T1884;S1900;S1938),Phosphosite(T456;T475;T504;T585;S586;Y602;Y735;S761;T883;S1038;S1044;S1061;S1069;S1220;S1222;S1267;S1406;S1407;S1423;S1646;S1698;S1724;Y1794;Y1805;S1823;T1827;S1828;T1831;T1832;T1833;H1856;S1859;T1884;T1888;Y1890;S1900;T1906;T1914;S1938;Y2103;S2154;T2155;Y2158;Y2203;Y2212;T2220)	0.356211			CAD	CAD protein [Includes: Glutamine-dependent carbamoyl-phosphate synthase (EC 6.3.5.5); Aspartate carbamoyltransferase (EC 2.1.3.2); Dihydroorotase (EC 3.5.2.3)]
Q9BV73	991	999	+	12.2099	1.2e-05	LAALQEESS	1	2	0	3			0.009349	0.075834						Phosphosite(S5;S45;T54;T186;T253;S264;T293;S295;S699;T842;S929;T933;T971)	Uniprot(S2138;T2218;S2229;S2252;S2322;S2417;S2421),Phosphosite(T1040;S1295;S1310;S1313;S1324;S1386;S1601;S1609;S1618;T1701;S1723;T1853;S2128;S2138;S2143;S2179;T2218;S2229;T2233;S2234;S2252;S2259;S2267;S2322;S2332;T2364;Y2373;S2390;S2392;S2394;S2417;T2419;S2421;S2424;S2433;T2437)	0.602733	c	c	CEP250,CEP2,CNAP1	Centrosome-associated protein CEP250 (250 kDa centrosomal protein) (Cep250) (Centrosomal Nek2-associated protein 1) (C-Nap1) (Centrosomal protein 2)
Q9NXG0	109	117	+	12.1728	1.21e-05	LSSLKEELA	1	1	0	2	0.08818									Uniprot(S5;S22),Phosphosite(S5;S8;S12;S22)	Uniprot(T1343),Phosphosite(T284;S456;S515;S520;S521;T523;S525;S677;T678;T690;S703;Y819;S895;S956;T962;Y969;T973;S979;T1082;S1085;S1087;Y1099;T1117;Y1213;S1216;S1232;T1376;S1378)	0.309378	c	c	CNTLN,C9orf101,C9orf39	Centlein (Centrosomal protein)
Q9Y6D5	815	823	+	12.1852	1.21e-05	LSSIYEEIE	2	1	0	3	0.585186								HELIX	Uniprot(S214;S218;S227;T244;S277;S348;S349;S614;T616;S617;T626;S700),Phosphosite(T101;S107;S214;S218;S227;S240;T243;T244;S260;S276;S277;S279;S346;S348;S349;T424;S569;T589;S614;T616;S617;T621;S690;T691;S700;Y797)	Uniprot(S1511;S1513;S1514;S1525;S1528;S1534;S1782),Phosphosite(T866;S875;T882;S883;T885;T1007;S1015;S1024;T1029;S1064;S1067;S1079;S1498;S1499;S1511;S1513;S1514;S1520;S1525;S1528;T1531;S1534;Y1632;S1782)	0.281133			ARFGEF2,ARFGEP2,BIG2	Brefeldin A-inhibited guanine nucleotide-exchange protein 2 (Brefeldin A-inhibited GEP 2) (ADP-ribosylation factor guanine nucleotide-exchange factor 2)
Q9Y490	1370	1378	+	12.1481	1.22e-05	LETVRELLE	2	0	0	2										Uniprot(T167;S405;S425;S446;S620;S729;S1021;Y1116;T1142;S1201;S1225;T1263;S1323),Phosphosite(T16;S22;T23;Y26;S45;Y70;Y71;T78;Y81;T99;S105;T114;T122;Y127;S128;T142;T144;T150;T167;Y199;Y270;T354;S405;S423;S425;Y436;S446;T568;Y570;T571;S620;S625;S729;S834;S858;T931;T941;S945;S955;S973;S979;S981;S992;T1010;S1021;T1029;S1055;Y1116;S1130;T1142;S1164;S1201;S1225;S1227;S1260;T1263;S1271;S1323;T1324)	Uniprot(S1849;T1855;S1878;S2040),Phosphosite(S1411;Y1445;S1528;S1535;S1589;T1616;S1641;S1643;S1732;Y1737;S1750;T1767;Y1777;S1849;T1855;Y1893;Y1945;T1946;S1962;T2030;S2040;S2068;S2096;T2098;S2127;S2162;T2171;T2183;T2186;Y2224;Y2239;T2270;T2281;S2338;S2390;S2426;S2427;Y2530;S2535)	0.485644	m	m	TLN1,KIAA1027,TLN	Talin-1
Q9UHQ1	233	241	+	12.1235	1.23e-05	LEALQESLP	1	1	0	2		0.023198								Uniprot(S29),Phosphosite(S29;S102;Y105;S196)	Phosphosite(T387;Y404;S431;S444;S451)	0.362111			NARF	Nuclear prelamin A recognition factor (Iron-only hydrogenase-like protein 2) (IOP2)
Q9Y5L0	147	155	+	12.1358	1.23e-05	LTVLPEEVH	1	1	0	2	0.171576								HELIX	Uniprot(S74),Phosphosite(S74)	Uniprot(T896),Phosphosite(S554;T891;T896)	0.0824444			TNPO3,IPO12	Transportin-3 (Importin-12) (Imp12) (Transportin-SR) (TRN-SR)
A6NGU5	384	392	+	12.1111	1.24e-05	LSVVAEDGS	1	2	0	3	0.387339			0.040068					TOPO_DOM			0.374578			GGT3P,GGT3	Putative gamma-glutamyltranspeptidase 3 (GGT 3) (EC 2.3.2.2) (Gamma-glutamyltransferase 3) (Glutathione hydrolase 3) (EC 3.4.19.13) [Cleaved into: Putative gamma-glutamyltranspeptidase 3 heavy chain; Putative gamma-glutamyltranspeptidase 3 light chain]
B5MD39	40	48	+	12.1111	1.24e-05	LSVVAEDGS	1	2	0	3	0.387339			0.040068								0.390822			GGTLC3	Putative gamma-glutamyltransferase light chain 3
P19440	384	392	+	12.1111	1.24e-05	LSVVAEDGS	1	2	0	3	0.387339			0.040068					STRAND,TOPO_DOM		Phosphosite(T550)	0.387567			GGT1,GGT	Gamma-glutamyltranspeptidase 1 (GGT 1) (EC 2.3.2.2) (Gamma-glutamyltransferase 1) (Glutathione hydrolase 1) (EC 3.4.19.13) (Leukotriene-C4 hydrolase) (EC 3.4.19.14) (CD antigen CD224) [Cleaved into: Gamma-glutamyltranspeptidase 1 heavy chain; Gamma-glutamyltranspeptidase 1 light chain]
P36268	384	392	+	12.1111	1.24e-05	LSVVAEDGS	1	2	0	3	0.387339			0.040068						Phosphosite(Y38;Y296;S299;S302;T305)		0.358378			GGT2	Inactive gamma-glutamyltranspeptidase 2 (GGT 2) (Gamma-glutamyltransferase 2) (Glutathione hydrolase 2)
Q14390	40	48	+	12.1111	1.24e-05	LSVVAEDGS	1	2	0	3	0.387339			0.040068							Phosphosite(T199)	0.430278			GGTLC2,GGTL4	Gamma-glutamyltransferase light chain 2 (Gamma-glutamyltransferase-like protein 4)
Q9BX51	40	48	+	12.1111	1.24e-05	LSVVAEDGS	1	2	0	3	0.387339			0.040068								0.399322			GGTLC1,GGTLA4	Gamma-glutamyltransferase light chain 1 (Gamma-glutamyltransferase-like activity 4) (Gamma-glutamyltransferase-like protein 6)
P30622	1172	1180	+	12.0741	1.25e-05	LSALQEENV	1	1	0	2	0.459936									Uniprot(S48;T50;T140;S143;S147;T182;S195;S197;S200;S204;S310;S312;S315;S348),Phosphosite(T25;S43;S44;T45;S47;S48;T50;T140;S143;T146;S147;S158;S160;S162;T163;S172;S180;T182;S186;T189;T191;S193;S195;S197;S200;S204;Y262;Y269;T279;S285;T286;T287;S306;S310;S312;S315;S317;S320;S325;S328;T333;S348;T350;T351;T501;S510;S607;S783;S784;S788;S815;T833;S840;S843;T848;S973;S1009;S1066;T1087;S1140;S1169)	Uniprot(T1310;S1364),Phosphosite(S1230;S1234;S1236;S1239;S1302;S1303;S1304;S1305;T1308;T1310;S1364)	0.553467	k;m;s	c;k;m;s	CLIP1,CYLN1,RSN	CAP-Gly domain-containing linker protein 1 (Cytoplasmic linker protein 1) (Cytoplasmic linker protein 170 alpha-2) (CLIP-170) (Reed-Sternberg intermediate filament-associated protein) (Restin)
Q6ZT52	260	268	+	11.9383	1.3e-05	LSSIQEEDE	3	1	0	4	0.983173									Phosphosite(T108;T113;S203;S230)		0.818689			FAM43B	Protein FAM43B
Q8IWJ2	943	951	+	11.8889	1.32e-05	LSSVKELEE	2	1	0	3	0.907653									Uniprot(S11;T14;S236),Phosphosite(S11;T14;S143;S236;S287;Y417;S446;T492;S497;S606;S713;S935;S937)	Uniprot(S1483;S1487),Phosphosite(T988;S1483;S1487;S1490;T1500;T1509;S1542;S1571;S1612;Y1618;S1649;S1668)	0.524267			GCC2,KIAA0336,RANBP2L4	GRIP and coiled-coil domain-containing protein 2 (185 kDa Golgi coiled-coil protein) (GCC185) (CLL-associated antigen KW-11) (CTCL tumor antigen se1-1) (Ran-binding protein 2-like 4) (RanBP2L4) (Renal carcinoma antigen NY-REN-53)
O95153	1257	1265	+	11.8519	1.34e-05	LSDIQEEEE	3	1	0	4	0.991272									Phosphosite(T155;S192;T200;S201;S582;S583;T589;S1134;S1136;S1204;T1205;S1255)	Phosphosite(T1279;S1298;S1383;T1460;S1465;S1473;S1576)	0.954			TSPOAP1,BZRAP1,KIAA0612,RBP1,RIMBP1	Peripheral-type benzodiazepine receptor-associated protein 1 (PRAX-1) (Peripheral benzodiazepine receptor-interacting protein) (PBR-IP) (RIMS-binding protein 1) (RIM-BP1) (TSPO-associated protein 1)
Q5VT25	786	794	+	11.8148	1.35e-05	LTTLYENLS	0	2	0	2	0.009527			0.224952						Uniprot(S222;S234;T240),Phosphosite(S2;S222;S234;T240;T403;Y444;Y474;S475;S674;S679;T687;S725)	Uniprot(S1127;S1545;S1611;S1613;S1629;S1651;S1664;S1669;S1693;S1719;S1721),Phosphosite(S843;T846;S856;T862;S940;S989;T992;T994;S1171;S1173;T1185;S1378;T1505;Y1510;Y1544;S1545;S1604;S1611;S1613;S1616;T1618;S1629;S1632;S1635;S1639;S1651;S1654;S1656;S1664;S1669;S1693;S1700;S1703;S1706;S1710;S1719;S1721;S1724;T1725;S1729)	0.390244			CDC42BPA,KIAA0451	Serine/threonine-protein kinase MRCK alpha (EC 2.7.11.1) (CDC42-binding protein kinase alpha) (DMPK-like alpha) (Myotonic dystrophy kinase-related CDC42-binding kinase alpha) (MRCK alpha) (Myotonic dystrophy protein kinase-like alpha)
Q9H0K4	592	600	+	11.8148	1.35e-05	LTPLSEDAE	2	1	0	3	0.712963									Phosphosite(S406)	Phosphosite(S620;S626)	0.573111			RSPH6A,RSHL1	Radial spoke head protein 6 homolog A (Radial spoke head-like protein 1)
Q5VST9	4645	4653	+	11.7654	1.37e-05	LEVVAEAGE	2	0	0	2									DOMAIN	Uniprot(S395;S2889;S4015),Phosphosite(Y65;Y80;S136;S238;S241;T246;S258;T269;Y287;S676;S757;S790;S1062;S1115;S1116;S1117;T2155;S2156;S2326;S2443;S2511;T2776;S2851;T2932;T2936;S2975;T3064;S3073;S3099;Y3342;S3343;S3373;T3527;S3528;T3530;T3532;T3620;T3642;T3663;T3708;T3751;S3837;S3847;S4076;S4239;S4240)	Uniprot(S4750;T4754;S4757;T4788;S4805;S5563;T5569;S5571;S5573;S6831;S7244),Phosphosite(S4750;T4754;S4757;S4759;S4787;T4788;S4805;S4871;S4997;S5243;S5244;T5254;S5563;T5569;S5669;Y5864;S5944;S5954;S5955;Y6142;S6162;S6762;S6773;S6808;S6812;S6817;S6829;S6831;S6881;S6942;T6971;S7091;S7178;S7232;S7234;S7244;S7421;S7426;T7473;S7487;T7495;Y7705)	0.311144			OBSCN,KIAA1556,KIAA1639	Obscurin (EC 2.7.11.1) (Obscurin-RhoGEF) (Obscurin-myosin light chain kinase) (Obscurin-MLCK)
Q05397	676	684	+	11.6667	1.42e-05	LSTILEEEK	2	1	1	2	0.180728				Phosphosite				HELIX,DOMAIN	Uniprot(Y5;T13;S29;S54;Y397;Y407;Y570;Y576;Y577;S580),Phosphosite(Y5;T13;S16;T24;S29;Y148;Y155;Y194;S248;Y347;T386;S390;S392;T394;Y397;T406;Y407;T408;Y441;S443;T460;S461;S463;T474;T503;S517;S568;Y570;S574;T575;Y576;Y577;S580)	Uniprot(S722;S732;S843;Y861;S887;S910;T914;Y925),Phosphosite(S695;T700;S702;S705;S708;S716;Y720;S722;S726;S732;Y742;S759;Y761;T805;S840;S843;S850;Y861;S887;S893;Y898;S910;T914;S920;Y925;T929;T963;T967;T971;Y1007)	0.601422	c	c	PTK2,FAK,FAK1	Focal adhesion kinase 1 (FADK 1) (EC 2.7.10.2) (Focal adhesion kinase-related nonkinase) (FRNK) (Protein phosphatase 1 regulatory subunit 71) (PPP1R71) (Protein-tyrosine kinase 2) (p125FAK) (pp125FAK)
Q96JX3	198	206	+	11.5926	1.45e-05	LPSLKEDSS	1	2	0	3			0.994937	0.996332						Phosphosite(S23)	Phosphosite(T221;S415;T432;Y548)	0.439767			SERAC1	Protein SERAC1 (Serine active site-containing protein 1)
O94827	757	765	+	11.5556	1.46e-05	LQSLEEEED	3	0	0	3										Phosphosite(T125;Y177;Y192;Y198;S222;S224;T233;S249;Y504;Y604;S609;S610;S611)	Uniprot(T785;S790;S907;S932;S937),Phosphosite(S902;S907;S911;T918;S932;S934;T950;S952;S959;S975)	0.969022			PLEKHG5,KIAA0720	Pleckstrin homology domain-containing family G member 5 (PH domain-containing family G member 5) (Guanine nucleotide exchange factor 720) (GEF720)
P11137	1811	1819	+	11.5679	1.46e-05	LATLAEDVT	1	1	0	2				0.01845				Phosphosite		Uniprot(S136;S140;S143;S285;S498;S601;S605;S610;S629;S725;S729;T733;S736;S738;Y745;S821;S881;S890;S936;S1133;S1134;S1139;T1154;S1155;S1159;S1347;S1353;S1534;S1555;S1588;T1602;T1605;T1616;T1619;T1649;S1653;S1679;S1782;S1787;S1790;S1795;S1808),Phosphosite(S63;T66;Y67;T216;S233;S285;T290;S311;S315;T323;S357;T361;T427;T516;Y592;Y593;S610;S725;S788;S821;S823;S833;S843;T860;S862;Y996;S1021;S1031;S1106;…	Phosphosite(T1819)	0.396711	c	c	MAP2	Microtubule-associated protein 2 (MAP-2)
P04844	113	121	+	11.5432	1.47e-05	LAAVSEDSS	1	2	0	3			0.408363	0.656262					TOPO_DOM	Phosphosite(S40;T46;S50)	Phosphosite(T167;S179;Y198;Y216;S257;S280;T282;S324;T326;T397;Y398;T405;T521;T546)	0.164656			RPN2	Dolichyl-diphosphooligosaccharide--protein glycosyltransferase subunit 2 (Dolichyl-diphosphooligosaccharide--protein glycosyltransferase 63 kDa subunit) (RIBIIR) (Ribophorin II) (RPN-II) (Ribophorin-2)
Q5VUA4	1389	1397	+	11.5062	1.48e-05	LPVVKESSA	0	2	0	2		0.966108	0.019723							Uniprot(S40;S79;S81;S136;S173;Y205;S207;S214;S464;S472;S501;S527;T842;S1010;S1037;S1243;S1267),Phosphosite(S39;S40;S46;S48;S49;S50;T52;S59;S61;S69;S71;S79;S81;S89;S91;S109;S136;S141;S143;S160;T161;S168;S173;T187;Y205;S207;S214;S237;S264;S284;S294;T296;S305;S307;S380;Y451;S464;S472;S501;S512;S527;S641;S653;S670;T686;S688;S698;S709;S759;T825;T829;S831;T842;S991;S993;S1010;S1026;T1035;S1037;S1043;S1…	Uniprot(S1420;S1713;S1856;S1896;S1971;S2030;S2035;S2091;S2101;S2189;S2192;S2243),Phosphosite(S1420;S1558;Y1569;S1575;S1602;S1605;S1609;S1614;S1616;S1623;S1669;Y1671;Y1686;T1688;S1713;S1717;S1761;S1845;T1847;S1849;S1856;T1863;S1869;T1883;S1888;S1896;S1907;S1937;S1945;Y1954;T1968;S1971;S2030;S2035;T2037;S2075;T2085;S2091;S2101;T2123;S2142;S2160;S2166;S2189;S2192;S2198;S2243)	0.529867			ZNF318,HRIHFB2436	Zinc finger protein 318 (Endocrine regulatory protein)
Q8NB66	935	943	+	11.4815	1.49e-05	LEPLNETSA	1	2	0	3		0.082879	0.577575							Uniprot(S89;S448;S452;S788),Phosphosite(S156;S159;S198;S206;T302;Y308;S435;S458;S498;S762;S764;S768;S778;S788;S793;S799)	Phosphosite(S1240;Y1244;S1534;S2164;Y2165)	0.825056			UNC13C	Protein unc-13 homolog C (Munc13-3)
Q96KG9	537	545	+	11.4815	1.49e-05	LESVSEDPT	2	1	0	3				0.433466						Phosphosite(T332;T469)	Uniprot(S754),Phosphosite(S568;T634;S638;S639;T640;S681;Y725;T741;S747;S754)	0.545178	c	c	SCYL1,CVAK90,GKLP,NTKL,TAPK,TEIF,TRAP,HT019	N-terminal kinase-like protein (Coated vesicle-associated kinase of 90 kDa) (SCY1-like protein 1) (Telomerase regulation-associated protein) (Telomerase transcriptional element-interacting factor) (Teratoma-associated tyrosine kinase)
B2RD01	171	179	+	11.4074	1.53e-05	LKSIIEEGE	2	0	1	1										Phosphosite(S41;S68;S77;T80)		0.425689			CENPBD1	CENPB DNA-binding domain-containing protein 1
P51530	383	391	+	11.3704	1.54e-05	LPQIIEEEK	2	0	1	1										Phosphosite(S33;S202;S264;S267;Y292;S321)	Phosphosite(Y405;T618;T652;Y666;S671;S975;S984;T989;S1044)	0.234056		t	DNA2,DNA2L,KIAA0083	DNA replication ATP-dependent helicase/nuclease DNA2 (hDNA2) (DNA replication ATP-dependent helicase-like homolog) [Includes: DNA replication nuclease DNA2 (EC 3.1.-.-); DNA replication ATP-dependent helicase DNA2 (EC 3.6.4.12)]
Q86Y56	707	715	+	11.3827	1.54e-05	LTTLEEDSK	1	2	1	2	0.664453		0.199089							Phosphosite(T334;S451)	Phosphosite(S721;T727;T731;S732)	0.265178			DNAAF5,HEATR2	Dynein assembly factor 5, axonemal (HEAT repeat-containing protein 2)
Q13129	154	162	+	11.3457	1.55e-05	LQSLQESHD	1	1	0	2		0.218382								Uniprot(S41),Phosphosite(S41;S47;Y96;Y101;S132)	Uniprot(S632;S634),Phosphosite(S213;Y514;S624;S632;S634;S642;Y671;T861;T1140;Y1148;S1228;S1252;S1253;S1259;S1266;S1269;S1273;T1316;Y1580;S1628;S1700;T1707;S1914)	0.0600556			RLF	Zinc finger protein Rlf (Rearranged L-myc fusion gene protein) (Zn-15-related protein)
Q86Y26	471	479	+	11.2222	1.61e-05	LMALEEEED	3	0	0	3										Phosphosite(T94;S98;S204;S207;S229;S231;S247)	Uniprot(S1026;S1029;S1031),Phosphosite(S813;S818;S1026;S1029;S1031)	0.693678			NUTM1,C15orf55,NUT	NUT family member 1 (Nuclear protein in testis)
Q8IX15	44	52	+	11.1975	1.62e-05	LPPISEELQ	1	0	0	1											Uniprot(S351;T451),Phosphosite(S317;S351;T437;S444;T451)	0.165722			HOMEZ,KIAA1443	Homeobox and leucine zipper protein Homez (Homeodomain leucine zipper-containing factor)
P05549	289	297	+	11.1852	1.63e-05	LTSLVEGEA	1	1	0	2	0.224788									Uniprot(S239),Phosphosite(Y73;S119;S181;S185;S187;S219;S223;S225;S239;S258)	Phosphosite(S326;S428;S429)	0.200778			TFAP2A,AP2TF,TFAP2	Transcription factor AP-2-alpha (AP2-alpha) (AP-2 transcription factor) (Activating enhancer-binding protein 2-alpha) (Activator protein 2) (AP-2)
Q6VUC0	296	304	+	11.1852	1.63e-05	LTSLVEGEA	1	1	0	2	0.224788									Uniprot(S246),Phosphosite(S230;S232;S246)	Phosphosite(S364;S369)	0.171856			TFAP2E	Transcription factor AP-2-epsilon (AP2-epsilon) (Activating enhancer-binding protein 2-epsilon)
Q7Z6R9	289	297	+	11.1852	1.63e-05	LTSLVEGEA	1	1	0	2	0.224788									Uniprot(S239),Phosphosite(S167;S223;S225)	Phosphosite(T307;T341;T438;S439)	0.189578			TFAP2D,TFAP2BL1	Transcription factor AP-2-delta (AP2-delta) (Activating enhancer-binding protein 2-delta) (Transcription factor AP-2-beta-like 1)
Q8IZU9	617	625	+	11.1852	1.63e-05	LEVLKEEEK	3	0	1	2									TOPO_DOM	Phosphosite(Y307;Y332;T384)	Phosphosite(Y740)	0.398678			KIRREL3,KIAA1867,NEPH2,UNQ5923/PRO4502/PRO19814	Kin of IRRE-like protein 3 (Kin of irregular chiasm-like protein 3) (Nephrin-like protein 2) [Cleaved into: Processed kin of IRRE-like protein 3]
Q92481	308	316	+	11.1852	1.63e-05	LTSLVEGEA	1	1	0	2	0.224788									Uniprot(S258),Phosphosite(S3;S120;S242;S244;S258)		0.202722			TFAP2B	Transcription factor AP-2-beta (AP2-beta) (Activating enhancer-binding protein 2-beta)
Q92754	302	310	+	11.1852	1.63e-05	LTSLVEGEA	1	1	0	2	0.224788									Uniprot(S252),Phosphosite(S236;S238;S252)	Uniprot(S434),Phosphosite(S434)	0.189767			TFAP2C	Transcription factor AP-2 gamma (AP2-gamma) (Activating enhancer-binding protein 2 gamma) (Transcription factor ERF-1)
Q8IYS2	131	139	+	11.1481	1.65e-05	LSALAEAGE	1	1	0	2	0.387791								TOPO_DOM		Phosphosite(S159;S381)	0.132578			KIAA2013	Uncharacterized protein KIAA2013
Q01433	863	871	+	11.0988	1.67e-05	LETIPEEAG	2	0	0	2										Uniprot(S76;S100;S118;S134;Y145;S151;S168;T188;S190;S192),Phosphosite(S13;S43;S45;S60;S76;S97;S100;T117;S118;S134;S138;S142;Y145;S151;S168;T188;S190;S192;Y197;S208;Y254;T289;S292;Y307;T314;Y494;S500;T509;S527;Y721)	Phosphosite(S875)	0.574111			AMPD2	AMP deaminase 2 (EC 3.5.4.6) (AMP deaminase isoform L)
O14939	787	795	+	11.0123	1.71e-05	LAVLIEDTE	2	1	0	3			0.76023							Phosphosite(T29;T72;S77;S79;T99;T100;S134;S146;T156;S161;Y169;T175;Y179;S213;S243;T252;Y296;Y415;S416;T488;Y511;T566;Y573;Y578;Y580)		0.360722		c	PLD2	Phospholipase D2 (PLD 2) (hPLD2) (EC 3.1.4.4) (Choline phosphatase 2) (PLD1C) (Phosphatidylcholine-hydrolyzing phospholipase D2)
Q5VV41	177	185	+	11.0123	1.71e-05	LQALAEEPS	1	1	0	2				0.151239				Phosphosite		Uniprot(S6;S41;S107;S174),Phosphosite(S6;S8;S9;S21;S41;T101;S107;S129;S153;S174)	Uniprot(S191;S208;T226;S227;S230;S240),Phosphosite(S185;T189;S191;S208;Y216;S227;S230;S240;S394;S418;S492;S499;S565;S576;S577;S578)	0.824733			ARHGEF16,EPHEXIN4,NBR	Rho guanine nucleotide exchange factor 16 (Ephexin-4)
P42345	570	578	+	11	1.72e-05	LTTLPEASD	1	2	0	3	0.463293		0.503529							Uniprot(S567),Phosphosite(S92;T102;Y110;T308;T314;S567)	Uniprot(T1162;S1261;S2159;T2164;T2173;T2446;S2448;S2478;S2481),Phosphosite(T631;T665;S719;Y861;T880;S909;S918;S1131;T1162;S1166;S1171;T1172;Y1188;Y1232;S1261;T1262;S1288;S1297;S1299;S1415;S1418;T1502;Y1804;S1821;S1859;T1870;S1874;T1876;Y1880;S1893;T1948;S2155;S2159;T2164;T2380;T2434;T2436;S2442;T2444;T2446;S2448;Y2449;S2450;S2454;T2471;T2473;T2474;S2478;S2481)	0.3106	m;s	m;s	MTOR,FRAP,FRAP1,FRAP2,RAFT1,RAPT1	Serine/threonine-protein kinase mTOR (EC 2.7.11.1) (FK506-binding protein 12-rapamycin complex-associated protein 1) (FKBP12-rapamycin complex-associated protein) (Mammalian target of rapamycin) (mTOR) (Mechanistic target of rapamycin) (Rapamycin and FKBP12 target 1) (Rapamycin target protein 1)
Q14764	337	345	+	10.9753	1.73e-05	LQPLEEGED	2	0	0	2										Phosphosite(Y13;Y15;T52;Y58)	Uniprot(S445),Phosphosite(Y389;S445;Y460;Y471;S636;S637;T755;Y772;S805;T806;S864;S867;S873;S876)	0.5486		k	MVP,LRP	Major vault protein (MVP) (Lung resistance-related protein)
Q70CQ4	812	820	+	10.9506	1.74e-05	LASLSESVE	1	1	0	2		0.99199								Phosphosite(T5;S54;S56;Y202;S343;T345;T398;Y428;S433;T672;S684;S690;Y696;S807)	Phosphosite(S877;S887;S914;T1022;T1023;S1028;S1029;T1032;S1052;T1056;S1057;S1060;S1089;S1100;S1103;S1106;S1109;S1111;T1122;Y1123;S1126;S1134;S1169;S1174;S1178;S1208;S1221;S1241;S1311;S1313;S1318;S1322;S1323;S1348)	0.585811			USP31,KIAA1203	Ubiquitin carboxyl-terminal hydrolase 31 (EC 3.4.19.12) (Deubiquitinating enzyme 31) (Ubiquitin thioesterase 31) (Ubiquitin-specific-processing protease 31)
O43293	356	364	+	10.9383	1.75e-05	LAAIYEEKE	2	0	1	1										Uniprot(S50;T180;T225;T265;T299;T306;S309;S311;S312;S318;S326),Phosphosite(Y39;S50;T112;T180;T225;T265;T299;Y305;T306;S309;S311;S312)	Phosphosite(T388;S407;S414)	0.251444	c;k;m	c;k;m	DAPK3,ZIPK	Death-associated protein kinase 3 (DAP kinase 3) (EC 2.7.11.1) (DAP-like kinase) (Dlk) (MYPT1 kinase) (Zipper-interacting protein kinase) (ZIP-kinase)
O96017	71	79	+	10.9012	1.77e-05	LYSIPEDQE	2	0	0	2										Uniprot(S62;T68),Phosphosite(S12;S15;S19;S24;T26;S28;S33;S35;S39;S40;S41;S42;T43;S44;T45;S50;S52;S55;S62;T65;S67;T68)	Uniprot(S379;T383;T387;S456),Phosphosite(S120;S140;S164;T205;S210;T225;S260;S372;T378;S379;T383;T387;T389;Y390;T432;S435;S456;S516;T517)	0.849	c;m	c;m	CHEK2,CDS1,CHK2,RAD53	Serine/threonine-protein kinase Chk2 (EC 2.7.11.1) (CHK2 checkpoint homolog) (Cds1 homolog) (Hucds1) (hCds1) (Checkpoint kinase 2)
Q16849	809	817	+	10.8889	1.77e-05	LTPLVEDGV	1	1	0	2	0.616587								STRAND,DOMAIN,TOPO_DOM	Uniprot(S308),Phosphosite(S226;S231;S326;Y345;Y628;Y746)	Phosphosite(T918;Y919)	0.140178			PTPRN,ICA3,ICA512	Receptor-type tyrosine-protein phosphatase-like N (R-PTP-N) (Islet cell antigen 512) (ICA 512) (Islet cell autoantigen 3) (PTP IA-2) [Cleaved into: ICA512-N-terminal fragment (ICA512-NTF); ICA512-transmembrane fragment (ICA512-TMF); ICA512-cleaved cytosolic fragment (ICA512-CCF)]
O00291	736	744	+	10.8765	1.78e-05	LASLEEEGS	1	1	0	2				0.959616						Uniprot(S338),Phosphosite(S35;Y152;T267;S320;S323;S338;S455;S516;S537)	Phosphosite(S857;Y1009;S1025)	0.392878	m	m	HIP1	Huntingtin-interacting protein 1 (HIP-1) (Huntingtin-interacting protein I) (HIP-I)
Q8WXI7	8552	8560	+	10.8765	1.78e-05	LPSVEEASS	0	2	0	2									TOPO_DOM	Phosphosite(T27;T35;T54;T63;S66;T68;S69;S70;S84;T95;S97;S124;T150;T159;Y162;T163;T166;T178;S202;T211;T222;S229;S299;S311;T373;S475;T486;S494;S495;S496;T497;S502;S503;S511;S610;S708;S709;T718;S844;S890;T895;S927;T932;T955;S959;T984;T1002;S1007;S1155;T1202;S1367;T1770;S1782;S1785;T1794;S1864;T1867;S2007;T2049;T2067;S2070;T2270;S2371;T2376;S2381;T2454;T2456;T2461;S2726;S2798;T2820;S2923;T2924;S2927;…	Phosphosite(T8652;Y8655;T8719;S8720;S8721;T8723;T8734;T8737;T8738;T8779;S8782;T8786;T8788;T8803;S8823;S8826;T8829;S8833;S8967;S8987;T8990;S9058;S9090;T9287;T9293;S9294;T9368;T9371;T9383;S9397;T9399;S9553;T9562;T9563;S9567;S9568;S9579;T9618;S9649;T9736;S9738;S9740;S9759;S9820;S9834;T9852;T9856;S9857;S9862;T9864;S9946;T9958;S9961;T9975;S10143;S10145;T10146;T10338;S10342;S10380;S10385;T10445;S10460;…	0.651356			MUC16,CA125	Mucin-16 (MUC-16) (Ovarian cancer-related tumor marker CA125) (CA-125) (Ovarian carcinoma antigen CA125)
Q9GZR1	385	393	+	10.8519	1.79e-05	LRSIPEDSE	2	1	1	2			0.89006							Uniprot(S42;S335;S336;S350;S352),Phosphosite(S6;S9;S35;S42;S55;T100;Y214;T217;S221;S224;T323;S335;S336;S350;S352;S361;S362)	Uniprot(T416;S919;S1111),Phosphosite(T398;S412;T416;S577;Y599;S606;S819;S869;S916;S919;S985;S1111)	0.529356			SENP6,KIAA0797,SSP1,SUSP1,FKSG6	Sentrin-specific protease 6 (EC 3.4.22.68) (SUMO-1-specific protease 1) (Sentrin/SUMO-specific protease SENP6)
Q99996	1384	1392	+	10.8272	1.81e-05	LQAVSESTV	0	2	0	2		0.11345	0.444097							Uniprot(S165;S1339),Phosphosite(S43;S55;S57;Y78;S158;S165;S174;T220;S269;Y320;S402;T412;S489;Y490;S491;T494;S712;S790;T807;S863;S1053;Y1225;Y1226;Y1245;S1247;Y1257;Y1259;S1339)	Uniprot(S1777;S3694;S3846;S3869;S3901),Phosphosite(Y1499;S1653;S1654;S1679;S1777;S1780;T1803;S1806;S1809;S1878;S1989;S2116;T2120;S2488;T2493;Y2494;S2497;S2505;S2591;S2621;S2677;Y2991;Y3014;S3093;S3096;T3181;T3182;Y3465;S3475;T3494;Y3499;S3577;S3580;S3641;S3688;S3694;T3740;S3816;Y3818;S3820;S3821;Y3827;S3837;S3839;Y3843;S3846;T3857;S3869;Y3874;S3899;S3901;T3902)	0.422089	c;m	c;m	AKAP9,AKAP350,AKAP450,KIAA0803	A-kinase anchor protein 9 (AKAP-9) (A-kinase anchor protein 350 kDa) (AKAP 350) (hgAKAP 350) (A-kinase anchor protein 450 kDa) (AKAP 450) (AKAP 120-like protein) (Centrosome- and Golgi-localized PKN-associated protein) (CG-NAP) (Protein hyperion) (Protein kinase A-anchoring protein 9) (PRKA9) (Protein yotiao)
Q8IUQ0	166	174	+	10.7654	1.84e-05	LEVLIEDPE	3	0	0	3									DOMAIN	Phosphosite(T62)	Phosphosite(S320;T335)	0.0109111			CLVS1,CRALBPL,RLBP1L1	Clavesin-1 (Cellular retinaldehyde-binding protein-like) (Retinaldehyde-binding protein 1-like 1) (clathrin vesicle-associated Sec14 protein 1)
Q9UPZ3	539	547	+	10.7284	1.85e-05	LQAVKESVS	0	2	0	2		0.424182		0.071676						Uniprot(S532;S534),Phosphosite(S118;Y219;S229;S265;T273;S437;S439;S443;S449;Y452;S461;S463;S469;S532;S534)	Uniprot(S695),Phosphosite(T562;S563;S578;S585;T594;S602;S660;S679;S695;S701;S712;S725;Y781;Y822;S1052;S1080)	0.409011			HPS5,AIBP63,KIAA1017	Hermansky-Pudlak syndrome 5 protein (Alpha-integrin-binding protein 63) (Ruby-eye protein 2 homolog) (Ru2)
Q6NT04	477	485	+	10.6173	1.91e-05	LSAVRESLD	1	2	0	3	0.64794	0.76233								Phosphosite(Y85;Y88;T323;S324;S337)	Phosphosite(T544)	0.160433			TIGD7	Tigger transposable element-derived protein 7
Q0VF96	789	797	+	10.5802	1.94e-05	LQALRESVE	1	1	0	2		0.997434								Uniprot(S112;S202;S283;S297;S298;S388;S391;S486;S708),Phosphosite(Y40;Y54;Y108;S112;T190;S198;T201;S202;S204;T231;S232;S239;T241;S283;S296;S297;S298;S299;S300;T301;T302;S305;S308;Y310;T380;S388;S391;S414;S486;T526;S567;T568;T574;S708;Y785)	Phosphosite(T865;T966;S967;S1121;S1227)	0.525611			CGNL1,JACOP,KIAA1749	Cingulin-like protein 1 (Junction-associated coiled-coil protein) (Paracingulin)
Q5TZA2	741	749	+	10.5556	1.95e-05	LSALNESLA	0	2	0	2	0.529335	0.061215								Phosphosite(S154;S284;Y288;T400;S462;S483;S488;T492;S494;S500;S506;S512;T725)	Uniprot(S1460;S1470;S1476;S1483;S1486;S1490;S1496;S1575;S1660),Phosphosite(S807;S830;S844;S1151;S1451;S1460;S1476;T1598;S1619;S1647;S1660;T1832;S1849;S1900;T1909;T1911;S2005;S2009;S2012)	0.443833	c	c	CROCC,KIAA0445	Rootletin (Ciliary rootlet coiled-coil protein)
Q86T23	44	52	+	10.5556	1.95e-05	LSALNESLA	0	2	0	2	0.529335	0.061215										0.358489			CROCCP2,CROCCL1	Putative ciliary rootlet coiled-coil protein-like 1 protein (Ciliary rootlet coiled-coil protein pseudogene 2)
Q8WUF5	566	574	+	10.5556	1.95e-05	LSPITEGSE	1	2	0	3	0.724303		0.108548		Phosphosite					Uniprot(S84;S100;S102;S110;S113;S119;S120;T123;S134;S183;S187;S203;S280;T308;S316;S332;S339;T341;S526),Phosphosite(S19;T43;S48;S53;S65;Y70;S71;S74;S81;S84;T90;T95;S100;S102;Y109;S110;S113;S119;S120;T123;Y126;Y132;S134;S140;S152;S158;T173;S183;S187;S203;T209;Y211;S216;S225;T241;S253;Y259;S268;Y269;S280;S282;S291;S292;T308;S316;S320;S332;S335;S339;T341;S345;S357;S358;S395;T399;S526;Y543)	Uniprot(S597),Phosphosite(S597;S604;S616)	0.941656			PPP1R13L,IASPP,NKIP1,PPP1R13BL,RAI	RelA-associated inhibitor (Inhibitor of ASPP protein) (Protein iASPP) (NFkB-interacting protein 1) (PPP1R13B-like protein)
P10275	702	710	+	10.5309	1.96e-05	LSSLNELGE	1	1	0	2	0.012992								HELIX	Uniprot(S83;S96;Y225;S258;Y269;Y309;Y348;Y359;Y364;Y365;Y395;Y535;Y552;S651),Phosphosite(S16;S83;S96;S215;T219;Y225;S233;S244;S246;S258;Y269;T282;S293;Y309;S310;Y348;Y359;Y364;Y365;Y395;R407;S426;S516;Y535;Y552;S579;S651)	Uniprot(Y916),Phosphosite(S792;T851;Y858;Y916)	0.147122			AR,DHTR,NR3C4	Androgen receptor (Dihydrotestosterone receptor) (Nuclear receptor subfamily 3 group C member 4)
Q68DQ2	2085	2093	+	10.5185	1.97e-05	LSPIYEDDS	2	2	0	4	0.792115			0.987971						Uniprot(S931),Phosphosite(S9;S23;S25;S47;S57;T58;S59;S67;S68;Y99;S103;S175;S177;S340;S395;T419;S457;T502;T504;S518;S590;S602;S618;S629;S636;S653;S655;S716;S739;S787;S788;S802;S804;S844;S912;S931;S989;S994;S1007;S1020;S1023;T1202;S1210;S1280;Y1314;S1361;S1404;S1407;T1464;T1466;T1471;T1585;T1658;T1661;T1774;T1799;S1934;Y1971;S2067)	Uniprot(S2093;S2094;S2100;S2104),Phosphosite(S2104;S2121;S2131;S2235;T2243;S2272;S2277;Y2839;T2902)	0.462711			CRYBG3	Very large A-kinase anchor protein (vlAKAP) (Beta/gamma crystallin domain-containing protein 3)
Q5TAP6	575	583	+	10.5062	1.98e-05	VPTIIEELE	2	0	0	2										Uniprot(S28;S51;S76;S80;T204;S403;S405;S443;S451;S567),Phosphosite(S28;S36;S71;S80;T101;S134;T199;S450;S456;T508;S536;T539)	Phosphosite(S641;T700;S740;S742)	0.609778			UTP14C,KIAA0266	U3 small nucleolar RNA-associated protein 14 homolog C
Q8WXI7	14060	14068	+	10.4938	1.98e-05	LPPLSEATT	0	2	0	2							Phosphosite	Phosphosite	TOPO_DOM	Phosphosite(T27;T35;T54;T63;S66;T68;S69;S70;S84;T95;S97;S124;T150;T159;Y162;T163;T166;T178;S202;T211;T222;S229;S299;S311;T373;S475;T486;S494;S495;S496;T497;S502;S503;S511;S610;S708;S709;T718;S844;S890;T895;S927;T932;T955;S959;T984;T1002;S1007;S1155;T1202;S1367;T1770;S1782;S1785;T1794;S1864;T1867;S2007;T2049;T2067;S2070;T2270;S2371;T2376;S2381;T2454;T2456;T2461;S2726;S2798;T2820;S2923;T2924;S2927;…	Phosphosite(T14068;Y14072;T14236;Y14487;Y14497;S14499)	0.421867			MUC16,CA125	Mucin-16 (MUC-16) (Ovarian cancer-related tumor marker CA125) (CA-125) (Ovarian carcinoma antigen CA125)
Q9P206	655	663	+	10.4815	1.99e-05	LTPLQESPV	0	2	0	2	0.600974	0.922757								Uniprot(S93;S138;S145;S161;T162;S215;S322;S327;S330;S338;S339;S341;S342;S400;S404;S409;T531;S545;T593;S612),Phosphosite(S93;S96;S138;T139;S145;S161;T162;T185;T199;S215;Y241;T245;S263;Y291;S293;T317;S319;S322;S325;S327;S330;S333;S338;S339;S341;S342;S347;S351;S352;S353;S354;S358;S360;S379;S400;S404;S406;S409;S421;S447;S514;S520;Y525;S526;S527;S529;T531;S545;T558;S559;S562;S569;S573;S579;T593;S612)	Uniprot(S669;S673;S858;S862;S868;S929;S959;S971;S979),Phosphosite(S669;S673;S677;Y678;T685;T821;S832;S858;S862;S868;S906;S929;T932;S948;S959;S971;S979;S981;Y982;S1030)	0.949411			KIAA1522	Uncharacterized protein KIAA1522
Q15149	3425	3433	+	10.4074	2.03e-05	LITIVEEVE	2	0	0	2										Uniprot(T113;S125;S149;S720;S1047;S1435;S1721;S1732;S2631;S2782;S2802;T2886;Y3033;S3036;Y3362),Phosphosite(Y16;T113;S125;S149;T152;T159;S201;Y204;Y246;S284;S305;Y312;T351;S361;T370;Y396;Y480;S482;S584;Y608;T638;S647;S687;S720;S782;S794;Y795;S796;Y861;S887;S891;Y914;S1029;S1047;T1050;Y1070;S1077;S1124;S1194;S1202;S1218;Y1221;T1227;S1352;Y1412;Y1419;Y1426;S1435;S1444;S1446;Y1453;S1475;T1477;S1554;S…	Uniprot(S3580;T3785;T4030;S4054;S4382;S4384;S4385;S4386;S4389;S4390;S4391;S4392;Y4393;S4396;S4400;S4406;T4411;T4539;S4607;S4613;Y4615;S4616;S4618;S4622;T4623;S4626;S4642;S4672;S4675),Phosphosite(S3441;S3443;S3457;S3461;S3479;S3483;T3486;S3491;Y3498;Y3509;T3521;S3565;Y3630;S3643;Y3660;Y3695;T3696;T3766;S3776;Y3777;Y3779;T3785;T3799;Y3800;T3807;Y3844;S3853;Y3912;T3930;Y3961;S3975;Y3983;S3987;T3988;…	0.0928667			PLEC,PLEC1	Plectin (PCN) (PLTN) (Hemidesmosomal protein 1) (HD1) (Plectin-1)
Q9P219	907	915	+	10.3951	2.04e-05	LTTLREDLV	1	1	0	2	0.670363									Uniprot(S227;S239;S486),Phosphosite(T87;Y219;S227;S239;S446;S452;S486;S572;S580;S581;S681)	Uniprot(S1444;S1601;S1806;T1954),Phosphosite(S1023;S1193;T1231;Y1395;S1428;T1429;S1432;S1440;S1444;T1460;S1491;S1496;S1510;S1521;S1530;T1533;T1542;S1547;S1571;S1572;S1580;S1584;S1601;S1603;S1604;S1610;T1671;Y1699;S1740;S1806;S1825;S1847;T1861;S1887;S1930;T1954;S1981;S1985;S2003;S2011)	0.355978			CCDC88C,DAPLE,KIAA1509	Protein Daple (Coiled-coil domain-containing protein 88C) (Dvl-associating protein with a high frequency of leucine residues) (hDaple) (Hook-related protein 2) (HkRP2)
P14616	1243	1251	+	10.284	2.1e-05	LDSIQEELR	2	0	1	1									DOMAIN,TOPO_DOM	Uniprot(Y1145;Y1146),Phosphosite(S542;S553;S775;T781;Y783;Y994;S1124;T1128)	Phosphosite(S1271;T1284)	0.204467			INSRR,IRR	Insulin receptor-related protein (IRR) (EC 2.7.10.1) (IR-related receptor) [Cleaved into: Insulin receptor-related protein alpha chain; Insulin receptor-related protein beta chain]
Q9BT78	110	118	+	10.2716	2.11e-05	LASIYEKEE	2	0	1	1									HELIX	Phosphosite(Y85)	Phosphosite(Y139;S389)	0.223689	c	c	COPS4,CSN4	COP9 signalosome complex subunit 4 (SGN4) (Signalosome subunit 4) (JAB1-containing signalosome subunit 4)
Q01954	182	190	+	10.2469	2.13e-05	LMAIQEKEE	2	0	1	1											Uniprot(S537;S541),Phosphosite(S338;S537;S541;S562;S563;S573;S581;S780;S938;T942;T965;S989;S991)	0.267311			BNC1,BNC	Zinc finger protein basonuclin-1
Q99592	314	322	+	10.2469	2.13e-05	LAPLREDSV	1	1	0	2			0.941656							Uniprot(S157),Phosphosite(S136;S157;S189;S214;S279;S283)	Uniprot(S516;S517),Phosphosite(S333;T507;S516;S517)	0.515922			ZBTB18,RP58,TAZ1,ZNF238	Zinc finger and BTB domain-containing protein 18 (58 kDa repressor protein) (Transcriptional repressor RP58) (Translin-associated zinc finger protein 1) (TAZ-1) (Zinc finger protein 238) (Zinc finger protein C2H2-171)
Q9BRL7	138	146	+	10.1728	2.17e-05	LEKIQEELK	2	0	1	1									TOPO_DOM			0.167044			SEC22C,SEC22L3,UNQ459/PRO784	Vesicle-trafficking protein SEC22c (SEC22 vesicle-trafficking protein homolog C) (SEC22 vesicle-trafficking protein-like 3)
Q9HCG7	564	572	+	10.1605	2.18e-05	LATLREDLT	1	1	0	2				0.892057						Phosphosite(T11;S47;T135;T161;T163;S212;S409)	Phosphosite(Y576;S579)	0.0730111			GBA2,KIAA1605,AD035	Non-lysosomal glucosylceramidase (NLGase) (EC 3.2.1.45) (Beta-glucocerebrosidase 2) (Beta-glucosidase 2) (Glucosylceramidase 2)
Q5JWR5	1596	1604	+	10.1481	2.19e-05	VMTIPEENE	2	0	0	2										Uniprot(S1266),Phosphosite(T3;T233;S565;S725;S1023;S1094;S1237;S1264;S1266;S1267;T1285;S1507;S1513)	Phosphosite(Y1699;S1704;S1759;S2001;T2009;Y2100;S2160;S2421)	0.172233			DOPEY1,KIAA1117	Protein dopey-1
Q8NE31	441	449	+	10.1235	2.2e-05	IPTIQEEED	3	0	0	3										Uniprot(S131;S238;S385;S386)	Phosphosite(S577)	0.850711			FAM13C,FAM13C1	Protein FAM13C
Q96Q04	863	871	+	10.1235	2.2e-05	LMSLREDVT	1	1	0	2				0.039142						Uniprot(S232;S531;S535),Phosphosite(Y296;Y297;S531)	Uniprot(S981),Phosphosite(T908;T995;S1183;T1241)	0.762367			LMTK3,KIAA1883,TYKLM3	Serine/threonine-protein kinase LMTK3 (EC 2.7.11.1) (Lemur tyrosine kinase 3)
Q9NQS7	34	42	+	10.1111	2.21e-05	LEEIQEEAE	3	0	0	3									HELIX		Uniprot(S72;S119;S143;S148;T150;T195;S197;T199;T213;S214;T219;T239;S263;S269;S275;T292;S296;S306;S312;S314;S330;S400;T406;S446;S476;T478;S480;S510;S514;S828;S831;T832;T892;S893;S894;S899;S914),Phosphosite(S50;T59;S72;Y73;S91;S93;S94;S103;S106;T112;S119;T135;S142;S143;T145;S148;T150;T195;S197;T199;S202;T204;T207;S208;T213;S214;S218;T219;S223;S230;T232;S234;S235;T239;T250;S253;S255;S263;S269;S275;S…	0.343033	k;m;s	k;m;s	INCENP	Inner centromere protein
Q9UPA5	999	1007	+	10.1111	2.21e-05	LSSLEEDSD	2	2	0	4	0.966154		0.914811							Uniprot(S145;S244;S248;S970),Phosphosite(S108;S138;S143;S236;S248;S252;S729;S743;S765;T767;T933)	Uniprot(S1040;S1041;S1090;T1092;S1098;S1104;S1226;S1477;S1486;S1488;S1985;S2041;S2570;T2587;T2614;S2802;S2851;S2857;S3013;S3291;S3373),Phosphosite(S1011;S1040;S1041;S1069;T1074;S1098;S1104;T1263;T1309;S1358;S1359;S1484;T1560;T1651;S1652;T1877;Y1972;Y1981;S1985;T1987;Y1996;S2063;Y2090;S2091;S2551;S2584;T2587;T2694;Y2703;Y2770;S2784;S2796;S2799;S2802;S2823;T2838;S2851;S2857;T2928;T2931;Y3118;T3247;…	0.913822			BSN,KIAA0434,ZNF231	Protein bassoon (Zinc finger protein 231)
Q5THK1	2062	2070	+	10.0741	2.23e-05	LETIFEEPK	2	0	1	1										Uniprot(S157;S582;S945;S1029),Phosphosite(T79;Y80;S157;S373;S574;S582;S585;S600;S717;S796;S813;T822;S850;Y851;T852;S853;S945;S958;S1029;S1189;S1237;S1243;T1278;S1391;S1485;S1546;S1547;S1624;S1641;S1642;T1811;S1816;S1840;S1842;S1843;T1847;S1994;S2043;Y2048;S2055)	Phosphosite(T2094)	0.504878			PRR14L,C22orf30	Protein PRR14L (Proline rich 14-like protein)
Q6P3W7	293	301	+	10.0741	2.23e-05	LTNIPEEVR	1	1	1	1	0.052035								DOMAIN	Phosphosite(Y275;S277)	Uniprot(S677;T708),Phosphosite(S350;T438;T440;S677;T708;T712;T737;S751;S759;T760;Y795;T810;S857)	0.2962			SCYL2,CVAK104,KIAA1360	SCY1-like protein 2 (Coated vesicle-associated kinase of 104 kDa)
P49790	760	768	+	10.0123	2.27e-05	LTVVSESAE	1	2	0	3	0.148989	0.971415								Uniprot(T102;S182;S185;S192;S203;S209;S240;S257;S297;S320;S330;S333;S334;S338;S343;T369;T388;S500;S516;S518;S522;S529;T588;S607;S614;S619;S633;S687),Phosphosite(S3;Y58;T70;T97;T102;T110;T115;S130;S134;S139;S143;S151;S172;T173;S174;S182;T184;S185;S188;S189;S192;T197;T202;S203;S209;S217;S219;S234;S240;S242;S247;T251;S252;S257;Y260;S276;T281;Y283;S297;Y301;S314;S319;S320;S330;S333;S334;S338;S343;T34…	Uniprot(S891;S1457;S1461;S1463),Phosphosite(S891;S901;S902;T996;S1046;S1047;T1052;T1055;S1094;S1115;S1456;S1457;S1458;T1460;S1461;S1463)	0.328778			NUP153	Nuclear pore complex protein Nup153 (153 kDa nucleoporin) (Nucleoporin Nup153)
P18075	160	168	+	9.97531	2.3e-05	LSKIPEGEA	1	1	0	2	0.366651										Phosphosite(T306;S322;S323)	0.209089			BMP7,OP1	Bone morphogenetic protein 7 (BMP-7) (Osteogenic protein 1) (OP-1) (Eptotermin alfa)
Q96IC2	758	766	+	9.96296	2.31e-05	LMGIKEEEE	3	0	0	3										Phosphosite(Y114;Y180;S182;S533;S649;S652;T661)		0.428322			REXO5,44M2.3	RNA exonuclease 5 (EC 3.1.-.-) (Exonuclease NEF-sp)
O60909	200	208	+	9.83951	2.39e-05	LEALKEDAA	2	0	0	2									TOPO_DOM	Phosphosite(Y134)	Phosphosite(Y344;S350)	0.0284			B4GALT2	Beta-1,4-galactosyltransferase 2 (Beta-1,4-GalTase 2) (Beta4Gal-T2) (b4Gal-T2) (EC 2.4.1.-) (UDP-Gal:beta-GlcNAc beta-1,4-galactosyltransferase 2) (UDP-galactose:beta-N-acetylglucosamine beta-1,4-galactosyltransferase 2) [Includes: Lactose synthase A protein (EC 2.4.1.22); N-acetyllactosamine synthase (EC 2.4.1.90) (Nal synthase); Beta-N-acetylglucosaminylglycopeptide beta-1,4-galactosyltransfera…
P10243	352	360	+	9.82716	2.4e-05	LQTIPEFAE	1	0	0	1										Phosphosite(S7)	Phosphosite(S434;T442;S458;T551;T552;T555;T557;S626;S683;S745)	0.340844			MYBL1,AMYB	Myb-related protein A (A-Myb) (Myb-like protein 1)
Q9NXF7	107	115	+	9.82716	2.4e-05	LEPIPEWPP	1	0	0	1										Phosphosite(T85)	Phosphosite(Y165)	0.266533			DCAF16,C4orf30	DDB1- and CUL4-associated factor 16
Q96L96	1634	1642	+	9.80247	2.41e-05	LEPIFESGR	1	1	1	1		0.009022				Phosphosite			DOMAIN	Uniprot(S430;S1424),Phosphosite(Y305;T317;Y322;Y342;S419;S430;T441;T728;T841;T847;S850;S926;S1209;S1235;T1383;T1384;S1390;S1394;S1406;T1409;S1424;S1569;S1573;S1626;Y1632)	Phosphosite(T1773;S1811;S1812;S1855;S1865)	0.0558444			ALPK3,KIAA1330,MAK	Alpha-protein kinase 3 (EC 2.7.11.-) (Muscle alpha-protein kinase)
Q9UPR3	756	764	+	9.76543	2.44e-05	LSTLEESVV	0	2	0	2	0.858534	0.826703								Uniprot(S2;S423),Phosphosite(S2;T441;S457;S490;S493;S495;S497;S523)	Phosphosite(S838;S929)	0.0736444			SMG5,EST1B,KIAA1089	Protein SMG5 (EST1-like protein B) (LPTS-RP1) (LPTS-interacting protein) (SMG-5 homolog) (hSMG-5)
P02549	2134	2142	+	9.7284	2.47e-05	LSDIIEERE	2	1	1	2	0.166567									Uniprot(S992;S1976),Phosphosite(S37;S299;S317;Y370;Y422;S507;Y548;Y588;T635;T812;S818;Y986;S992;Y1064;S1167;T1257;S1284;S1363;S1424;S1425;S1428;Y1499;Y1538;S1901;T1910;S1912;S1976)	Phosphosite(S2269;Y2333;S2405;Y2407)	0.349522			SPTA1,SPTA	Spectrin alpha chain, erythrocytic 1 (Erythroid alpha-spectrin)
Q8NAA5	295	303	+	9.71605	2.48e-05	LPTILELGE	1	0	0	1										Phosphosite(T3)		0.723133			LRRC75A,C17orf76,FAM211A	Leucine-rich repeat-containing protein 75A (Leucine-rich repeat-containing protein FAM211A)
Q12802	356	364	+	9.7037	2.49e-05	LSSIVEEEN	2	1	0	3	0.314932									Phosphosite(T180;T273;S345)	Uniprot(S790;T815;T953;S983;S1489;S1507;S1540;S1565;S1602;S1642;S1645;S1647;S1876;S1895;S1929;T1930;S1932;S1945;S2345;S2398;T2467;S2473;S2563;S2566;S2703;S2709;S2728),Phosphosite(S395;S399;S586;Y604;S649;S650;T656;S688;S692;T693;T694;S786;S790;S795;T797;T813;T815;T822;T946;T953;S981;S983;S987;S988;T1112;S1123;T1149;S1226;T1227;S1229;T1271;S1282;S1411;S1489;S1492;S1507;Y1512;S1540;S1557;S1559;S156…	0.6276			AKAP13,BRX,HT31,LBC	A-kinase anchor protein 13 (AKAP-13) (AKAP-Lbc) (Breast cancer nuclear receptor-binding auxiliary protein) (Guanine nucleotide exchange factor Lbc) (Human thyroid-anchoring protein 31) (Lymphoid blast crisis oncogene) (LBC oncogene) (Non-oncogenic Rho GTPase-specific GTP exchange factor) (Protein kinase A-anchoring protein 13) (PRKA13) (p47)
Q16790	296	304	+	9.65432	2.52e-05	LEEIAEEGS	2	1	0	3				0.164724					HELIX,TURN,DOMAIN,TOPO_DOM		Uniprot(Y449),Phosphosite(T443;S448;Y449)	0.477133			CA9,G250,MN	Carbonic anhydrase 9 (EC 4.2.1.1) (Carbonate dehydratase IX) (Carbonic anhydrase IX) (CA-IX) (CAIX) (Membrane antigen MN) (P54/58N) (Renal cell carcinoma-associated antigen G250) (RCC-associated antigen G250) (pMW1)
Q8IWZ3	775	783	+	9.58025	2.58e-05	LECIVEETE	3	1	0	4			0.505694							Uniprot(S101;S105),Phosphosite(S11;T43;S54;S58;S59;S64;S66;S93;S95;S101;S105;T176;S177;S178;S180;T191;S198;S557;T567;T735;S740;Y772)	Uniprot(S803;S1540;T1553;S1632;T1653),Phosphosite(S803;Y857;S874;S887;S894;S1241;T1256;S1429;T1538;S1540;T1541;T1550;T1553;S1591;S1593;Y1625;S1632;T1653;S1656;S1660;Y1661;T1663;S1665;S1669;S1670;T1678;S1679;S1705;T1744;T1781;S1784;S2069;S2074;S2275;T2323;S2325;S2332)	0.470633			ANKHD1,KIAA1085,MASK,VBARP,PP2500	Ankyrin repeat and KH domain-containing protein 1 (HIV-1 Vpr-binding ankyrin repeat protein) (Multiple ankyrin repeats single KH domain) (hMASK)
Q96BJ8	129	137	+	9.5679	2.59e-05	LGTIIEDGD	2	0	0	2											Phosphosite(S391;Y498;S583)	0.122178			ELMO3	Engulfment and cell motility protein 3
Q6EMB2	622	630	+	9.55556	2.6e-05	LTALVENTP	0	2	0	2	0.061438		0.98764							Phosphosite(Y227;Y233;Y239;Y241;T414;S433;S435;Y542;S559;T581;S621)	Phosphosite(S723;S736;Y759;S796;Y881;S997;Y1020;S1199;S1200)	0.618822			TTLL5,KIAA0998,STAMP	Tubulin polyglutamylase TTLL5 (EC 6.-.-.-) (SRC1 and TIF2-associated modulatory protein) (Tubulin--tyrosine ligase-like protein 5)
Q8NCX0	139	147	+	9.55556	2.6e-05	LNAIQEEHS	1	1	0	2				0.615549							Phosphosite(S189;T191;S469)	0.312811			CCDC150	Coiled-coil domain-containing protein 150

## Sheet: b'gamma
sequence.name	motif.start	motif.end	strand	score	p.value	motif.sequence	numDE	numST	numKR	N=numDE+numST-numKR	netphos.2	netphos.7	netphos.8	netphos.9	phos.2	phos.7	phos.8	phos.9	SS	upstream.phospho	downstream.phospho	iupred	microkit.exp	microkit.exp.comp	Gene.Name	Protein.Name
Q6ZT52	260	268	+	19.2121	1.62e-08	LSSIQEEDE	3	1	0	4	0.983173									Phosphosite(T108;T113;S203;S230)		0.818689			FAM43B	Protein FAM43B
Q15772	1170	1178	+	19.197	1.67e-08	MPSIPEEPE	2	0	0	2										Uniprot(S139;S364;S371;T375;S378;S381;S419;T449;S453;S488;S506;S526;S549;S1128),Phosphosite(S19;S58;S211;T218;S258;S261;S313;T333;S334;S371;T375;S378;S381;S390;S398;S419;S435;T449;S453;S476;S485;S488;S506;S513;S526;S540;S549;S557;S560;T599;S609;T623;S853;T1067)	Uniprot(S1988;S2014;S2015;S2037;S2109;S2130;S2177;S2376;T2380;S2410;S2414;S2438;S2439;S2444;S2448;S2521;S2524;S2559;T2771;S2774;S2949),Phosphosite(S1598;S2014;S2015;S2037;S2045;S2047;S2109;S2128;S2129;S2130;S2284;S2343;S2393;S2410;S2414;S2444;S2448;S2458;S2471;T2495;S2496;T2518;S2521;S2658;T2844;S2944;S2945;S2948;T3254)	0.742789			SPEG,APEG1,KIAA1297	Striated muscle preferentially expressed protein kinase (EC 2.7.11.1) (Aortic preferentially expressed protein 1) (APEG-1)
P30041	190	198	+	19.0758	2.01e-08	LPTIPEEEA	2	0	0	2									HELIX	Uniprot(T44;Y89),Phosphosite(S32;T44;S83;Y89;S146;T177;S186)		0.316733			PRDX6,AOP2,KIAA0106	Peroxiredoxin-6 (EC 1.11.1.15) (1-Cys peroxiredoxin) (1-Cys PRX) (24 kDa protein) (Acidic calcium-independent phospholipase A2) (aiPLA2) (EC 3.1.1.-) (Antioxidant protein 2) (Liver 2D page spot 40) (Non-selenium glutathione peroxidase) (NSGPx) (EC 1.11.1.9) (Red blood cells page spot 12)
Q96T23	603	611	+	18.8182	2.99e-08	LSPIPEEVP	1	1	0	2	0.995038				Phosphosite					Uniprot(S227;S392;S397;S429;S473;S524;S570),Phosphosite(S186;S217;S218;S227;S255;S392;S397;S406;T408;T410;S429;S447;S471;S473;T506;S516;S524;T539;S540;S544;S561;S570;T594)	Uniprot(S622;T628;S629;S748;S882;S1096;S1098;S1105;S1221;S1223;S1226;S1258;S1277;T1278;T1305;S1325;S1336;S1345;S1359;S1375),Phosphosite(T614;S617;S622;T628;S629;S632;S643;S660;S689;S748;S778;S782;S874;S882;Y973;S977;S990;T1056;S1096;S1098;S1105;S1135;S1139;T1141;Y1171;S1172;S1187;S1189;S1192;S1196;Y1217;S1221;S1223;S1226;S1229;S1245;S1246;S1247;S1249;S1252;Y1253;S1255;S1258;S1277;T1278;Y1281;S128…	0.778811			RSF1,HBXAP,XAP8	Remodeling and spacing factor 1 (Rsf-1) (HBV pX-associated protein 8) (Hepatitis B virus X-associated protein) (p325 subunit of RSF chromatin-remodeling complex)
P56696	118	126	+	18.2273	7.83e-08	LSTIQEHQE	1	1	0	2	0.121756								TRANSMEM,TOPO_DOM		Phosphosite(S235;S482;S484;T552;S678)	0.0170333			KCNQ4	Potassium voltage-gated channel subfamily KQT member 4 (KQT-like 4) (Potassium channel subunit alpha KvLQT4) (Voltage-gated potassium channel subunit Kv7.4)
Q0VF49	392	400	+	17.9242	1.18e-07	LPPISEEPP	1	0	0	1										Phosphosite(Y74;T84;S182)		0.642211			KIAA2012	Uncharacterized protein KIAA2012
O95153	1329	1337	+	17.5758	1.94e-07	LFSIPEEEE	3	0	0	3										Phosphosite(T155;S192;T200;S201;S582;S583;T589;S1134;S1136;S1204;T1205;S1255;T1279;S1298)	Phosphosite(S1383;T1460;S1465;S1473;S1576)	0.758133			TSPOAP1,BZRAP1,KIAA0612,RBP1,RIMBP1	Peripheral-type benzodiazepine receptor-associated protein 1 (PRAX-1) (Peripheral benzodiazepine receptor-interacting protein) (PBR-IP) (RIMS-binding protein 1) (RIM-BP1) (TSPO-associated protein 1)
P98198	648	656	+	17.5	2.16e-07	LASIYEEVE	2	0	0	2									TOPO_DOM	Phosphosite(S512;T520)	Uniprot(S1175),Phosphosite(S742;S743;S952;Y955;Y959;T1117;S1169;S1175;S1187;S1193;S1195;S1200)	0.312922			ATP8B2,ATPID,KIAA1137	Phospholipid-transporting ATPase ID (EC 3.6.3.1) (ATPase class I type 8B member 2) (P4-ATPase flippase complex alpha subunit ATP8B2)
Q99677	346	354	+	17.4848	2.21e-07	LPAIQEEVS	1	1	0	2				0.210282					TOPO_DOM	Phosphosite(T236;S238)		0.469189			LPAR4,GPR23,LPA4,P2RY9	Lysophosphatidic acid receptor 4 (LPA receptor 4) (LPA-4) (G-protein coupled receptor 23) (P2Y purinoceptor 9) (P2Y9) (P2Y5-like receptor) (Purinergic receptor 9)
Q01433	863	871	+	17.4545	2.3e-07	LETIPEEAG	2	0	0	2										Uniprot(S76;S100;S118;S134;Y145;S151;S168;T188;S190;S192),Phosphosite(S13;S43;S45;S60;S76;S97;S100;T117;S118;S134;S138;S142;Y145;S151;S168;T188;S190;S192;Y197;S208;Y254;T289;S292;Y307;T314;Y494;S500;T509;S527;Y721)	Phosphosite(S875)	0.574111			AMPD2	AMP deaminase 2 (EC 3.5.4.6) (AMP deaminase isoform L)
Q9ULH0	1473	1481	+	17.303	2.82e-07	LDPITEEDE	4	0	0	4									TOPO_DOM	Uniprot(S882;S885;T914;S918;S1163;S1296;S1352;S1359;S1361;S1362;S1365),Phosphosite(S2;Y12;Y169;S203;Y215;T216;S244;Y307;Y398;T406;Y465;Y833;S882;S885;S894;T903;T912;T914;S918;T927;S932;Y1079;Y1125;Y1144;Y1146;Y1150;Y1151;S1155;S1163;S1167;S1294;S1295;S1296;S1309;Y1324;S1329;S1349;S1352;T1357;S1359;S1361;S1362;S1365;S1373;Y1383;Y1387;Y1390;S1410;S1411;Y1460;S1471)	Uniprot(S1521;S1526;S1555;S1574;S1623;S1633;T1679;S1681;T1684),Phosphosite(S1486;S1488;S1521;S1526;T1528;T1534;S1555;S1559;Y1572;S1574;S1590;S1594;S1598;S1607;S1621;S1623;S1631;S1633;S1661;S1662;Y1674;T1679;S1681;T1682;T1684;S1709;S1716;S1718;S1731;S1737;S1741)	0.876789			KIDINS220,ARMS,KIAA1250	Kinase D-interacting substrate of 220 kDa (Ankyrin repeat-rich membrane-spanning protein)
A6NGS2	86	94	+	16.9091	4.59e-07	LVTILEEEE	3	0	0	3												0.715911			ERICH4,C19orf69	Glutamate-rich protein 4
O95153	1257	1265	+	16.8939	4.68e-07	LSDIQEEEE	3	1	0	4	0.991272									Phosphosite(T155;S192;T200;S201;S582;S583;T589;S1134;S1136;S1204;T1205;S1255)	Phosphosite(T1279;S1298;S1383;T1460;S1465;S1473;S1576)	0.954			TSPOAP1,BZRAP1,KIAA0612,RBP1,RIMBP1	Peripheral-type benzodiazepine receptor-associated protein 1 (PRAX-1) (Peripheral benzodiazepine receptor-interacting protein) (PBR-IP) (RIMS-binding protein 1) (RIM-BP1) (TSPO-associated protein 1)
Q05397	676	684	+	16.8333	5.04e-07	LSTILEEEK	2	1	1	2	0.180728				Phosphosite				HELIX,DOMAIN	Uniprot(Y5;T13;S29;S54;Y397;Y407;Y570;Y576;Y577;S580),Phosphosite(Y5;T13;S16;T24;S29;Y148;Y155;Y194;S248;Y347;T386;S390;S392;T394;Y397;T406;Y407;T408;Y441;S443;T460;S461;S463;T474;T503;S517;S568;Y570;S574;T575;Y576;Y577;S580)	Uniprot(S722;S732;S843;Y861;S887;S910;T914;Y925),Phosphosite(S695;T700;S702;S705;S708;S716;Y720;S722;S726;S732;Y742;S759;Y761;T805;S840;S843;S850;Y861;S887;S893;Y898;S910;T914;S920;Y925;T929;T963;T967;T971;Y1007)	0.601422	c	c	PTK2,FAK,FAK1	Focal adhesion kinase 1 (FADK 1) (EC 2.7.10.2) (Focal adhesion kinase-related nonkinase) (FRNK) (Protein phosphatase 1 regulatory subunit 71) (PPP1R71) (Protein-tyrosine kinase 2) (p125FAK) (pp125FAK)
Q68D51	900	908	+	16.7121	5.86e-07	LETIPESEP	2	1	0	3		0.476566								Uniprot(S271),Phosphosite(S183;Y185;Y195;S223;S271;S285;T287;S677)	Phosphosite(S920)	0.292344			DENND2C	DENN domain-containing protein 2C
O75152	102	110	+	16.6515	6.31e-07	LPTVPESPE	1	1	0	2		0.997947				Phosphosite					Uniprot(S132;S149;S171;S290;T321;S370;S495;S738;S758;S761;T762;S768),Phosphosite(S116;S119;S129;S132;S149;T151;S171;T177;T179;T181;T185;S196;S229;S241;S290;S295;T321;S328;S338;S370;T378;S391;S398;S399;T400;S452;S465;S491;S494;S495;S497;T502;T515;S531;T561;S576;T579;T609;S663;S687;S688;S689;S690;S738;T754;S758;S759;S761;T762;S768;S781)	0.651789			ZC3H11A,KIAA0663,ZC3HDC11A	Zinc finger CCCH domain-containing protein 11A
Q9Y6D5	815	823	+	16.6364	6.43e-07	LSSIYEEIE	2	1	0	3	0.585186								HELIX	Uniprot(S214;S218;S227;T244;S277;S348;S349;S614;T616;S617;T626;S700),Phosphosite(T101;S107;S214;S218;S227;S240;T243;T244;S260;S276;S277;S279;S346;S348;S349;T424;S569;T589;S614;T616;S617;T621;S690;T691;S700;Y797)	Uniprot(S1511;S1513;S1514;S1525;S1528;S1534;S1782),Phosphosite(T866;S875;T882;S883;T885;T1007;S1015;S1024;T1029;S1064;S1067;S1079;S1498;S1499;S1511;S1513;S1514;S1520;S1525;S1528;T1531;S1534;Y1632;S1782)	0.281133			ARFGEF2,ARFGEP2,BIG2	Brefeldin A-inhibited guanine nucleotide-exchange protein 2 (Brefeldin A-inhibited GEP 2) (ADP-ribosylation factor guanine nucleotide-exchange factor 2)
P12644	144	152	+	16.6212	6.55e-07	LSSIPENEV	1	1	0	2	0.010532									Uniprot(S91),Phosphosite(Y82;T116;S119)		0.1913			BMP4,BMP2B,DVR4	Bone morphogenetic protein 4 (BMP-4) (Bone morphogenetic protein 2B) (BMP-2B)
Q9UL54	895	903	+	16.6061	6.68e-07	LTPVPEEEE	3	1	0	4	0.982236									Uniprot(S9;S181;S414;S656;S777;S825;S827),Phosphosite(S9;S29;S38;Y43;Y61;Y107;S181;Y309;Y338;T344;S347;S414;Y426;Y430;S437;T450;S452;T468;S473;S486;S603;T604;S656;S777;S825;S827)		0.884578			TAOK2,KIAA0881,MAP3K17,PSK,PSK1,UNQ2971/PRO7431	Serine/threonine-protein kinase TAO2 (EC 2.7.11.1) (Kinase from chicken homolog C) (hKFC-C) (Prostate-derived sterile 20-like kinase 1) (PSK-1) (PSK1) (Prostate-derived STE20-like kinase 1) (Thousand and one amino acid protein kinase 2)
Q9Y5A7	576	584	+	16.5758	6.92e-07	LEDIPEHEE	3	0	0	3										Phosphosite(T103;Y126;Y212;T219;S222;Y239;Y360;S489;T569)		0.734867			NUB1,NYREN18	NEDD8 ultimate buster 1 (Negative regulator of ubiquitin-like proteins 1) (Renal carcinoma antigen NY-REN-18)
P51587	1114	1122	+	16.5606	7.06e-07	LSTILEESG	1	2	0	3	0.117902		0.881932							Uniprot(S70;S445;S492;S755),Phosphosite(Y57;S70;Y71;S76;T77;S93;T167;S193;T203;S205;S206;T207;S239;S253;S273;T363;S384;T431;S445;S492;S511;S519;S547;S581;T582;Y592;T675;S677;T680;S683;Y688;S755;S805;Y949;S973;S976;T1104)	Uniprot(S1970;T2035;S2095;S3291;S3319;T3387),Phosphosite(Y1135;T1282;S1331;Y1480;S1528;T1624;S1632;S1680;S1770;S1818;S1869;S1926;S1943;S1946;S1951;S1970;T2031;T2035;S2041;S2072;S2091;S2095;S2152;S2186;Y2363;Y2905;S2954;T2967;T2968;T3193;T3199;T3211;S3231;S3239;T3242;S3250;S3284;S3291;T3306;S3319;T3323;S3397)	0.350944	c;m	c;m	BRCA2,FACD,FANCD1	Breast cancer type 2 susceptibility protein (Fanconi anemia group D1 protein)
O96017	71	79	+	16.5303	7.31e-07	LYSIPEDQE	2	0	0	2										Uniprot(S62;T68),Phosphosite(S12;S15;S19;S24;T26;S28;S33;S35;S39;S40;S41;S42;T43;S44;T45;S50;S52;S55;S62;T65;S67;T68)	Uniprot(S379;T383;T387;S456),Phosphosite(S120;S140;S164;T205;S210;T225;S260;S372;T378;S379;T383;T387;T389;Y390;T432;S435;S456;S516;T517)	0.849	c;m	c;m	CHEK2,CDS1,CHK2,RAD53	Serine/threonine-protein kinase Chk2 (EC 2.7.11.1) (CHK2 checkpoint homolog) (Cds1 homolog) (Hucds1) (hCds1) (Checkpoint kinase 2)
Q68DQ2	2085	2093	+	16.5152	7.45e-07	LSPIYEDDS	2	2	0	4	0.792115			0.987971						Uniprot(S931),Phosphosite(S9;S23;S25;S47;S57;T58;S59;S67;S68;Y99;S103;S175;S177;S340;S395;T419;S457;T502;T504;S518;S590;S602;S618;S629;S636;S653;S655;S716;S739;S787;S788;S802;S804;S844;S912;S931;S989;S994;S1007;S1020;S1023;T1202;S1210;S1280;Y1314;S1361;S1404;S1407;T1464;T1466;T1471;T1585;T1658;T1661;T1774;T1799;S1934;Y1971;S2067)	Uniprot(S2093;S2094;S2100;S2104),Phosphosite(S2104;S2121;S2131;S2235;T2243;S2272;S2277;Y2839;T2902)	0.462711			CRYBG3	Very large A-kinase anchor protein (vlAKAP) (Beta/gamma crystallin domain-containing protein 3)
Q8N122	393	401	+	16.5	7.58e-07	LPTIIEEGT	1	1	0	2				0.288847						Phosphosite(S8;S48;T159)	Uniprot(S696;T706;S719;S721;S722;S738;S792;S855;S859;S863;T865;S877),Phosphosite(Y692;S696;T699;T700;S704;T706;S711;T714;S719;S721;S722;Y723;S738;S771;S792;S795;T853;S854;S855;T857;S859;S863;T865;S877;S881;S882;T883;S884;S886;S887;T889;T908;Y916;T917;S982;S1189;Y1193)	0.0566667			RPTOR,KIAA1303,RAPTOR	Regulatory-associated protein of mTOR (Raptor) (p150 target of rapamycin (TOR)-scaffold protein)
P51003	175	183	+	16.4545	8e-07	LQTIPEDLD	2	0	0	2										Uniprot(S10;S24),Phosphosite(S10;Y20;T23;S24;S27;S88;T99;S102;Y103;T109)	Uniprot(S537;S558;S738),Phosphosite(Y310;S380;S534;S537;T542;T544;S545;S553;S558;S605;S617;T644;S654;S660;S672;S681;S713;T716;S717;S722;S738)	0.0462222			PAPOLA,PAP	Poly(A) polymerase alpha (PAP-alpha) (EC 2.7.7.19) (Polynucleotide adenylyltransferase alpha)
Q9NRJ5	175	183	+	16.4545	8e-07	LQTIPEDLD	2	0	0	2											Phosphosite(Y310;T484;S526)	0.0452111			PAPOLB,PAPT	Poly(A) polymerase beta (PAP-beta) (EC 2.7.7.19) (Polynucleotide adenylyltransferase beta) (Testis-specific poly(A) polymerase)
P51531	1217	1225	+	16.3485	9.04e-07	LQAILEHEE	2	0	0	2										Uniprot(S172;S175;S316;S329;S591;S666),Phosphosite(S93;S172;S175;T274;S329;T408;Y415;Y514;T541;S587;S588;S591;Y642;S651;S666;S670;Y689;S690;S820;S956;S971;T1004;T1008;Y1020;Y1035;Y1046;Y1190)	Uniprot(S1377;S1512;S1516;S1528;S1568;S1572),Phosphosite(S1282;T1295;Y1316;S1377;S1408;S1410;S1418;S1419;Y1439;S1512;S1516;S1528;S1568;S1572;S1582;S1585;T1587)	0.5678			SMARCA2,BAF190B,BRM,SNF2A,SNF2L2	Probable global transcription activator SNF2L2 (EC 3.6.4.-) (ATP-dependent helicase SMARCA2) (BRG1-associated factor 190B) (BAF190B) (Protein brahma homolog) (hBRM) (SNF2-alpha) (SWI/SNF-related matrix-associated actin-dependent regulator of chromatin subfamily A member 2)
P51532	1247	1255	+	16.3485	9.04e-07	LQAILEHEE	2	0	0	2										Uniprot(T11;T353;T609;S610;S613;S695;S699),Phosphosite(T3;T11;T298;S323;T353;S446;Y538;T596;T609;S610;S613;S624;S695;S699;Y718;S721;Y732;S837;S850;Y1123;Y1220)	Uniprot(S1382;T1423;S1452;S1570;S1575;S1586;S1627;S1631),Phosphosite(S1345;T1358;S1371;Y1379;S1380;S1382;T1396;S1410;S1417;S1421;S1422;T1423;T1425;T1426;T1428;S1452;T1459;Y1497;S1570;S1575;S1586;S1592;S1627;S1631;S1640;S1642;S1644)	0.555533	k	k	SMARCA4,BAF190A,BRG1,SNF2B,SNF2L4	Transcription activator BRG1 (EC 3.6.4.-) (ATP-dependent helicase SMARCA4) (BRG1-associated factor 190A) (BAF190A) (Mitotic growth and transcription activator) (Protein BRG-1) (Protein brahma homolog 1) (SNF2-beta) (SWI/SNF-related matrix-associated actin-dependent regulator of chromatin subfamily A member 4)
Q17RD7	137	145	+	16.3485	9.04e-07	LSSIAEEEH	2	1	0	3	0.101552									Phosphosite(S43;S47;S50)	Phosphosite(S256;S260;Y261;T336;S349)	0.620378			SYT16,STREP14,SYT14L,SYT14R	Synaptotagmin-16 (Chr14Syt) (Synaptotagmin 14-like protein) (Synaptotagmin XIV-related protein)
Q08379	723	731	+	16.3182	9.35e-07	MPSIPEDLE	2	0	0	2										Uniprot(S37;S66;S273;S438;S690),Phosphosite(S20;S37;T42;S54;T58;S66;S122;S131;Y174;T195;S251;S273;S438;S540;S690)	Uniprot(S937;S953;S981),Phosphosite(S774;S792;Y850;S937;S953;T959;S981)	0.747478	m	c;m	GOLGA2	Golgin subfamily A member 2 (130 kDa cis-Golgi matrix protein) (GM130) (GM130 autoantigen) (Golgin-95)
Q9HBQ8	13	21	+	16.3182	9.35e-07	MPSIPEDLE	2	0	0	2												0.748489			GOLGA2P5,GOLGA2B,GOLGA2L1,PP1757	Putative golgin subfamily A member 2B (Golgin subfamily A member 2-like protein 1)
Q9UPA5	777	785	+	16.303	9.52e-07	LEDILEEDE	4	0	0	4										Uniprot(S145;S244;S248),Phosphosite(S108;S138;S143;S236;S248;S252;S729;S743;S765;T767)	Uniprot(S970;S1040;S1041;S1090;T1092;S1098;S1104;S1226;S1477;S1486;S1488;S1985;S2041;S2570;T2587;T2614;S2802;S2851;S2857;S3013;S3291;S3373),Phosphosite(T933;S1011;S1040;S1041;S1069;T1074;S1098;S1104;T1263;T1309;S1358;S1359;S1484;T1560;T1651;S1652;T1877;Y1972;Y1981;S1985;T1987;Y1996;S2063;Y2090;S2091;S2551;S2584;T2587;T2694;Y2703;Y2770;S2784;S2796;S2799;S2802;S2823;T2838;S2851;S2857;T2928;T2931;Y3…	0.842133			BSN,KIAA0434,ZNF231	Protein bassoon (Zinc finger protein 231)
Q9BXJ2	280	288	+	16.2727	9.84e-07	LDSISEDDE	4	0	0	4										Phosphosite(T78)		0.186933			C1QTNF7,CTRP7	Complement C1q tumor necrosis factor-related protein 7
Q9HAD4	21	29	+	16.2273	1.03e-06	LQTIGEEQT	1	1	0	2				0.751304							Phosphosite(T290;S380)	0.527389			WDR41,MSTP048	WD repeat-containing protein 41
Q69YH5	590	598	+	16.1818	1.09e-06	LSPIPELPE	1	1	0	2	0.949893				Phosphosite					Uniprot(S98;S120;S126;S131;S210;S291;S309;T312;S400;S407;T412;S437),Phosphosite(S24;T47;S53;T59;T68;S76;S81;S91;S98;T101;S120;S126;S128;S131;Y135;S186;S191;S205;S210;S286;S291;S301;S309;T312;T324;S329;T394;S400;S407;T412;S437;S470;S507;S556)	Uniprot(S614;S710;S756;S936;S977;S1000),Phosphosite(T603;S608;S614;T628;S710;T718;S724;S726;S756;S833;S874;S886;S893;S930;S936;S955;S960;S977;S1000)	0.640133			CDCA2	Cell division cycle-associated protein 2 (Recruits PP1 onto mitotic chromatin at anaphase protein) (Repo-Man)
Q9NTK1	12	20	+	16.0606	1.24e-06	LPTIRETTE	1	2	0	3		0.678061	0.960351								Phosphosite(S161)	0.588133			DEPP,C10orf10,FIG	Protein DEPP (Decidual protein induced by progesterone) (Fasting-induced gene protein) (FIG)
Q92974	967	975	+	16.0455	1.26e-06	MQDIPEETE	2	1	0	3			0.86231							Uniprot(S109;S122;S129;S133;S137;S143;S151;S163;S172;S174;S177;S645;S648;T679;S691;S696;S711;S782;S886;Y894;S896;S932;S940;S941;T945;S947;S952;S953;S956;S960),Phosphosite(S2;S6;T8;S109;T115;S121;S122;Y125;S127;S129;S133;S137;S142;S143;S149;S151;T152;T153;S163;S172;S174;T175;S177;T184;S186;S189;S295;S309;T310;Y356;T392;Y394;S427;Y434;T455;Y510;S519;S522;S643;S645;S648;T679;S691;T695;S696;S711;S719…	Phosphosite(S976)	0.917989	c;m;s	c;m;s	ARHGEF2,KIAA0651,LFP40	Rho guanine nucleotide exchange factor 2 (Guanine nucleotide exchange factor H1) (GEF-H1) (Microtubule-regulated Rho-GEF) (Proliferating cell nucleolar antigen p40)
O95750	169	177	+	16.0152	1.31e-06	LPMVPEEPE	2	0	0	2											Phosphosite(S185;S189)	0.448122			FGF19,UNQ334/PRO533	Fibroblast growth factor 19 (FGF-19)
O15034	753	761	+	15.9848	1.35e-06	LSDIMEEDE	3	1	0	4	0.972841									Uniprot(S704;S712),Phosphosite(S376;S377;S628;S690;S696;S697;S704;Y710;T745;S747;S748)	Uniprot(S832;S839;T841),Phosphosite(S832)	0.7312			RIMBP2,KIAA0318,RBP2	RIMS-binding protein 2 (RIM-BP2)
P10243	352	360	+	15.9848	1.35e-06	LQTIPEFAE	1	0	0	1										Phosphosite(S7)	Phosphosite(S434;T442;S458;T551;T552;T555;T557;S626;S683;S745)	0.340844			MYBL1,AMYB	Myb-related protein A (A-Myb) (Myb-like protein 1)
Q4LE39	969	977	+	15.9394	1.42e-06	LQTVAEEES	2	1	0	3				0.122076						Uniprot(S276;S295;S296;S483;S666;S675;S717;S778;S790;T793),Phosphosite(Y89;T90;S105;T133;S273;S275;S276;S295;S296;Y335;S471;S483;T507;T508;Y655;S656;S666;T672;S675;S717;S758;S776;S778;S790;T793;Y795;Y827;T830;T836;S838;T874;S888;Y895;S896;S899;S912;S919;S930)	Uniprot(S1014;T1026;S1029;T1150;S1152;S1153;S1155;S1159),Phosphosite(S1014;T1022;T1025;T1026;S1029;S1031;S1032;T1036;S1060;T1150;S1152;S1153;S1155;S1159;S1184;S1190;S1256)	0.749267			ARID4B,BRCAA1,RBBP1L1,RBP1L1,SAP180	AT-rich interactive domain-containing protein 4B (ARID domain-containing protein 4B) (180 kDa Sin3-associated polypeptide) (Sin3-associated polypeptide p180) (Breast cancer-associated antigen BRCAA1) (Histone deacetylase complex subunit SAP180) (Retinoblastoma-binding protein 1-like 1)
Q6UWE0	296	304	+	15.9394	1.42e-06	LQTVKEEQS	1	1	0	2				0.770548						Uniprot(S234),Phosphosite(S79;S179;Y187;Y218;S234;Y256;T282;S289;S290)	Uniprot(S604),Phosphosite(S337;T534;S596;S604)	0.588467			LRSAM1,TAL,UNQ6496/PRO21356	E3 ubiquitin-protein ligase LRSAM1 (EC 2.3.2.27) (Leucine-rich repeat and sterile alpha motif-containing protein 1) (RING-type E3 ubiquitin transferase LRSAM1) (Tsg101-associated ligase) (hTAL)
Q9UPP5	1277	1285	+	15.9394	1.42e-06	LSPIYEMDV	1	1	0	2	0.872537									Uniprot(S891),Phosphosite(T65;Y189;S191;T253;T255;T259;S279;S334;S384;T400;S405;S409;S479;Y702;S776;S797;S800;S828;S891;S944;T1155;S1163)		0.454089	c	c	KIAA1107	Uncharacterized protein KIAA1107
P02686	117	125	+	15.9091	1.46e-06	LQTIQEDSA	1	1	0	2			0.364276							Uniprot(S96),Phosphosite(S16;S19;S26;S36;T38;T39;S40;S87;S96;T106;S114)	Uniprot(S141;S146;Y148;T151;S153;T154;T169;S174;S190;Y203;S210;T214;T229;T232;S249;S295;S299),Phosphosite(S141;S146;Y148;S153;T154;T169;Y203;S205;T232;S249;Y261;S266;T283;S285)	0.827578			MBP	Myelin basic protein (MBP) (Myelin A1 protein) (Myelin membrane encephalitogenic protein)
P83111	357	365	+	15.8939	1.49e-06	LTTVQEENE	2	1	0	3	0.125063									Phosphosite(S140;S164;S168;T170;Y201;S215;Y343;Y346)	Phosphosite(Y377;Y388;Y393;Y418;Y473;S475;S532)	0.237056			LACTB,MRPL56,UNQ843/PRO1781	Serine beta-lactamase-like protein LACTB, mitochondrial (EC 3.4.-.-)
O75038	1003	1011	+	15.8788	1.51e-06	LETIAEEPA	2	0	0	2										Uniprot(S487;S491;S595;S605),Phosphosite(Y111;S115;S487;S491;S579;S595;S635;T638;S931)	Phosphosite(S1200;S1223;S1256;S1277;S1279;T1298)	0.913422			PLCH2,KIAA0450,PLCL4	1-phosphatidylinositol 4,5-bisphosphate phosphodiesterase eta-2 (EC 3.1.4.11) (Phosphoinositide phospholipase C-eta-2) (Phosphoinositide phospholipase C-like 4) (PLC-L4) (Phospholipase C-like protein 4) (Phospholipase C-eta-2) (PLC-eta2)
Q8IX15	44	52	+	15.8182	1.62e-06	LPPISEELQ	1	0	0	1											Uniprot(S351;T451),Phosphosite(S317;S351;T437;S444;T451)	0.165722			HOMEZ,KIAA1443	Homeobox and leucine zipper protein Homez (Homeodomain leucine zipper-containing factor)
Q86YN6	100	108	+	15.7879	1.67e-06	LDDIPEDDV	3	0	0	3											Uniprot(S384;S524;S638),Phosphosite(S239;S256;S263;S384;S524;S638;S643;T647;S711;S854;S856;S859;S865;Y943;T947;Y948;Y987;Y990;S992)	0.519033			PPARGC1B,PERC,PGC1,PGC1B,PPARGC1	Peroxisome proliferator-activated receptor gamma coactivator 1-beta (PGC-1-beta) (PPAR-gamma coactivator 1-beta) (PPARGC-1-beta) (PGC-1-related estrogen receptor alpha coactivator)
Q13200	539	547	+	15.7727	1.7e-06	LQTIMEKSE	1	1	1	1			0.990352							Uniprot(S16;T24;S29;S147;Y194;S361;S363),Phosphosite(S16;T24;S29;S46;Y110;S134;S147;Y158;T186;Y226;Y349;S361;S363;Y432;Y434;S435;S436;Y439;S442;T499;S508)	Phosphosite(Y554;S711;Y906)	0.335611	c	c	PSMD2,TRAP2	26S proteasome non-ATPase regulatory subunit 2 (26S proteasome regulatory subunit RPN1) (26S proteasome regulatory subunit S2) (26S proteasome subunit p97) (Protein 55.11) (Tumor necrosis factor type 1 receptor-associated protein 2)
Q8NDH2	77	85	+	15.7727	1.7e-06	LDSIKEEEG	3	0	0	3										Phosphosite(S63)	Phosphosite(S102;S220;S221;S303;T336;T458;T459;S482;T493;S566;Y630;S638;T752;T755;S761;T770;T1235;S1237;T1239;T1361;S1383;Y1496;Y1831;S1841;T1868;S1874;S2059;S2073;S2212;T2215;T2222;T2226;S2232;Y2349;Y2351;S2353;S2361;S2441)	0.506356			CCDC168,C13orf40	Coiled-coil domain-containing protein 168
P78357	1374	1382	+	15.7273	1.78e-06	LPQILEESR	1	1	1	1			0.612965				Phosphosite		TOPO_DOM	Phosphosite(T48;S59;S62;T299;T940;S1087;T1149)	Uniprot(S1383),Phosphosite(S1383)	0.835411			CNTNAP1,CASPR,NRXN4	Contactin-associated protein 1 (Caspr) (Caspr1) (Neurexin IV) (Neurexin-4) (p190)
Q92858	320	328	+	15.7273	1.78e-06	LQPVQEENS	1	1	0	2				0.839812						Phosphosite(Y49;S150)	Phosphosite(S345;Y347)	0.896367			ATOH1,ATH1,BHLHA14	Protein atonal homolog 1 (Class A basic helix-loop-helix protein 14) (bHLHa14) (Helix-loop-helix protein hATH-1) (hATH1)
Q76NI1	27	35	+	15.7121	1.81e-06	LPTLPEDEE	3	0	0	3											Uniprot(S964),Phosphosite(S190;S257;T259;S264;T307;S591;Y922;Y946;S982;S1026;T1145;S1359;S1700;Y1701;S1710;S1715;T1716;S1721)	0.400356			KNDC1,C10orf23,KIAA1768,RASGEF2,VKIND,hucep-9	Protein very KIND (v-KIND) (Cerebral protein 9) (KIND domain-containing protein 1) (Kinase non-catalytic C-lobe domain-containing protein 1) (Ras-GEF domain-containing family member 2)
Q9NPJ1	183	191	+	15.6364	1.97e-06	LLTIPENAE	1	0	0	1										Phosphosite(S125;S129;Y130;S156)	Phosphosite(T319)	0.0216889	c	c	MKKS,BBS6	McKusick-Kaufman/Bardet-Biedl syndromes putative chaperonin (Bardet-Biedl syndrome 6 protein)
O14686	815	823	+	15.5606	2.13e-06	LSPVPEEPC	1	1	0	2	0.835933									Uniprot(S27;S744),Phosphosite(S27;T29;S31;S48;T54;S102;Y223;Y298;S314;T366;S373;T380;Y389;S468;S477;S609;S618;S654)	Uniprot(S1151;T1195;S1249;T1267;S1270;S1606;S1671;S1820;S1834;T1843;T1865;S2239;T2240;S2260;S2274;S2309;S2311;S2342;S2640;S3130;T3197;S3199;S4215;S4359;S4738;S4822;S4849),Phosphosite(S952;S1037;S1151;T1164;S1180;T1195;T1198;S1249;S1263;T1267;S1270;S1293;S1294;S1298;S1307;S1331;T1332;S1334;S1335;S1606;T1647;S1671;Y1692;S1762;S1798;T1803;T1819;S1820;S1834;T1843;S1854;S1858;T1865;S1872;T1911;S1950;T…	0.9345			KMT2D,ALR,MLL2,MLL4	Histone-lysine N-methyltransferase 2D (Lysine N-methyltransferase 2D) (EC 2.1.1.43) (ALL1-related protein) (Myeloid/lymphoid or mixed-lineage leukemia protein 2)
Q3L8U1	1815	1823	+	15.5152	2.23e-06	MQPIYEEAT	1	1	0	2				0.562771						Uniprot(S550;S611;S1468;S1472),Phosphosite(T2;S203;S521;S550;S611;S612;S616;T625;S654;Y720;Y725;Y772;S782;Y951;T1387;T1389;S1405;S1438;T1447;S1458;S1468;S1472;Y1635;Y1636;S1682;Y1692;Y1695;S1753;S1754;T1777)	Uniprot(S2026;S2058;S2059;S2075;S2079),Phosphosite(T2011;T2013;Y2019;S2026;S2058;S2059;S2063;S2075;S2079;T2113;S2138;S2141;S2142;S2149;S2150;S2151;S2152;S2154;S2157;S2159;S2185;S2186;S2187;S2188;S2189;S2198;S2286;S2737;T2858;S2861;S2867;T2868;S2872;S2879;S2883;S2891;S2893;S2894)	0.428622			CHD9,KIAA0308,KISH2,PRIC320,AD-013,x0008	Chromodomain-helicase-DNA-binding protein 9 (CHD-9) (EC 3.6.4.12) (ATP-dependent helicase CHD9) (Chromatin-related mesenchymal modulator) (CReMM) (Chromatin-remodeling factor CHROM1) (Kismet homolog 2) (PPAR-alpha-interacting complex protein 320 kDa) (Peroxisomal proliferator-activated receptor A-interacting complex 320 kDa protein)
Q9HCU4	2844	2852	+	15.5152	2.23e-06	LPTISEKSS	0	2	1	1			0.044062	0.938438					TOPO_DOM	Phosphosite(Y681;T691;Y1033;T1035;T1121;S1214;S1305;S2648;Y2650;Y2656;Y2659;S2672;S2675;Y2679;S2776;T2777;S2823)		0.436744			CELSR2,CDHF10,EGFL2,KIAA0279,MEGF3	Cadherin EGF LAG seven-pass G-type receptor 2 (Cadherin family member 10) (Epidermal growth factor-like protein 2) (EGF-like protein 2) (Flamingo homolog 3) (Multiple epidermal growth factor-like domains protein 3) (Multiple EGF-like domains protein 3)
P14616	1243	1251	+	15.4545	2.37e-06	LDSIQEELR	2	0	1	1									DOMAIN,TOPO_DOM	Uniprot(Y1145;Y1146),Phosphosite(S542;S553;S775;T781;Y783;Y994;S1124;T1128)	Phosphosite(S1271;T1284)	0.204467			INSRR,IRR	Insulin receptor-related protein (IRR) (EC 2.7.10.1) (IR-related receptor) [Cleaved into: Insulin receptor-related protein alpha chain; Insulin receptor-related protein beta chain]
Q8TC92	484	492	+	15.4545	2.37e-06	LLTIQEELN	1	0	0	1										Phosphosite(S299;S403;S410;T412;S435;Y443;T465;T476)	Phosphosite(T622;T627)	0.5527			ENOX1,PIG38	Ecto-NOX disulfide-thiol exchanger 1 (Candidate growth-related and time keeping constitutive hydroquinone [NADH] oxidase) (cCNOX) (Cell proliferation-inducing gene 38 protein) (Constitutive Ecto-NOX) (cNOX) [Includes: Hydroquinone [NADH] oxidase (EC 1.-.-.-); Protein disulfide-thiol oxidoreductase (EC 1.-.-.-)]
Q96L42	706	714	+	15.4242	2.45e-06	LPSIVEDEE	3	0	0	3									TOPO_DOM	Phosphosite(S205)	Phosphosite(S1048)	0.734544			KCNH8	Potassium voltage-gated channel subfamily H member 8 (ELK1) (hElk1) (Ether-a-go-go-like potassium channel 3) (ELK channel 3) (ELK3) (Voltage-gated potassium channel subunit Kv12.1)
P18754	62	70	+	15.3485	2.64e-06	LVSIPEDVV	1	0	0	1									STRAND	Uniprot(S2;S11),Phosphosite(S2;S11;S20;S26;S29;T32)	Phosphosite(S85;Y89;S90;S104;T131;T135;S162;T274;T306;S311;S336;T339;S387;S403;S405;S406;T411)	0.498811	k	k	RCC1,CHC1	Regulator of chromosome condensation (Cell cycle regulatory protein) (Chromosome condensation protein 1)
Q8NAA5	295	303	+	15.3182	2.72e-06	LPTILELGE	1	0	0	1										Phosphosite(T3)		0.723133			LRRC75A,C17orf76,FAM211A	Leucine-rich repeat-containing protein 75A (Leucine-rich repeat-containing protein FAM211A)
O14776	604	612	+	15.2576	2.89e-06	MSAIKEEQE	2	1	0	3	0.222442									Uniprot(S11),Phosphosite(S11;S422;Y438;S481;T489;T512;T591;T593)	Uniprot(S638;S834;S933),Phosphosite(S638;S679;S833;S834;S868;S917;T921;T924;S933;Y1007;T1088;S1090;T1093)	0.430944			TCERG1,CA150,TAF2S	Transcription elongation regulator 1 (TATA box-binding protein-associated factor 2S) (Transcription factor CA150)
P52732	589	597	+	15.2273	2.98e-06	LTSIPENVS	0	2	0	2	0.188123			0.293884						Uniprot(T458),Phosphosite(S36;T114;S120;Y125;T126;Y211;T223;T226;Y231;S232;S233;S240;S291;T294;S323;Y399;S401;T458;T463;T464;Y480;T507;S540)	Uniprot(T925;T926;S1033),Phosphosite(T643;S646;S652;T663;S852;S858;T923;T925;T926;S931;Y932;Y934;S936;T1029;S1033)	0.238533	c;s	c;k;m;s	KIF11,EG5,KNSL1,TRIP5	Kinesin-like protein KIF11 (Kinesin-like protein 1) (Kinesin-like spindle protein HKSP) (Kinesin-related motor protein Eg5) (Thyroid receptor-interacting protein 5) (TR-interacting protein 5) (TRIP-5)
P78536	759	767	+	15.2273	2.98e-06	MDTIQEDPS	2	1	0	3				0.972393				Phosphosite	TOPO_DOM	Uniprot(T735),Phosphosite(Y82;T84;T87;Y379;S382;Y433;Y436;S706;T735)	Uniprot(S767;S791;S819),Phosphosite(S767;T768;S770;S785;S791;T796;S819)	0.817544			ADAM17,CSVP,TACE	Disintegrin and metalloproteinase domain-containing protein 17 (ADAM 17) (EC 3.4.24.86) (Snake venom-like protease) (TNF-alpha convertase) (TNF-alpha-converting enzyme) (CD antigen CD156b)
Q6ZVT6	525	533	+	15.2121	3.02e-06	LSSIPEASE	1	2	0	3	0.972458		0.993904							Phosphosite(S127;S157)		0.529267			C3orf67	Uncharacterized protein C3orf67
Q9H756	327	335	+	15.2121	3.02e-06	LSQIPETNS	0	3	0	3	0.427233	0.196371		0.980407					TOPO_DOM	Phosphosite(T4;T7;S19)		0.533633			LRRC19	Leucine-rich repeat-containing protein 19
Q8N7X0	543	551	+	15.1667	3.16e-06	LPSVSETDE	2	1	0	3		0.023152								Phosphosite(S109;T111;S357)	Phosphosite(T552;S556;T564;S568;T582;T586;T716;S718;T739;Y957;S960;Y1062;S1176;S1181;Y1254;T1273;T1381;S1457;S1459;S1469;S1487;T1488;T1522;T1526)	0.781489			ADGB,C6orf103,CAPN7L	Androglobin (Calpain-7-like protein)
Q9ULD9	1288	1296	+	15.1364	3.25e-06	LTSIKEEPK	1	1	1	1	0.211518									Uniprot(S421;S424;T481;S493;S627;S782;S895;S964;S1098),Phosphosite(S58;S59;S71;S248;S269;S273;S279;S421;S424;S450;T452;S454;T481;S610;S615;S617;S627;T636;S782;S871;S895;S964;S981;S1098;T1143;S1150;T1152;S1154;T1159;S1239;S1283)	Phosphosite(S1309;S1402;S1453)	0.753867			ZNF608,KIAA1281	Zinc finger protein 608 (Renal carcinoma antigen NY-REN-36)
Q8N573	345	353	+	15.1212	3.3e-06	LSPIREELV	1	1	0	2	0.997125				Phosphosite					Uniprot(S91;T119;S201;S202;S204;S294;S334;S336;T341),Phosphosite(S14;S16;S91;T176;T186;T190;T192;S201;S202;T203;S204;T211;S294;S307;S323;S334)	Uniprot(S496),Phosphosite(S354;S355;S388;T389;T391;S452;S458;S482;S526;S544;Y622;T669)	0.6539			OXR1,Nbla00307	Oxidation resistance protein 1
P09110	107	115	+	15.1061	3.35e-06	LSDIPETVP	0	2	0	2	0.0351	0.07999							HELIX	Uniprot(T59;T60),Phosphosite(T59;T60;T70)	Phosphosite(S124;S125;S132;S141;S166;S251;T252;S269;Y323;S337;T389)	0.295067			ACAA1,ACAA,PTHIO	3-ketoacyl-CoA thiolase, peroxisomal (EC 2.3.1.16) (Acetyl-CoA acyltransferase) (Beta-ketothiolase) (Peroxisomal 3-oxoacyl-CoA thiolase)
Q6T310	12	20	+	15.0606	3.5e-06	LAPIPESSS	0	3	0	3		0.978454	0.025008	0.680436							Phosphosite(S41;S217)	0.132422			RASL11A	Ras-like protein family member 11A
Q8N6U8	515	523	+	15.0303	3.61e-06	LQSIEEGDV	1	0	0	1									TOPO_DOM	Phosphosite(Y57;T226;S245;S249;S251;Y344;Y345;S360;S430;T490;T493)		0.387011			GPR161	G-protein coupled receptor 161 (G-protein coupled receptor RE2)
Q15643	901	909	+	15	3.71e-06	LNTIKEHLE	1	0	0	1										Uniprot(S464),Phosphosite(S2;S3;T248;S259;S277;S395;S405;S412;S444;Y452;T460;S464;S467;S486;T492;S527;S595;S601;S755;T847)	Uniprot(S1842;T1846;S1891),Phosphosite(S991;S1008;T1145;S1149;Y1267;T1323;S1335;S1341;S1342;S1355;T1362;S1374;Y1479;T1522;S1770;S1774;S1775;S1808;S1842;T1846;S1859;T1870;S1882;S1891)	0.539433		c	TRIP11,CEV14	Thyroid receptor-interacting protein 11 (TR-interacting protein 11) (TRIP-11) (Clonal evolution-related gene on chromosome 14 protein) (Golgi-associated microtubule-binding protein 210) (GMAP-210) (Trip230)
Q6ZUG5	501	509	+	14.9848	3.77e-06	LPPIKELNE	1	0	0	1												0.419489				Uncharacterized protein FLJ43738
Q96GY3	140	148	+	14.9697	3.82e-06	LPPLPEDEE	3	0	0	3										Uniprot(S135;S138),Phosphosite(T47;T94;S135;S137;S138)	Uniprot(T167;S182;S202),Phosphosite(T153;S155;S157;T167;S178;S182;T191;S202;T205)	0.874189			LIN37,MSTP064	Protein lin-37 homolog (Antolefinin)
P48751	506	514	+	14.9394	3.94e-06	LEKIPEDAE	3	0	0	3									TOPO_DOM	Uniprot(S167;S170;S175;S198),Phosphosite(S13;S28;S170;T185;T291;S297)	Phosphosite(S580;T653;Y696;Y716;S721;T725;T955;T958;S961;S969)	0.341389			SLC4A3,AE3	Anion exchange protein 3 (AE 3) (Anion exchanger 3) (CAE3/BAE3) (Cardiac/brain band 3-like protein) (Neuronal band 3-like protein) (Solute carrier family 4 member 3)
Q6WKZ4	959	967	+	14.9394	3.94e-06	LPSIPEVAS	0	1	0	1				0.856131				Phosphosite		Uniprot(S184;S202;S206;S234;S300;S315;S339;S341;S343;S345;S356;S357;S382;S435;S477;S529;S545;S758),Phosphosite(T154;S156;S161;S184;T188;S190;S199;S202;S206;T219;S222;S224;T229;S232;S234;S236;S241;S266;S268;T278;S280;T281;T292;S300;S307;S315;Y325;S338;S339;S341;S342;S343;S345;S356;S357;T358;S365;S382;S384;T386;S389;S392;T394;S397;Y398;S431;S434;S435;S438;T441;S477;S487;T491;S496;S500;S501;T511;S51…	Uniprot(S1135),Phosphosite(S967;S1135;S1154;T1187;S1193;T1196;S1214;S1216;T1226;Y1254;T1274)	0.640911			RAB11FIP1,RCP	Rab11 family-interacting protein 1 (Rab11-FIP1) (Rab-coupling protein)
Q86UK5	773	781	+	14.9394	3.94e-06	LQQILEEHG	1	0	0	1									TOPO_DOM	Phosphosite(T93;T415;S416;S417;T455)	Phosphosite(S905;S910;S912;S1008;T1011)	0.272356			EVC2,LBN	Limbin (Ellis-van Creveld syndrome protein 2) (EVC2)
Q9H799	1954	1962	+	14.9394	3.94e-06	LETIMEEKS	2	1	1	2				0.972275						Phosphosite(S70;Y450;Y1451;Y1560;S1581;Y1686;S1701;S1702;S1767;S1772;T1779;T1781;Y1911)	Uniprot(S2407),Phosphosite(S2407;T2755;S2762;T2771;T2792;Y2795;S2796;Y3026;S3028;S3073)	0.755856			C5orf42,JBTS17	Protein JBTS17 (Protein C5orf42)
P28715	615	623	+	14.9091	4.05e-06	LETIQEQQT	1	1	0	2				0.654243						Uniprot(S384),Phosphosite(S100;S156;S157;T217;Y289;S307;S318;T331;T338;S341;T344;S355;S356;S357;S363;S382;S384;S389;S423;S424;S428;S477;T523;S526;S558;S559;S562;S563;T567;S573)	Uniprot(S705;S1069),Phosphosite(S662;S678;S699;S705;S724;S1012;T1020;S1032;S1069;S1129;S1132;T1145;S1147;S1148;S1149;S1151)	0.779478			ERCC5,ERCM2,XPG,XPGC	DNA repair protein complementing XP-G cells (EC 3.1.-.-) (DNA excision repair protein ERCC-5) (Xeroderma pigmentosum group G-complementing protein)
Q12802	356	364	+	14.9091	4.05e-06	LSSIVEEEN	2	1	0	3	0.314932									Phosphosite(T180;T273;S345)	Uniprot(S790;T815;T953;S983;S1489;S1507;S1540;S1565;S1602;S1642;S1645;S1647;S1876;S1895;S1929;T1930;S1932;S1945;S2345;S2398;T2467;S2473;S2563;S2566;S2703;S2709;S2728),Phosphosite(S395;S399;S586;Y604;S649;S650;T656;S688;S692;T693;T694;S786;S790;S795;T797;T813;T815;T822;T946;T953;S981;S983;S987;S988;T1112;S1123;T1149;S1226;T1227;S1229;T1271;S1282;S1411;S1489;S1492;S1507;Y1512;S1540;S1557;S1559;S156…	0.6276			AKAP13,BRX,HT31,LBC	A-kinase anchor protein 13 (AKAP-13) (AKAP-Lbc) (Breast cancer nuclear receptor-binding auxiliary protein) (Guanine nucleotide exchange factor Lbc) (Human thyroid-anchoring protein 31) (Lymphoid blast crisis oncogene) (LBC oncogene) (Non-oncogenic Rho GTPase-specific GTP exchange factor) (Protein kinase A-anchoring protein 13) (PRKA13) (p47)
Q9BT78	110	118	+	14.9091	4.05e-06	LASIYEKEE	2	0	1	1									HELIX	Phosphosite(Y85)	Phosphosite(Y139;S389)	0.223689	c	c	COPS4,CSN4	COP9 signalosome complex subunit 4 (SGN4) (Signalosome subunit 4) (JAB1-containing signalosome subunit 4)
Q9Y2T1	395	403	+	14.8788	4.17e-06	LQQIREDEE	3	0	0	3										Phosphosite(S70;S73;S146;S244;T246;S311;S348)	Phosphosite(T449;S454;S461;Y549;S630;S639;T640)	0.831	c	c	AXIN2	Axin-2 (Axin-like protein) (Axil) (Axis inhibition protein 2) (Conductin)
O43293	356	364	+	14.8636	4.23e-06	LAAIYEEKE	2	0	1	1										Uniprot(S50;T180;T225;T265;T299;T306;S309;S311;S312;S318;S326),Phosphosite(Y39;S50;T112;T180;T225;T265;T299;Y305;T306;S309;S311;S312)	Phosphosite(T388;S407;S414)	0.251444	c;k;m	c;k;m	DAPK3,ZIPK	Death-associated protein kinase 3 (DAP kinase 3) (EC 2.7.11.1) (DAP-like kinase) (Dlk) (MYPT1 kinase) (Zipper-interacting protein kinase) (ZIP-kinase)
O15123	206	214	+	14.8485	4.29e-06	LQSIKEEKD	2	0	1	1											Phosphosite(S242;Y482)	0.315733			ANGPT2	Angiopoietin-2 (ANG-2)
Q53GI3	208	216	+	14.8333	4.36e-06	MQQILEEAE	2	0	0	2									DOMAIN	Uniprot(S12),Phosphosite(S12;Y72;S83)	Phosphosite(S247;S258;S266;S268;S371;T381;T407;T409;T492;T520;S537;T538)	0.642167			ZNF394,ZKSCAN14	Zinc finger protein 394 (Zinc finger protein with KRAB and SCAN domains 14)
Q5T5U3	1347	1355	+	14.8333	4.36e-06	LTTVQEEST	1	3	0	4	0.613543		0.992385	0.259796						Uniprot(S35;S56;S458;S611;S615;S624;S716;T746;S856;S861;S880;Y881;S923;S925;S953;S1098;S1114),Phosphosite(S56;S130;T231;T233;Y243;S252;T254;S285;S318;S337;Y350;S351;S376;Y391;Y394;T422;Y424;S440;T441;S442;S456;S458;Y470;S474;S476;S482;S486;S488;T492;S551;S562;S605;S611;S615;S624;S681;S716;S742;T746;S754;S856;S861;S866;S878;S880;Y881;Y888;S895;S910;S923;S924;S925;S929;S953;T979;S982;T1073;S1077;S1…	Uniprot(S1417;S1431;S1432;S1503;T1515;S1526;S1668;T1681;S1741;S1916),Phosphosite(T1374;S1377;S1382;S1395;Y1403;S1411;S1417;S1430;S1431;S1432;S1491;S1496;T1497;S1503;S1508;S1513;T1515;S1526;S1529;S1561;S1565;S1604;S1623;S1627;T1634;S1636;S1638;S1668;S1671;S1674;S1679;S1683;S1686;T1701;S1707;S1712;S1716;S1741;S1744;T1747;S1796;T1802;S1842;T1859;S1860;T1861)	0.780122			ARHGAP21,ARHGAP10,KIAA1424	Rho GTPase-activating protein 21 (Rho GTPase-activating protein 10) (Rho-type GTPase-activating protein 21)
P22004	242	250	+	14.8182	4.42e-06	LSQIPEGEV	1	1	0	2	0.346401											0.288233			BMP6,VGR	Bone morphogenetic protein 6 (BMP-6) (VG-1-related protein) (VG-1-R) (VGR-1)
P49916	371	379	+	14.8182	4.42e-06	LLTIQEVDE	2	0	0	2									HELIX	Uniprot(S210;S216;S227;S242),Phosphosite(T161;T191;T204;T205;T209;S210;S216;S227;S236;S241;S242;T244)	Uniprot(S913),Phosphosite(S472;S476;T479;T637;T647;S720;Y767;Y768;T796;S853;S871;S874;S876;T877;S889;S900;T910;S912;S913)	0.123889	c	c	LIG3	DNA ligase 3 (EC 6.5.1.1) (DNA ligase III) (Polydeoxyribonucleotide synthase [ATP] 3)
P54829	208	216	+	14.7879	4.55e-06	LDPVPETPV	1	1	0	2		0.622215								Phosphosite(S66;S184)	Uniprot(S245;T255;S268),Phosphosite(S245;T255;S268;S444)	0.292522			PTPN5	Tyrosine-protein phosphatase non-receptor type 5 (EC 3.1.3.48) (Neural-specific protein-tyrosine phosphatase) (Striatum-enriched protein-tyrosine phosphatase) (STEP)
Q5VWP3	56	64	+	14.7576	4.68e-06	LVKIPEESS	1	2	0	3			0.775164	0.993883			Phosphosite			Phosphosite(S10;T45;T47)	Uniprot(S135;S283),Phosphosite(S67;S86;S135;T290;T296;T301;T302;T311;Y352)	0.597022			MLIP,C6orf142	Muscular LMNA-interacting protein (Muscular-enriched A-type laminin-interacting protein)
Q9H069	335	343	+	14.7576	4.68e-06	LSAIREELE	2	1	0	3	0.736576											0.248889			DRC3,LRRC48	Dynein regulatory complex subunit 3 (Leucine-rich repeat-containing protein 48)
Q9Y6Y0	161	169	+	14.7424	4.75e-06	LLQISEEEE	3	0	0	3									DOMAIN	Phosphosite(S28;S54;S63;S71)	Uniprot(S246;S277;S322;S336;S338),Phosphosite(S246;S269;T272;S276;S277;S284;S322;S326;T328;S329;T330;S336;S338;S352;Y356;T363;Y474)	0.155622			IVNS1ABP,ARA3,FLARA3,KIAA0850,NS1,NS1BP,HSPC068	Influenza virus NS1A-binding protein (NS1-BP) (NS1-binding protein) (Aryl hydrocarbon receptor-associated protein 3)
P28290	356	364	+	14.7273	4.82e-06	LATVKEEVS	1	1	0	2				0.794949				Phosphosite		Uniprot(T87;S92;S111;S209;S270;S330),Phosphosite(T87;S92;S97;S99;S111;S153;S156;S163;T165;S209;Y234;S270;S272;S273;T275;S276;T280;S289;T291;T298;S300;S318;S330;S352;S354)	Uniprot(S466;S644;S668;S737;S739;S746;S759;S767;S803;S869;S902;S1040;S1055;S1060;S1063;S1118;S1134;T1156;S1161;T1168),Phosphosite(S364;S376;S410;S415;S424;S427;S437;S441;T442;S466;T501;S503;S536;T555;S567;S591;S593;S641;S644;S652;T659;S665;S668;T682;S687;S704;S706;S713;Y725;Y732;S737;S739;T742;T743;S746;S752;S759;T764;S767;S770;T772;Y773;Y775;T776;S794;S798;S803;S806;T828;S840;T843;T864;S866;T867…	0.684733			SSFA2,CS1,KIAA1927,KRAP	Sperm-specific antigen 2 (Cleavage signal-1 protein) (CS-1) (Ki-ras-induced actin-interacting protein)
Q8TCG1	717	725	+	14.7121	4.89e-06	LESVAEEHE	3	0	0	3										Uniprot(S573),Phosphosite(Y17;T234;T248;T250;Y253;T409;T441;T442;S573;T585;Y626;S638)	Uniprot(S904),Phosphosite(T761;T828;S904)	0.451011			KIAA1524,CIP2A	Protein CIP2A (Cancerous inhibitor of PP2A) (p90 autoantigen)
Q9NRZ5	260	268	+	14.7121	4.89e-06	LEDIPEDDD	4	0	0	4										Phosphosite(S188;S223;Y226)	Phosphosite(S332;S334;S335;S365;Y367)	0.155067			AGPAT4,UNQ499/PRO1016	1-acyl-sn-glycerol-3-phosphate acyltransferase delta (EC 2.3.1.51) (1-acylglycerol-3-phosphate O-acyltransferase 4) (1-AGP acyltransferase 4) (1-AGPAT 4) (Lysophosphatidic acid acyltransferase delta) (LPAAT-delta)
A4UGR9	1221	1229	+	14.697	4.95e-06	LDQISEESH	2	1	0	3			0.021478							Uniprot(S621;S868),Phosphosite(Y51;S459;T461;Y519;S621;T963;T970;Y1137)	Uniprot(S1265;S1629;T1989;S1994;S2222;S2276;S2318;S3059;S3297),Phosphosite(S1265;T1283;T1285;T1303;T1461;S1629;T1631;T1652;S1672;S1674;T1887;S1923;S1941;T1945;T2048;T2069;S2085;T2196;S2229;S2232;T2238;Y2361;Y2820;T2872;T2877;S2945;T2947;T2954;S2969;T2995;S2996;S2998;S3002)	0.508056			XIRP2,CMYA3	Xin actin-binding repeat-containing protein 2 (Beta-xin) (Cardiomyopathy-associated protein 3) (Xeplin)
A6NNW6	564	572	+	14.6818	5.02e-06	LLTIEEELV	1	0	0	1										Phosphosite(Y45;S276;Y420;Y430)		0.323533			ENO4,C10orf134	Enolase 4 (EC 4.2.1.11) (2-phospho-D-glycerate hydro-lyase)
P49796	800	808	+	14.6818	5.02e-06	LPAIQESPT	0	2	0	2		0.948275		0.03441		Phosphosite		Phosphosite		Uniprot(S674),Phosphosite(S232;T301;S395;T396;S401;Y442;Y468;Y503;Y525;T536;T545;S674)	Uniprot(S943;S946;S978;S1007),Phosphosite(T808;S820;S823;S916;S917;T921;S936;T941;S943;S946;S958;S965;S992;S1007;T1011;S1044;S1064;S1195)	0.938411			RGS3	Regulator of G-protein signaling 3 (RGP3) (RGS3)
Q92834	788	796	+	14.6667	5.1e-06	LSEIPEEKE	2	1	1	2	0.993129									Uniprot(S418;S518),Phosphosite(T335;Y393;S418;S514;S518;S544)	Phosphosite(S866;T870;S876;S883;T891;Y916;S961)	0.694089	c	c	RPGR,RP3,XLRP3	X-linked retinitis pigmentosa GTPase regulator
Q16533	342	350	+	14.6515	5.17e-06	MPVITEEEE	3	0	0	3										Uniprot(S289;S290),Phosphosite(Y80;Y83;Y86;T88;T173;S174;Y187;S206;S289;S290;S292;S321)		0.667844			SNAPC1,SNAP43	snRNA-activating protein complex subunit 1 (SNAPc subunit 1) (Proximal sequence element-binding transcription factor subunit gamma) (PSE-binding factor subunit gamma) (PTF subunit gamma) (Small nuclear RNA-activating complex polypeptide 1) (snRNA-activating protein complex 43 kDa subunit) (SNAPc 43 kDa subunit)
Q9Y6Q2	102	110	+	14.6515	5.17e-06	LYPIPESSS	0	3	0	3		0.992038	0.195882	0.860397							Phosphosite(S209;S225;S244;T346;S404;Y628)	0.552033			STON1,SALF,SBLF,STN1	Stonin-1 (Stoned B-like factor)
Q0JRZ9	738	746	+	14.6364	5.24e-06	LSSISEKSE	1	2	1	2	0.1109		0.91391						DOMAIN	Uniprot(S312;T385;S387;S394;S403;S488;S493;S496;S508;S510;S511;S533),Phosphosite(Y22;T289;S312;Y323;S380;T385;S387;S391;S394;S403;T408;T453;S468;T473;S478;S488;S493;T495;S496;S508;S509;S510;S511;S513;S515;T523;S529;S533;S536;Y651;Y676;S682)		0.315056			FCHO2	F-BAR domain only protein 2
Q9NR09	632	640	+	14.6364	5.24e-06	LYSIKESDE	2	1	0	3		0.960092				Phosphosite				Uniprot(S473;S480;S482;S581;S590),Phosphosite(Y132;Y301;S449;T453;S462;S464;S473;S480;S482;S486;S488;S547;T574;Y575;S577;T580;S581;S584;S585;S587;S590;S620;T626)	Uniprot(T1710;S2222;S2955;T3931;S4023),Phosphosite(S647;S999;T1076;T1123;T1204;S1248;T1281;S1282;T1284;T1302;T1710;Y1864;S1866;T1867;S2018;S2019;S2122;S2222;T2295;T2305;T2309;T2530;S2955;S3143;S3289;S3578;S3591;S3629;S3633;S3649;S3660;T3679;S3742;Y3912;S3913;T3931;S3937;S4010;S4019;T4021;S4023;Y4130;T4227;Y4288;S4299;Y4489;S4523;Y4528;S4561;S4571;S4714;T4717;S4724)	0.274511			BIRC6,KIAA1289	Baculoviral IAP repeat-containing protein 6 (EC 2.3.2.27) (BIR repeat-containing ubiquitin-conjugating enzyme) (BRUCE) (RING-type E3 ubiquitin transferase BIRC6) (Ubiquitin-conjugating BIR domain enzyme apollon) (APOLLON)
P51530	383	391	+	14.5909	5.47e-06	LPQIIEEEK	2	0	1	1										Phosphosite(S33;S202;S264;S267;Y292;S321)	Phosphosite(Y405;T618;T652;Y666;S671;S975;S984;T989;S1044)	0.234056		t	DNA2,DNA2L,KIAA0083	DNA replication ATP-dependent helicase/nuclease DNA2 (hDNA2) (DNA replication ATP-dependent helicase-like homolog) [Includes: DNA replication nuclease DNA2 (EC 3.1.-.-); DNA replication ATP-dependent helicase DNA2 (EC 3.6.4.12)]
Q8IXK2	242	250	+	14.5909	5.47e-06	LQRIHEEES	2	1	0	3				0.071941					TOPO_DOM		Phosphosite(S307;T309;S318;S555)	0.122733			GALNT12	Polypeptide N-acetylgalactosaminyltransferase 12 (EC 2.4.1.41) (Polypeptide GalNAc transferase 12) (GalNAc-T12) (pp-GaNTase 12) (Protein-UDP acetylgalactosaminyltransferase 12) (UDP-GalNAc:polypeptide N-acetylgalactosaminyltransferase 12)
Q8NCX0	139	147	+	14.5909	5.47e-06	LNAIQEEHS	1	1	0	2				0.615549							Phosphosite(S189;T191;S469)	0.312811			CCDC150	Coiled-coil domain-containing protein 150
Q149M9	1040	1048	+	14.5758	5.54e-06	MSSIKEETP	1	2	0	3	0.601782		0.801186							Phosphosite(S178;T348;T651;T698;T810;T947;S953)	Phosphosite(T1062;S1068;S1070;S1073;S1074;S1188;T1483;Y1495)	0.498789			NWD1	NACHT domain- and WD repeat-containing protein 1
Q15911	3435	3443	+	14.5758	5.54e-06	LPKLPEEPE	2	0	0	2										Uniprot(S426;T428;S533;S571;S1197;S1204;S1590;S2625;S2786;S2795;S2892;S2896;S3409;S3418;S3432),Phosphosite(S267;Y293;S323;T413;S425;S426;T428;S529;S533;S571;S794;T796;S1115;S1117;S1146;T1147;S1180;S1189;S1197;S1201;S1204;S1247;S1394;S1580;S1589;S1590;S1721;S1927;S1930;S1938;T1945;S2169;S2182;S2207;Y2209;T2217;S2218;S2226;S2230;S2437;T2443;S2623;S2625;S2631;T2633;T2724;S2786;S2795;S2801;S2804;T286…	Uniprot(S3593;S3677),Phosphosite(S3446;S3448;S3672;S3677)	0.823856			ZFHX3,ATBF1	Zinc finger homeobox protein 3 (AT motif-binding factor 1) (AT-binding transcription factor 1) (Alpha-fetoprotein enhancer-binding protein) (Zinc finger homeodomain protein 3) (ZFH-3)
Q4G0P3	4457	4465	+	14.5606	5.62e-06	LFTIPELQE	1	0	0	1										Phosphosite(T47;S49;Y141;S146;T177;T179;S379;S382;Y669;Y1072;S1252;Y1508;T1519;S1562;S1582;S1861;S1883;T1886;S1995;S1998;S2000;S2145;S2149;S2658;S2676;S2842;T2853;T2857;T3538;S3731;T3751;T3767)	Phosphosite(T4478;Y4610;S4615;T4706;S4788;S4790;S4832;T4837;S5086;S5088)	0.0891556			HYDIN,HYDIN1,KIAA1864	Hydrocephalus-inducing protein homolog
Q3T8J9	1808	1816	+	14.5455	5.7e-06	LPDVEEEEE	3	0	0	3										Uniprot(S206;S346;S775;S1268;S1426),Phosphosite(T9;S181;S188;S206;T342;S346;S413;T416;T418;S426;S476;T626;T865;S999;S1009;S1088;S1255;S1258;T1260;S1268;S1339;S1425;S1426;S1441;T1444)	Uniprot(S1896;S1902;S1977;S2107),Phosphosite(S1853;S1896;S1902;S1927;S1977;T1980;Y1992;S2010;S2053;S2097;T2103;S2107;S2144;S2147;S2148;T2157)	0.685944			GON4L,GON4,KIAA1606	GON-4-like protein (GON-4 homolog)
Q96E29	122	130	+	14.5303	5.78e-06	MQPISEEEA	2	0	0	2											Phosphosite(S217)	0.494333			MTERF3,MTERFD1,CGI-12	Transcription termination factor 3, mitochondrial (Mitochondrial transcription termination factor 3) (mTERF3) (mTERF domain-containing protein 1, mitochondrial)
Q9GZR1	385	393	+	14.5303	5.78e-06	LRSIPEDSE	2	1	1	2			0.89006							Uniprot(S42;S335;S336;S350;S352),Phosphosite(S6;S9;S35;S42;S55;T100;Y214;T217;S221;S224;T323;S335;S336;S350;S352;S361;S362)	Uniprot(T416;S919;S1111),Phosphosite(T398;S412;T416;S577;Y599;S606;S819;S869;S916;S919;S985;S1111)	0.529356			SENP6,KIAA0797,SSP1,SUSP1,FKSG6	Sentrin-specific protease 6 (EC 3.4.22.68) (SUMO-1-specific protease 1) (Sentrin/SUMO-specific protease SENP6)
Q96Q89	1166	1174	+	14.5	5.94e-06	LETILETQK	1	1	1	1		0.523045								Uniprot(S488;T560;S997),Phosphosite(S14;S26;S38;S105;S106;S116;T123;T124;Y188;S303;Y309;S310;S321;S323;S488;T560;S854;T858;S864;S938;Y940;T987;S997;S999;S1071;S1072)	Uniprot(S1588;T1644;S1658;S1715;S1740),Phosphosite(S1307;T1471;S1573;S1588;T1628;T1643;T1644;T1647;S1658;T1675;S1712;S1715;S1740;S1742;S1756;S1787)	0.339356	m;s	m;s	KIF20B,KRMP1,MPHOSPH1	Kinesin-like protein KIF20B (Cancer/testis antigen 90) (CT90) (Kinesin family member 20B) (Kinesin-related motor interacting with PIN1) (M-phase phosphoprotein 1) (MPP1)
Q9Y2T1	225	233	+	14.5	5.94e-06	LPTLNEEEE	3	0	0	3										Phosphosite(S70;S73;S146)	Phosphosite(S244;T246;S311;S348;T449;S454;S461;Y549;S630;S639;T640)	0.186022	c	c	AXIN2	Axin-2 (Axin-like protein) (Axil) (Axis inhibition protein 2) (Conductin)
Q9ULK4	5	13	+	14.4848	6.02e-06	LQSIFEEVV	1	0	0	1											Phosphosite(T512;T545;S555;S1176;S1352)	0.2035			MED23,ARC130,CRSP3,DRIP130,KIAA1216,SUR2	Mediator of RNA polymerase II transcription subunit 23 (Activator-recruited cofactor 130 kDa component) (ARC130) (Cofactor required for Sp1 transcriptional activation subunit 3) (CRSP complex subunit 3) (Mediator complex subunit 23) (Protein sur-2 homolog) (hSur-2) (Transcriptional coactivator CRSP130) (Vitamin D3 receptor-interacting protein complex 130 kDa component) (DRIP130)
Q8N2E2	298	306	+	14.4545	6.18e-06	LSTISEDGK	1	1	1	1	0.766874									Phosphosite(S249)	Phosphosite(Y731;S737;Y1035;Y1045;S1507)	0.186922			VWDE	von Willebrand factor D and EGF domain-containing protein
Q9NQM4	74	82	+	14.4545	6.18e-06	LKVIPETSE	1	2	1	2		0.585566	0.98347								Phosphosite(Y112)	0.743856			PIH1D3,CXorf41	Protein PIH1D3 (PIH1 domain-containing protein 3) (Sarcoma antigen NY-SAR-97)
Q5F1R6	123	131	+	14.4394	6.27e-06	LESVLEEEV	3	0	0	3										Phosphosite(S15;Y81)	Uniprot(S283;S302;S370;S511),Phosphosite(S257;Y275;S283;S302;S370;Y397;S423;S430;S436;S449;S511;S514;S521;S523)	0.314411			DNAJC21,DNAJA5	DnaJ homolog subfamily C member 21 (DnaJ homolog subfamily A member 5) (Protein GS3)
Q8IVF7	437	445	+	14.4394	6.27e-06	LESIKETYE	2	1	0	3		0.123481				Phosphosite			DOMAIN	Uniprot(T95;S174),Phosphosite(Y58;S93;T95;S174;S191)	Uniprot(S1014),Phosphosite(T447;S448;T672;T687;Y697;Y786;T799;S960)	0.650256		m	FMNL3,FHOD3,FRL2,KIAA2014,WBP3	Formin-like protein 3 (Formin homology 2 domain-containing protein 3) (WW domain-binding protein 3) (WBP-3)
B2RD01	171	179	+	14.4091	6.44e-06	LKSIIEEGE	2	0	1	1										Phosphosite(S41;S68;S77;T80)		0.425689			CENPBD1	CENPB DNA-binding domain-containing protein 1
P53701	100	108	+	14.3939	6.53e-06	LSTVREESS	1	3	0	4	0.626178		0.965544	0.809464						Phosphosite(T39;Y61;Y63)	Phosphosite(S200;Y224;Y228;Y229)	0.6289			HCCS,CCHL	Cytochrome c-type heme lyase (CCHL) (EC 4.4.1.17) (Holocytochrome c-type synthase)
Q9H501	405	413	+	14.3939	6.53e-06	LLSIPEDAP	1	0	0	1										Uniprot(S75;S77;S79;S82;S134;S153;S179;S180;S198;S296;S298;T311;S312;S313),Phosphosite(S2;S9;Y51;S75;S77;S79;S82;S90;S134;S150;S153;T176;T177;S179;S180;S190;T192;S193;S198;S212;T219;S222;Y225;S228;T229;S296;S298;T311;S312;S313;T319)	Uniprot(S614;S657;S663;T693;S694;S735;S823),Phosphosite(S485;S614;T630;S657;S663;T693;S694;S735;S776;T783;T805;S819;S823)	0.5157			ESF1,ABTAP,C20orf6,HDCMC28P	ESF1 homolog (ABT1-associated protein)
Q6ZMZ3	943	951	+	14.3636	6.71e-06	LLPIREEDR	2	0	1	1									TRANSMEM,DOMAIN,TOPO_DOM	Phosphosite(T497;S525;S892)		0.0319			SYNE3,C14orf139,C14orf49,LINC00341	Nesprin-3 (KASH domain-containing protein 3) (KASH3) (Nuclear envelope spectrin repeat protein 3)
Q8IYF3	587	595	+	14.3636	6.71e-06	LPKIAEMPE	1	0	0	1										Phosphosite(T175;Y284;S507)	Phosphosite(T682;Y743)	0.235711			TEX11	Testis-expressed protein 11
P04920	507	515	+	14.3485	6.8e-06	LEKIPENAE	2	0	0	2									TOPO_DOM	Uniprot(S113;S132;S144;S170;S172;S173;T183;S243;T257;S443),Phosphosite(T27;S65;Y66;Y73;S113;T115;T118;S132;S144;T148;S150;S151;T169;S170;S172;S173;T183;S232;Y233;S243;T245;T257;T264;T309;S443;S446;S449;S461;S500)	Phosphosite(Y1154;Y1234)	0.285789			SLC4A2,AE2,EPB3L1,HKB3,MPB3L	Anion exchange protein 2 (AE 2) (Anion exchanger 2) (Non-erythroid band 3-like protein) (BND3L) (Solute carrier family 4 member 2)
Q8N4P6	42	50	+	14.3485	6.8e-06	LPPVGEEEP	2	0	0	2											Phosphosite(S159;T166;S281;S286;S348;T367;T370;T485)	0.776867			LRRC71,C1orf92	Leucine-rich repeat-containing protein 71
Q0VFZ6	219	227	+	14.3333	6.89e-06	LKQIKEHEE	2	0	1	1										Phosphosite(T96)	Phosphosite(Y235;T376)	0.580678			CCDC173,C2orf77	Coiled-coil domain-containing protein 173
Q5T4T6	9	17	+	14.3182	6.98e-06	LQPIKEDRT	1	1	1	1				0.238323							Phosphosite(S52;Y58;S634;T636;S638;S664;S689;S812)	0.505133			SYCP2L,C6orf177,NO145	Synaptonemal complex protein 2-like (SCP-2-like) (145 kDa nucleolar protein homolog) (hsNO145)
Q5VT06	2162	2170	+	14.303	7.08e-06	LESIAEHVD	2	0	0	2										Uniprot(S86;S139;S142;S218;S473;S507;S695;T878;S939;S1061;T1253;S1256;S1259;S1648;S1653;S1818;S2115),Phosphosite(S86;S103;S105;S139;S142;S144;S148;Y152;S209;S218;S239;S258;T331;Y338;T350;S365;S473;S507;T517;S556;S557;S565;S567;Y591;T593;Y633;Y661;S695;S802;T859;T878;S930;S939;T956;S958;S959;S967;S1024;Y1025;S1061;S1072;S1124;S1130;T1131;S1162;S1171;S1187;S1195;S1219;T1253;T1255;S1256;S1259;S1261;…	Uniprot(T2204;S2206;S2460;T2689;S2839),Phosphosite(S2172;S2174;Y2188;T2204;S2206;S2222;S2245;Y2263;S2341;S2362;Y2393;S2409;T2423;T2427;S2431;S2448;S2452;S2460;T2462;S2467;Y2573;Y2583;Y2588;Y2591;S2609;Y2611;Y2613;S2671;T2685;T2689;S2691;Y2708;S2830;S2839;S2860;S2958)	0.588756	c	c	CEP350,CAP350,KIAA0480,GM133	Centrosome-associated protein 350 (Cep350) (Centrosome-associated protein of 350 kDa)
Q2VPJ9	273	281	+	14.2727	7.27e-06	LPTIYEGLD	1	0	0	1												0.418978			LRRC75B,C22orf36,FAM211B	Leucine-rich repeat-containing protein 75B (Leucine-rich repeat-containing protein FAM211B)
Q96RL7	831	839	+	14.2727	7.27e-06	LPSVSEDDS	2	1	0	3				0.99693						Phosphosite(T138;Y365;Y369;Y467;Y706;S708;S822)	Uniprot(S839;S1416),Phosphosite(S849;T1029;S1348;S1409;S1416;S1654;S1817;T1932;Y1964;T1965;S1971;S1976;T1983;S1987;T2310;S2552;Y2626;T3077;T3084;T3090;T3101;T3117;S3171;S3173)	0.264644			VPS13A,CHAC,KIAA0986	Vacuolar protein sorting-associated protein 13A (Chorea-acanthocytosis protein) (Chorein)
Q9Y2H9	1412	1420	+	14.2727	7.27e-06	LSPVQEHET	1	2	0	3	0.942866			0.849748						Uniprot(S90;S139;S167;S346;T351;S687;S893;S952),Phosphosite(T45;S51;S64;S69;T103;S139;T140;S142;T144;S152;S159;S161;S163;Y182;Y204;S283;Y323;T728;S736;S832;S919;S1110;S1113;S1252;S1258;S1351;S1356;S1357)	Phosphosite(S1426;T1431)	0.844478			MAST1,KIAA0973,SAST	Microtubule-associated serine/threonine-protein kinase 1 (EC 2.7.11.1) (Syntrophin-associated serine/threonine-protein kinase)
Q5VUJ6	191	199	+	14.2576	7.36e-06	LVSIPEEIG	1	0	0	1										Phosphosite(Y161;T171)	Phosphosite(S315;S333;S351;S359;S364;S589;Y626;T634)	0.137589			LRCH2,KIAA1495	Leucine-rich repeat and calponin homology domain-containing protein 2
Q9BZQ2	93	101	+	14.2576	7.36e-06	LLPVPEDEE	3	0	0	3										Uniprot(S8;S53),Phosphosite(S8;T16;S18)	Phosphosite(Y146;Y340;S653)	0.6729			SHCBP1L,C1orf14	Testicular spindle-associated protein SHCBP1L (SHC SH2 domain-binding protein 1-like protein)
Q9NQS7	34	42	+	14.2576	7.36e-06	LEEIQEEAE	3	0	0	3									HELIX		Uniprot(S72;S119;S143;S148;T150;T195;S197;T199;T213;S214;T219;T239;S263;S269;S275;T292;S296;S306;S312;S314;S330;S400;T406;S446;S476;T478;S480;S510;S514;S828;S831;T832;T892;S893;S894;S899;S914),Phosphosite(S50;T59;S72;Y73;S91;S93;S94;S103;S106;T112;S119;T135;S142;S143;T145;S148;T150;T195;S197;T199;S202;T204;T207;S208;T213;S214;S218;T219;S223;S230;T232;S234;S235;T239;T250;S253;S255;S263;S269;S275;S…	0.343033	k;m;s	k;m;s	INCENP	Inner centromere protein
Q9NZB8	278	286	+	14.2576	7.36e-06	LEKVPEEES	3	1	0	4				0.043913						Uniprot(S64),Phosphosite(S64;T155)	Phosphosite(S334)	0.456022			MOCS1,MIG11	Molybdenum cofactor biosynthesis protein 1 (Cell migration-inducing gene 11 protein) (Molybdenum cofactor synthesis-step 1 protein A-B) [Includes: GTP 3',8-cyclase (EC 4.1.99.22) (Molybdenum cofactor biosynthesis protein A); Cyclic pyranopterin monophosphate synthase (EC 4.6.1.17) (Molybdenum cofactor biosynthesis protein C)]
Q9UHD2	94	102	+	14.2424	7.46e-06	LYTVLEEPS	1	1	0	2				0.004937					HELIX,DOMAIN		Uniprot(S172;S716),Phosphosite(S151;Y153;S172;Y174;Y179;S247;T278;Y354;T503;S511;S527;T664;S716)	0.188189			TBK1,NAK	Serine/threonine-protein kinase TBK1 (EC 2.7.11.1) (NF-kappa-B-activating kinase) (T2K) (TANK-binding kinase 1)
O15079	325	333	+	14.2273	7.56e-06	LDTILEKVT	1	1	1	1				0.040556						Uniprot(S200;S204;T214;S219),Phosphosite(S8;T11;S12;S15;T19;S20;Y29;S37;Y43;Y166;S290)	Phosphosite(Y455;S458)	0.533911			SNPH,KIAA0374	Syntaphilin
P51826	775	783	+	14.2273	7.56e-06	LSRIPEHLP	0	1	0	1	0.070873									Uniprot(S755),Phosphosite(T145;S285;T310;S316;S393;S414;S436;S440;T535;S542;S549;S679;S755;T773)	Uniprot(S881),Phosphosite(T847;T852;S854;S864;S878;S881;S884;S921;T931;T950;S954;S957;S1105;S1129)	0.535556			AFF3,LAF4	AF4/FMR2 family member 3 (Lymphoid nuclear protein related to AF4) (Protein LAF-4)
Q9C0J1	291	299	+	14.2273	7.56e-06	LQAIMEDAE	2	0	0	2									TOPO_DOM	Phosphosite(T70;T187)		0.0956			B3GNT4,UNQ1898/PRO4344	N-acetyllactosaminide beta-1,3-N-acetylglucosaminyltransferase 4 (EC 2.4.1.149) (UDP-GlcNAc:betaGal beta-1,3-N-acetylglucosaminyltransferase 4) (BGnT-4) (Beta-1,3-Gn-T4) (Beta-1,3-N-acetylglucosaminyltransferase 4) (Beta3Gn-T4)
Q8NHS9	214	222	+	14.2121	7.66e-06	LDDIPEDNT	2	1	0	3				0.990526						Phosphosite(S167)	Phosphosite(S238;S239;S244;S249;Y252;Y279;Y280)	0.475033			SPATA22	Spermatogenesis-associated protein 22 (Testis development protein NYD-SP20)
Q9UPY5	492	500	+	14.2121	7.66e-06	LEVVPEEDK	3	0	1	2									TOPO_DOM	Uniprot(S26),Phosphosite(T9;S11;Y15;S26;S51;S481)		0.0300222			SLC7A11	Cystine/glutamate transporter (Amino acid transport system xc-) (Calcium channel blocker resistance protein CCBR1) (Solute carrier family 7 member 11) (xCT)
Q5VU97	362	370	+	14.197	7.76e-06	LQVINEENS	1	1	0	2				0.465946					DOMAIN,TOPO_DOM	Phosphosite(T268;S298;T299;S306;S307;S309;T311)	Phosphosite(Y408;S430;T708;T712;S722;S723;S1125;S1130;S1138;S1155)	0.330767			CACHD1,KIAA1573,VWCD1	VWFA and cache domain-containing protein 1 (Cache domain-containing protein 1)
Q96JN2	10	18	+	14.197	7.76e-06	LPALYEEEE	3	0	0	3											Uniprot(S52),Phosphosite(S52;T380;Y488;S595;S601;S775;S1004;S1026)	0.842256			CCDC136,KIAA1793,NAG6	Coiled-coil domain-containing protein 136 (Nasopharyngeal carcinoma-associated gene 6 protein)
Q9BVN2	417	425	+	14.197	7.76e-06	LQPIAEGQS	0	1	0	1				0.916481						Phosphosite(T350;S376)	Phosphosite(S492;S494;S584;S634;S715;S720;S808;S809;S831;S864)	0.859456			RUSC1,NESCA	RUN and SH3 domain-containing protein 1 (New molecule containing SH3 at the carboxy-terminus) (Nesca)
Q9NZJ4	3974	3982	+	14.197	7.76e-06	LSSILEEQL	1	1	0	2	0.90655									Uniprot(S1779;S2511;T2516;S3435),Phosphosite(S338;T898;S909;S914;T989;S1706;T1711;S1779;S1809;T1910;T1911;S1997;Y2139;Y2509;S2511;T3124;Y3177;Y3367;S3435;Y3463;Y3477)	Uniprot(T4261;S4264),Phosphosite(Y4177;Y4181;S4251;S4257;S4260;T4261;T4263;S4264;T4266;T4270;S4302;Y4333;Y4428)	0.2663			SACS,KIAA0730	Sacsin (DnaJ homolog subfamily C member 29) (DNAJC29)
O43929	335	343	+	14.1818	7.87e-06	LNDIYEEEP	2	0	0	2									HELIX	Phosphosite(S6;S10;S48;T54;S235)		0.0748667		c	ORC4,ORC4L	Origin recognition complex subunit 4
Q8N1M1	469	477	+	14.1818	7.87e-06	LSTIRETSQ	0	3	0	3	0.875428	0.099461	0.995026						TOPO_DOM	Phosphosite(S27;Y29;Y148;S406;S407)		0.681589			BEST3,VMD2L3	Bestrophin-3 (Vitelliform macular dystrophy 2-like protein 3)
O95196	476	484	+	14.1667	7.97e-06	LSTIAEGSH	0	2	0	2	0.780963		0.204705						TOPO_DOM	Uniprot(S467;S475),Phosphosite(S467)	Uniprot(S543),Phosphosite(Y507)	0.339611			CSPG5,CALEB,NGC	Chondroitin sulfate proteoglycan 5 (Acidic leucine-rich EGF-like domain-containing brain protein) (Neuroglycan C)
Q14790	105	113	+	14.1364	8.18e-06	LYQISEEVS	1	1	0	2				0.995773				Phosphosite	HELIX,DOMAIN		Uniprot(S188;S211;Y334;S387),Phosphosite(S113;Y178;S209;S211;S219;Y235;T263;T273;S305;Y334;S347;T373;S375;Y380;S387;Y448)	0.100211			CASP8,MCH5	Caspase-8 (CASP-8) (EC 3.4.22.61) (Apoptotic cysteine protease) (Apoptotic protease Mch-5) (CAP4) (FADD-homologous ICE/ced-3-like protease) (FADD-like ICE) (FLICE) (ICE-like apoptotic protease 5) (MORT1-associated ced-3 homolog) (MACH) [Cleaved into: Caspase-8 subunit p18; Caspase-8 subunit p10]
Q7Z333	244	252	+	14.1364	8.18e-06	LLTILEEQA	1	0	0	1											Uniprot(S615;S642;S878;S911;S947;S956;S1017;S1019;S1330;S1366;S1489;S1621;S1623;S1663;T2474),Phosphosite(T372;Y378;Y383;S615;Y619;S642;S792;S842;S858;T900;T903;S906;S910;S911;S928;S947;S950;T952;T954;S956;S984;S1017;S1019;S1148;S1223;S1224;T1230;S1239;Y1297;S1300;Y1306;S1330;S1335;S1366;S1370;T1371;T1557;T1558;S1611;S1613;S1621;S1623;S1663;S1667;T1847;S1860;S1898;S1970;Y1978;S2075;T2255;Y2258;S24…	0.0227111			SETX,ALS4,KIAA0625,SCAR1	Probable helicase senataxin (EC 3.6.4.-) (Amyotrophic lateral sclerosis 4 protein) (SEN1 homolog) (Senataxin)
Q96Q15	280	288	+	14.1212	8.29e-06	LQSILENVD	1	0	0	1										Phosphosite(T19;T32;S34;Y44;S94;S103;S115;T130;S136;S140;S142;Y143;S144;S147;T157;Y252;T256;Y257;T262)	Uniprot(T3550;S3556;S3570;T3573;T3577),Phosphosite(Y549;S708;S753;Y995;Y998;T1006;S1007;T1047;S1218;S1221;Y1519;T1527;S1638;T1660;T1789;S1897;S1903;S1907;S1910;S1917;S2087;S2149;Y2150;Y2152;Y2193;T2239;Y2253;Y2254;S2255;Y2536;S2537;Y2713;T2776;S2955;T3181;T3245;S3544;T3546;T3550;S3556;T3569;S3570;T3573;S3576;T3577;S3588)	0.0681889			SMG1,ATX,KIAA0421,LIP	Serine/threonine-protein kinase SMG1 (SMG-1) (hSMG-1) (EC 2.7.11.1) (61E3.4) (Lambda/iota protein kinase C-interacting protein) (Lambda-interacting protein)
A8MVX0	572	580	+	14.1061	8.4e-06	LQAIPEMDF	1	0	0	1										Phosphosite(T268;S276;Y280;S285;T512)	Phosphosite(S769;S771)	0.629967			ARHGEF33	Rho guanine nucleotide exchange factor 33
P33260	245	253	+	14.1061	8.4e-06	LERIKEHQE	2	0	0	2										Phosphosite(S12;S24;S99)	Phosphosite(Y379)	0.206211			CYP2C18	Cytochrome P450 2C18 (EC 1.14.14.1) (CYPIIC18) (Cytochrome P450-6b/29c)
Q08334	295	303	+	14.0909	8.51e-06	LSVIAEDSE	2	2	0	4	0.497427		0.071655		Phosphosite				TOPO_DOM	Phosphosite(T252;S257;S261)	Phosphosite(S314;T317)	0.451689			IL10RB,CRFB4,D21S58,D21S66	Interleukin-10 receptor subunit beta (IL-10 receptor subunit beta) (IL-10R subunit beta) (IL-10RB) (Cytokine receptor class-II member 4) (Cytokine receptor family 2 member 4) (CRF2-4) (Interleukin-10 receptor subunit 2) (IL-10R subunit 2) (IL-10R2) (CD antigen CDw210b)
Q6ZMN7	721	729	+	14.0909	8.51e-06	LDDIMEHPE	2	0	0	2										Phosphosite(S325;S333)	Phosphosite(S755;S923;T931;S933)	0.759878			PDZRN4,LNX4,SEMCAP3L	PDZ domain-containing RING finger protein 4 (Ligand of Numb protein X 4) (SEMACAP3-like protein)
Q9H2P9	269	277	+	14.0909	8.51e-06	LFSIPENSS	0	2	0	2			0.957292	0.904732						Uniprot(S171),Phosphosite(Y3;T16;S171;Y182;Y187;T236)		0.446311			DPH5,AD-018,CGI-30,HSPC143,NPD015	Diphthine methyl ester synthase (EC 2.1.1.314) (Diphthamide biosynthesis methyltransferase)
Q9NT62	94	102	+	14.0152	9.08e-06	LEAIIEEDD	4	0	0	4										Phosphosite(Y18;T20)	Phosphosite(Y111;T117;T186;T313)	0.488889			ATG3,APG3,APG3L	Ubiquitin-like-conjugating enzyme ATG3 (EC 6.3.2.-) (Autophagy-related protein 3) (APG3-like) (hApg3) (Protein PC3-96)
Q9NXR1	75	83	+	14	9.2e-06	LETIKEKFE	2	0	1	1										Phosphosite(T7;S9;S10)	Uniprot(S211;T215;T228;S231;S239;T243;T246;S282;S309),Phosphosite(T131;S154;S165;T191;S211;S214;T215;S223;S224;S225;T228;S231;S239;T240;T243;T246;Y279;S282;T286;S291;S294;S306;S307;T308;S309)	0.465622	c;m	c;m	NDE1,NUDE	Nuclear distribution protein nudE homolog 1 (NudE)
Q9UQ13	414	422	+	14	9.2e-06	LTKIPEDVS	1	2	0	3	0.098423			0.162288						Phosphosite(T71;S85;S102;S111;S221;S376)	Phosphosite(S566;Y578)	0.188611			SHOC2,KIAA0862	Leucine-rich repeat protein SHOC-2 (Protein soc-2 homolog) (Protein sur-8 homolog)
O15031	544	552	+	13.9848	9.32e-06	LPALSEEDE	3	0	0	3									TOPO_DOM	Phosphosite(S126;Y200;Y419;S452)	Uniprot(S1236;S1244;S1570),Phosphosite(S650;T1124;S1224;Y1231;S1244;Y1317;S1320;S1325;S1327;Y1349;Y1410;Y1412;Y1422;Y1499;S1570;T1614;Y1621;T1623;S1627;Y1756)	0.199289			PLXNB2,KIAA0315	Plexin-B2 (MM1)
Q8NE31	441	449	+	13.9848	9.32e-06	IPTIQEEED	3	0	0	3										Uniprot(S131;S238;S385;S386)	Phosphosite(S577)	0.850711			FAM13C,FAM13C1	Protein FAM13C
Q96A65	260	268	+	13.9848	9.32e-06	LQDIKEDLE	2	0	0	2										Uniprot(S32;S226;T233;T237),Phosphosite(S17;S26;T30;S32;T33;S34;Y51;S219;S220;S226;T233;T237;T244;S245;Y247;S248)	Uniprot(S468),Phosphosite(T406;S413;Y465;S468;Y623;T724;T733;S734;S738;Y898;Y899;Y903)	0.392433			EXOC4,KIAA1699,SEC8,SEC8L1	Exocyst complex component 4 (Exocyst complex component Sec8)
O95789	20	28	+	13.9545	9.56e-06	LDKIKEEPD	3	0	0	3											Uniprot(S397),Phosphosite(S167;S173;S256;S259;S278;S397;Y514;T646;S648;T655;S676;S677;S679;S680;S730;S759)	0.469667			ZMYM6,Buster2,KIAA1353,ZNF258	Zinc finger MYM-type protein 6 (Transposon-derived Buster2 transposase-like protein) (Zinc finger protein 258)
P20594	604	612	+	13.9394	9.68e-06	LQDILENDS	1	1	0	2				0.012591					DOMAIN,TOPO_DOM	Uniprot(S513;T516;S518;S522;S523;S526;T529),Phosphosite(Y250;S489;S513;T516;S518;S523;S526;T529)	Phosphosite(Y747;Y808;T820)	0.116011			NPR2,ANPRB	Atrial natriuretic peptide receptor 2 (EC 4.6.1.2) (Atrial natriuretic peptide receptor type B) (ANP-B) (ANPR-B) (NPR-B) (Guanylate cyclase B) (GC-B)
Q5TD94	592	600	+	13.9394	9.68e-06	LTPISEDLE	2	1	0	3	0.394494									Uniprot(S396),Phosphosite(T20;S58;S62;S65)		0.442644			RSPH4A,RSHL3	Radial spoke head protein 4 homolog A (Radial spoke head-like protein 3)
Q96HR8	220	228	+	13.9394	9.68e-06	LPPVNEETV	1	1	0	2			0.025815						STRAND	Phosphosite(S110;S130;S131;S132;S133;S134;S139;S140;S141;S142)	Uniprot(S315),Phosphosite(S232;S258;T272;Y274;S315;S329)	0.444833			NAF1	H/ACA ribonucleoprotein complex non-core subunit NAF1 (hNAF1)
Q8NFJ9	156	164	+	13.9242	9.81e-06	LESIRETAE	2	1	0	3		0.884316									Phosphosite(T332;S340;T369;Y381;T387;T391;T392;T454;Y457;T498)	0.371211	c	c	BBS1,BBS2L2	Bardet-Biedl syndrome 1 protein (BBS2-like protein 2)
P51530	423	431	+	13.9091	9.93e-06	LPKIEEETQ	1	1	0	2			0.477992							Phosphosite(S33;S202;S264;S267;Y292;S321;Y405)	Phosphosite(T618;T652;Y666;S671;S975;S984;T989;S1044)	0.306944		t	DNA2,DNA2L,KIAA0083	DNA replication ATP-dependent helicase/nuclease DNA2 (hDNA2) (DNA replication ATP-dependent helicase-like homolog) [Includes: DNA replication nuclease DNA2 (EC 3.1.-.-); DNA replication ATP-dependent helicase DNA2 (EC 3.6.4.12)]
Q9BQI7	7	15	+	13.9091	9.93e-06	LSAVPEEGD	2	1	0	3	0.446851										Uniprot(S191),Phosphosite(S272;S476;T523;T532;S628;S637;S638;S649;T651;T652;T671;T735;T746;S753;T758;S760;T762)	0.919778			PSD2,EFA6C	PH and SEC7 domain-containing protein 2 (Exchange factor for ADP-ribosylation factor guanine nucleotide factor 6 C) (Exchange factor for ARF6 C) (Pleckstrin homology and SEC7 domain-containing protein 2)
Q9NRX5	249	257	+	13.8939	1.01e-05	LPKIQESQP	0	1	0	1		0.804328							TRANSMEM,TOPO_DOM	Phosphosite(S31;S35;T36;T38)	Uniprot(S351;T352;S361;S364),Phosphosite(T345;T347;S348;S351;T352;S361;S364;Y410;S413;S418;T421)	0.104967			SERINC1,KIAA1253,TDE1L,TDE2,UNQ396/PRO732	Serine incorporator 1 (Tumor differentially expressed protein 1-like) (Tumor differentially expressed protein 2)
O75509	267	275	+	13.8788	1.02e-05	LSSIQEGTV	0	2	0	2	0.640986		0.321319						TOPO_DOM	Phosphosite(S4;S13;T22;T24;S177;S181;S182)	Phosphosite(S315;T319;T376;S386;Y409;Y410;Y434;Y460;S525;S533;S541;S562;T563;S564;S565;S567;S568;S571;Y648;S649)	0.655178			TNFRSF21,DR6,UNQ437/PRO868	Tumor necrosis factor receptor superfamily member 21 (Death receptor 6) (CD antigen CD358)
Q9Y2V7	101	109	+	13.8788	1.02e-05	LESISEDVQ	2	0	0	2											Phosphosite(Y223;S275;T276;T286;T518;Y638;S648)	0.383689			COG6,KIAA1134	Conserved oligomeric Golgi complex subunit 6 (COG complex subunit 6) (Component of oligomeric Golgi complex 6)
Q8WUF5	566	574	+	13.8636	1.03e-05	LSPITEGSE	1	2	0	3	0.724303		0.108548		Phosphosite					Uniprot(S84;S100;S102;S110;S113;S119;S120;T123;S134;S183;S187;S203;S280;T308;S316;S332;S339;T341;S526),Phosphosite(S19;T43;S48;S53;S65;Y70;S71;S74;S81;S84;T90;T95;S100;S102;Y109;S110;S113;S119;S120;T123;Y126;Y132;S134;S140;S152;S158;T173;S183;S187;S203;T209;Y211;S216;S225;T241;S253;Y259;S268;Y269;S280;S282;S291;S292;T308;S316;S320;S332;S335;S339;T341;S345;S357;S358;S395;T399;S526;Y543)	Uniprot(S597),Phosphosite(S597;S604;S616)	0.941656			PPP1R13L,IASPP,NKIP1,PPP1R13BL,RAI	RelA-associated inhibitor (Inhibitor of ASPP protein) (Protein iASPP) (NFkB-interacting protein 1) (PPP1R13B-like protein)
Q15648	783	791	+	13.8485	1.04e-05	LSDIAEEAS	1	2	0	3	0.191681			0.153896	Phosphosite					Uniprot(S588;S664),Phosphosite(S10;S18;S151;S179;T212;Y224;Y225;S238;T262;S503;T507;T522;S588;S596;S620;T628;S634;S663;S664;S671;S672;S673;S675;S682;S684;T687;T704;S719;S770;S771;S772;S774;T780)	Uniprot(S795;T805;S953;T1032;T1051;T1057;S1156;S1207;T1215;S1223;S1302;S1347;S1403;S1433;T1440;T1457;S1463;S1465;S1479;S1481;S1482),Phosphosite(S795;T805;S816;S848;S850;S851;S853;S872;S874;S887;T928;S951;S953;S1000;S1021;S1023;T1032;S1036;S1040;S1042;S1045;S1049;T1051;T1057;S1081;S1088;S1092;S1128;Y1132;S1133;S1134;S1141;S1147;S1149;S1155;S1156;T1159;S1187;S1192;S1207;T1215;S1218;S1223;S1226;S122…	0.698467			MED1,ARC205,CRSP1,CRSP200,DRIP205,DRIP230,PBP,PPARBP,PPARGBP,RB18A,TRAP220,TRIP2	Mediator of RNA polymerase II transcription subunit 1 (Activator-recruited cofactor 205 kDa component) (ARC205) (Mediator complex subunit 1) (Peroxisome proliferator-activated receptor-binding protein) (PBP) (PPAR-binding protein) (Thyroid hormone receptor-associated protein complex 220 kDa component) (Trap220) (Thyroid receptor-interacting protein 2) (TR-interacting protein 2) (TRIP-2) (Vitamin …
Q8IW52	740	748	+	13.8485	1.04e-05	LSTIDELDE	2	1	0	3	0.99818				Phosphosite				TOPO_DOM	Phosphosite(S663;T736)	Phosphosite(S755;Y769;Y811;Y824)	0.418067			SLITRK4	SLIT and NTRK-like protein 4
Q15040	185	193	+	13.8333	1.06e-05	LLVVPEEVE	2	0	0	2									DOMAIN	Uniprot(S15),Phosphosite(S13;S15)		0.154411			JOSD1,JSPH1,KIAA0063	Josephin-1 (EC 3.4.19.12) (Josephin domain-containing protein 1)
Q2VY69	86	94	+	13.8333	1.06e-05	LESVPETGP	1	1	0	2		0.062857								Phosphosite(T18;S28)	Phosphosite(Y180;T226;T282;S314;S321;S323;T366;Y371;Y427;T450;T478;T506)	0.565922			ZNF284,ZNF284L	Zinc finger protein 284
Q86UW2	120	128	+	13.8182	1.07e-05	LPDVPETES	1	2	0	3		0.126306		0.010565					TOPO_DOM			0.357778			SLC51B,OSTB	Organic solute transporter subunit beta (OST-beta) (Solute carrier family 51 subunit beta)
Q8NE09	1223	1231	+	13.8182	1.07e-05	LLKIQEELE	2	0	0	2										Phosphosite(S377;T383;S403;Y460;Y467;S470;S599;S613;Y641;Y1202)	Phosphosite(T1242)	0.167789			RGS22	Regulator of G-protein signaling 22 (RGS22)
Q14565	253	261	+	13.803	1.09e-05	LQKISEEYN	1	0	0	1									HELIX			0.1601			DMC1,DMC1H,LIM15	Meiotic recombination protein DMC1/LIM15 homolog
O75334	6	14	+	13.7727	1.11e-05	MPTINEDTP	1	1	0	2			0.760052								Uniprot(S236;T237;S239;S687;S689;S817;S820),Phosphosite(S151;S163;S168;T468;T474;S476;S712;S715;T728;S832;S833;T855;S935;S966;T972;T975;S1098;S1215;T1218;T1227;T1237)	0.793689			PPFIA2	Liprin-alpha-2 (Protein tyrosine phosphatase receptor type f polypeptide-interacting protein alpha-2) (PTPRF-interacting protein alpha-2)
Q69YH5	935	943	+	13.7576	1.13e-05	MSPIKETVS	0	3	0	3	0.94573	0.091823		0.968874	Phosphosite					Uniprot(S98;S120;S126;S131;S210;S291;S309;T312;S400;S407;T412;S437;S591;S614;S710;S756),Phosphosite(S24;T47;S53;T59;T68;S76;S81;S91;S98;T101;S120;S126;S128;S131;Y135;S186;S191;S205;S210;S286;S291;S301;S309;T312;T324;S329;T394;S400;S407;T412;S437;S470;S507;S556;S591;T603;S608;S614;T628;S710;T718;S724;S726;S756;S833;S874;S886;S893;S930)	Uniprot(S977;S1000),Phosphosite(S955;S960;S977;S1000)	0.724611			CDCA2	Cell division cycle-associated protein 2 (Recruits PP1 onto mitotic chromatin at anaphase protein) (Repo-Man)
Q8N9V7	395	403	+	13.7576	1.13e-05	LLSVPETVE	1	1	0	2		0.359293								Phosphosite(T11)	Phosphosite(S473;S511;S515;S516;Y517;S569;S573;S574;S645;T752;Y762;S770;S1198;Y1370;Y1372;Y1557)	0.625567			TOPAZ1,C3orf77	Testis- and ovary-specific PAZ domain-containing protein 1
Q96J66	554	562	+	13.7576	1.13e-05	LSAILEEMH	1	1	0	2	0.632802								DOMAIN,TOPO_DOM	Phosphosite(Y64;Y355;T356;T413;S423)	Phosphosite(Y726;Y993;T1177;S1179;S1219;T1254;T1257;S1261;S1368;S1379;S1380)	0.2375			ABCC11,MRP8	ATP-binding cassette sub-family C member 11 (Multidrug resistance-associated protein 8)
Q9H5I5	1720	1728	+	13.7576	1.13e-05	LDTIDEHPG	1	0	0	1										Uniprot(S838),Phosphosite(S312;T316;T392;Y394;T396;Y445;T447;Y450;S459;Y975;S1050;Y1056;S1718)	Phosphosite(S1836;S1841;S1844;S1857;S1881;S2099;T2480;S2577;S2597;S2599)	0.698956			PIEZO2,C18orf30,C18orf58,FAM38B	Piezo-type mechanosensitive ion channel component 2 (Protein FAM38B)
P11274	685	693	+	13.7424	1.14e-05	LSSINEEIT	1	2	0	3	0.590294			0.971723				uniprot,Phosphosite	DOMAIN	Uniprot(S122;S139;Y177;S202;S215;S222;S236;Y246;S356;S377;S382;T385;S459;S463;S473;S488;Y554;T641;Y644),Phosphosite(S18;Y58;S88;S122;T130;S139;Y177;S201;S202;S205;S215;S221;S222;S227;Y231;S235;S236;S239;Y246;S267;Y276;Y279;S281;Y283;S299;S301;T302;S303;T310;S317;S320;Y328;T329;S340;S351;S354;S356;T358;T359;Y360;S374;S377;T410;S429;T432;Y436;Y455;S459;S461;S462;S463;S467;S468;S473;S488;Y513;S515;S…	Uniprot(T693;S894;S1264),Phosphosite(T693;S698;Y751;Y756;S843;Y844;T845;Y852;S894;T898;S906;Y910;S919;T921;T1018;S1030;S1035;S1039;T1049;Y1069;Y1089;S1264)	0.390156			BCR,BCR1,D22S11	Breakpoint cluster region protein (EC 2.7.11.1) (Renal carcinoma antigen NY-REN-26)
Q8WXI7	10317	10325	+	13.7424	1.14e-05	LSTIAESLP	0	2	0	2									TOPO_DOM	Phosphosite(T27;T35;T54;T63;S66;T68;S69;S70;S84;T95;S97;S124;T150;T159;Y162;T163;T166;T178;S202;T211;T222;S229;S299;S311;T373;S475;T486;S494;S495;S496;T497;S502;S503;S511;S610;S708;S709;T718;S844;S890;T895;S927;T932;T955;S959;T984;T1002;S1007;S1155;T1202;S1367;T1770;S1782;S1785;T1794;S1864;T1867;S2007;T2049;T2067;S2070;T2270;S2371;T2376;S2381;T2454;T2456;T2461;S2726;S2798;T2820;S2923;T2924;S2927;…	Phosphosite(T10338;S10342;S10380;S10385;T10445;S10460;T10466;T10469;T10474;T10481;T10488;T10493;Y10499;S10570;S10575;S10580;T10685;T10690;T10776;T10794;S10799;T10804;T10806;T10807;T10820;S10847;S10862;S10863;T10867;T10869;S11091;S11095;S11457;T11461;S11462;T11505;S11534;S11548;T11567;Y11569;T11642;T11648;T11670;S11709;S11745;T11756;T11760;S11764;T11770;T11847;T11852;T11874;S11881;S11883;T11886;T1…	0.679011			MUC16,CA125	Mucin-16 (MUC-16) (Ovarian cancer-related tumor marker CA125) (CA-125) (Ovarian carcinoma antigen CA125)
Q9H6K5	1194	1202	+	13.7424	1.14e-05	LCTIYETEG	1	1	0	2		0.174892								Phosphosite(T26;S32;T40;S110;S115;S116;T148;S154;S157;T168;T171;S173;S211;S221;S229;S243;S244;T247;S251;T286;T1082;S1088;S1147)	Uniprot(S1310),Phosphosite(S1222;S1298;S1310)	0.771911			PRR36	Proline-rich protein 36
Q9P2E3	522	530	+	13.7273	1.15e-05	LQEVQEEDV	2	0	0	2										Phosphosite(Y63;Y319;S424;Y428)	Phosphosite(T558;T693;T889;Y1229;S1411;Y1424;T1432;T1433;S1472;Y1632;T1634;S1635;S1754;T1882)	0.283989			ZNFX1,KIAA1404	NFX1-type zinc finger-containing protein 1
P29459	124	132	+	13.7121	1.17e-05	LSSIYEDLK	1	1	1	1	0.029776				Phosphosite				HELIX	Phosphosite(T102;T106)		0.0392222			IL12A,NKSF1	Interleukin-12 subunit alpha (IL-12A) (Cytotoxic lymphocyte maturation factor 35 kDa subunit) (CLMF p35) (IL-12 subunit p35) (NK cell stimulatory factor chain 1) (NKSF1)
Q9NW07	36	44	+	13.7121	1.17e-05	LDPVSEDPE	3	0	0	3										Phosphosite(S4)	Phosphosite(T286;T314;S370;S482;S484;T485;S487;T489;S545;S553)	0.991056			ZNF358	Zinc finger protein 358
Q9UIX4	249	257	+	13.697	1.18e-05	LPSLREEEE	3	0	0	3									TOPO_DOM		Phosphosite(S299;T315;S360)	0.363044			KCNG1	Potassium voltage-gated channel subfamily G member 1 (Voltage-gated potassium channel subunit Kv6.1) (kH2)
Q5THK1	2062	2070	+	13.6667	1.21e-05	LETIFEEPK	2	0	1	1										Uniprot(S157;S582;S945;S1029),Phosphosite(T79;Y80;S157;S373;S574;S582;S585;S600;S717;S796;S813;T822;S850;Y851;T852;S853;S945;S958;S1029;S1189;S1237;S1243;T1278;S1391;S1485;S1546;S1547;S1624;S1641;S1642;T1811;S1816;S1840;S1842;S1843;T1847;S1994;S2043;Y2048;S2055)	Phosphosite(T2094)	0.504878			PRR14L,C22orf30	Protein PRR14L (Proline rich 14-like protein)
Q6WRX3	718	726	+	13.6667	1.21e-05	LCDIQEHSE	1	1	0	2			0.282421							Phosphosite(T92;S114;S271;T371;S373;S424;T427;S450;T667)		0.274189			ZYG11A,ZYG11	Protein zyg-11 homolog A
Q5TCQ9	957	965	+	13.6515	1.23e-05	LTVIAEEEH	2	1	0	3	0.044748								DOMAIN	Uniprot(S234;S620;S724;S857;S940),Phosphosite(T102;Y116;S118;T147;T224;S225;S234;S235;S251;S620;S684;S701;S722;S724;S857;Y875)	Phosphosite(S978;S1059;S1280;S1282;S1284;S1475)	0.667122			MAGI3,KIAA1634	Membrane-associated guanylate kinase, WW and PDZ domain-containing protein 3 (Membrane-associated guanylate kinase inverted 3) (MAGI-3)
Q5VST9	4755	4763	+	13.6515	1.23e-05	LDSISELPE	2	0	0	2										Uniprot(S395;S2889;S4015;S4750;T4754),Phosphosite(Y65;Y80;S136;S238;S241;T246;S258;T269;Y287;S676;S757;S790;S1062;S1115;S1116;S1117;T2155;S2156;S2326;S2443;S2511;T2776;S2851;T2932;T2936;S2975;T3064;S3073;S3099;Y3342;S3343;S3373;T3527;S3528;T3530;T3532;T3620;T3642;T3663;T3708;T3751;S3837;S3847;S4076;S4239;S4240;S4750;T4754)	Uniprot(T4788;S4805;S5563;T5569;S5571;S5573;S6831;S7244),Phosphosite(S4787;T4788;S4805;S4871;S4997;S5243;S5244;T5254;S5563;T5569;S5669;Y5864;S5944;S5954;S5955;Y6142;S6162;S6762;S6773;S6808;S6812;S6817;S6829;S6831;S6881;S6942;T6971;S7091;S7178;S7232;S7234;S7244;S7421;S7426;T7473;S7487;T7495;Y7705)	0.856578			OBSCN,KIAA1556,KIAA1639	Obscurin (EC 2.7.11.1) (Obscurin-RhoGEF) (Obscurin-myosin light chain kinase) (Obscurin-MLCK)
Q13488	94	102	+	13.6212	1.26e-05	LLRIQEETE	2	1	0	3			0.939631						TOPO_DOM		Phosphosite(Y303;S685;S690;S691)	0.501011			TCIRG1,ATP6N1C,ATP6V0A3	V-type proton ATPase 116 kDa subunit a isoform 3 (V-ATPase 116 kDa isoform a3) (Osteoclastic proton pump 116 kDa subunit) (OC-116 kDa) (OC116) (T-cell immune regulator 1) (T-cell immune response cDNA7 protein) (TIRC7) (Vacuolar proton translocating ATPase 116 kDa subunit a isoform 3)
Q2TAK8	384	392	+	13.6212	1.26e-05	MRSILEEDE	3	0	1	2										Uniprot(S161;S374;S375),Phosphosite(Y6;T28;S129;S221;S226;S235;S326;S336;S365;S381;S383)	Phosphosite(S537;S540;S564;Y631;Y636)	0.804744			MUM1,EXPAND1	PWWP domain-containing protein MUM1 (Mutated melanoma-associated antigen 1) (MUM-1) (Protein expandere)
Q8IYA6	545	553	+	13.6212	1.26e-05	LSSIPEAEK	1	1	1	1	0.018895									Uniprot(Y204),Phosphosite(Y37;T53;T104;S105;Y113;S114;S117;S118;S120;S129;S141;S287;Y310;S320;Y321;T324;S338;Y344;T382;S392;S420;T444;T449;T451;S474;Y479;S499;S503)	Uniprot(T742;S745),Phosphosite(T586;T621;S622;S632;S635;S638;T648;Y659;T685;T742;S745)	0.167056			CKAP2L	Cytoskeleton-associated protein 2-like (Radial fiber and mitotic spindle protein) (Radmis)
Q9NWB6	201	209	+	13.6212	1.26e-05	LERILEENN	2	0	0	2										Uniprot(S58;S60;T61;S76;S77),Phosphosite(S12;S54;S56;S58;S60;T61;S76;S77;S94)	Uniprot(S266),Phosphosite(S266;S268;T271)	0.468256			ARGLU1	Arginine and glutamate-rich protein 1
Q2M385	422	430	+	13.6061	1.27e-05	LSQIHEEGY	1	1	0	2	0.466581								TOPO_DOM	Phosphosite(T374;S414;Y416;S417)	Phosphosite(S546;S695)	0.142367			MPEG1	Macrophage-expressed gene 1 protein (Macrophage gene 1 protein) (Mpg-1)
Q69YN4	271	279	+	13.6061	1.27e-05	VDSIPEEEE	4	0	0	4										Uniprot(S133;S138;S173;T184;S222),Phosphosite(Y36;S89;S97;T108;S133;S138;S154;S173;T184;S204;Y217;S222;S235)	Uniprot(Y914;S1579;T1708),Phosphosite(S302;S303;Y355;T357;S416;T590;T660;Y914;T924;T1080;S1448;S1464;S1572;S1575;S1578;S1579;T1583;Y1608;T1646;S1647;S1651;T1708;S1728;T1732;S1759;S1766;S1801)	0.989967			KIAA1429,MSTP054	Protein virilizer homolog
Q6PJP8	2	10	+	13.6061	1.27e-05	LEDISEEDI	3	0	0	3											Uniprot(S590),Phosphosite(S34;T39;Y43;S45;S111;S238;S255;S333;S340;S380;S457;S490;T529;S590;S653;T659;S661;S667;S691;S696;T962;S1023)	0.499011			DCLRE1A,KIAA0086,SNM1,SNM1A	DNA cross-link repair 1A protein (SNM1 homolog A) (hSNM1) (hSNM1A)
P58107	2571	2579	+	13.5909	1.29e-05	LTAIIEEAE	2	1	0	3	0.673464									Uniprot(T34;S1529;T1543;S2282;S2422;S2508),Phosphosite(T34;Y280;S561;T568;Y583;S663;T689;Y695;S701;T726;Y744;T777;Y778;T791;S799;T872;Y998;S1021;S1256;S1390;S1407;Y1414;T1506;S1529;T1543;T1624;Y1656;S1662;Y1705;Y1709;S1722;T1725;T1738;Y1739;T1869;T1872;S1912;T2111;T2182;T2223;S2244;Y2314;S2320;T2345;Y2363;Y2367;S2380;T2396;Y2397;Y2413;S2422;S2428;S2444;S2508;S2542;Y2544;S2546)	Uniprot(S2716;S2816;S2956;S3042;S3250;S3350;S3490;S3576;S3784;S3884;S4024;S4110;S4318;S4418;S4558;S4644;S4852;S4952),Phosphosite(S2611;S2656;S2663;Y2665;S2707;S2716;S2718;T2722;S2723;T2730;T2738;T2757;S2778;S2816;Y2848;S2854;T2879;Y2897;Y2901;S2914;T2930;Y2931;Y2947;S2956;S2962;S2978;S3042;S3080;S3145;S3190;S3197;Y3199;S3241;S3250;S3252;T3256;S3257;T3264;T3272;T3291;S3312;S3350;Y3382;S3388;T3413;…	0.582611			EPPK1,EPIPL	Epiplakin (450 kDa epidermal antigen)
P58107	3105	3113	+	13.5909	1.29e-05	LTAIIEEAE	2	1	0	3	0.673464									Uniprot(T34;S1529;T1543;S2282;S2422;S2508;S2716;S2816;S2956;S3042),Phosphosite(T34;Y280;S561;T568;Y583;S663;T689;Y695;S701;T726;Y744;T777;Y778;T791;S799;T872;Y998;S1021;S1256;S1390;S1407;Y1414;T1506;S1529;T1543;T1624;Y1656;S1662;Y1705;Y1709;S1722;T1725;T1738;Y1739;T1869;T1872;S1912;T2111;T2182;T2223;S2244;Y2314;S2320;T2345;Y2363;Y2367;S2380;T2396;Y2397;Y2413;S2422;S2428;S2444;S2508;S2542;Y2544;S2…	Uniprot(S3250;S3350;S3490;S3576;S3784;S3884;S4024;S4110;S4318;S4418;S4558;S4644;S4852;S4952),Phosphosite(S3145;S3190;S3197;Y3199;S3241;S3250;S3252;T3256;S3257;T3264;T3272;T3291;S3312;S3350;Y3382;S3388;T3413;Y3431;Y3435;S3448;T3464;Y3465;Y3481;S3490;S3496;S3512;S3576;S3614;S3679;S3724;S3731;Y3733;S3775;S3784;S3786;T3790;S3791;T3798;T3806;T3825;S3846;S3884;Y3916;S3922;T3947;Y3965;Y3969;S3982;T3998;…	0.576033			EPPK1,EPIPL	Epiplakin (450 kDa epidermal antigen)
P58107	3639	3647	+	13.5909	1.29e-05	LTAIIEEAE	2	1	0	3	0.673464									Uniprot(T34;S1529;T1543;S2282;S2422;S2508;S2716;S2816;S2956;S3042;S3250;S3350;S3490;S3576),Phosphosite(T34;Y280;S561;T568;Y583;S663;T689;Y695;S701;T726;Y744;T777;Y778;T791;S799;T872;Y998;S1021;S1256;S1390;S1407;Y1414;T1506;S1529;T1543;T1624;Y1656;S1662;Y1705;Y1709;S1722;T1725;T1738;Y1739;T1869;T1872;S1912;T2111;T2182;T2223;S2244;Y2314;S2320;T2345;Y2363;Y2367;S2380;T2396;Y2397;Y2413;S2422;S2428;S2…	Uniprot(S3784;S3884;S4024;S4110;S4318;S4418;S4558;S4644;S4852;S4952),Phosphosite(S3679;S3724;S3731;Y3733;S3775;S3784;S3786;T3790;S3791;T3798;T3806;T3825;S3846;S3884;Y3916;S3922;T3947;Y3965;Y3969;S3982;T3998;Y3999;Y4015;S4024;S4030;S4046;S4110;S4144;Y4146;S4148;S4258;S4265;Y4267;S4309;S4318;S4320;T4324;S4325;T4332;T4340;T4359;S4380;S4418;Y4450;S4456;T4481;Y4499;Y4503;S4516;T4532;Y4533;Y4549;S4558;…	0.576033			EPPK1,EPIPL	Epiplakin (450 kDa epidermal antigen)
P58107	4173	4181	+	13.5909	1.29e-05	LTAIIEEAE	2	1	0	3	0.673464									Uniprot(T34;S1529;T1543;S2282;S2422;S2508;S2716;S2816;S2956;S3042;S3250;S3350;S3490;S3576;S3784;S3884;S4024;S4110),Phosphosite(T34;Y280;S561;T568;Y583;S663;T689;Y695;S701;T726;Y744;T777;Y778;T791;S799;T872;Y998;S1021;S1256;S1390;S1407;Y1414;T1506;S1529;T1543;T1624;Y1656;S1662;Y1705;Y1709;S1722;T1725;T1738;Y1739;T1869;T1872;S1912;T2111;T2182;T2223;S2244;Y2314;S2320;T2345;Y2363;Y2367;S2380;T2396;Y2…	Uniprot(S4318;S4418;S4558;S4644;S4852;S4952),Phosphosite(S4258;S4265;Y4267;S4309;S4318;S4320;T4324;S4325;T4332;T4340;T4359;S4380;S4418;Y4450;S4456;T4481;Y4499;Y4503;S4516;T4532;Y4533;Y4549;S4558;S4564;S4580;S4644;S4682;S4747;S4792;S4799;Y4801;S4843;S4852;S4854;T4858;S4859;T4866;T4874;T4893;S4914;S4952;Y4984;S4990;T5015;Y5033;Y5037;S5050)	0.578356			EPPK1,EPIPL	Epiplakin (450 kDa epidermal antigen)
P58107	4707	4715	+	13.5909	1.29e-05	LTAIIEEAE	2	1	0	3	0.673464									Uniprot(T34;S1529;T1543;S2282;S2422;S2508;S2716;S2816;S2956;S3042;S3250;S3350;S3490;S3576;S3784;S3884;S4024;S4110;S4318;S4418;S4558;S4644),Phosphosite(T34;Y280;S561;T568;Y583;S663;T689;Y695;S701;T726;Y744;T777;Y778;T791;S799;T872;Y998;S1021;S1256;S1390;S1407;Y1414;T1506;S1529;T1543;T1624;Y1656;S1662;Y1705;Y1709;S1722;T1725;T1738;Y1739;T1869;T1872;S1912;T2111;T2182;T2223;S2244;Y2314;S2320;T2345;Y2…	Uniprot(S4852;S4952),Phosphosite(S4747;S4792;S4799;Y4801;S4843;S4852;S4854;T4858;S4859;T4866;T4874;T4893;S4914;S4952;Y4984;S4990;T5015;Y5033;Y5037;S5050)	0.576033			EPPK1,EPIPL	Epiplakin (450 kDa epidermal antigen)
P29973	360	368	+	13.5758	1.31e-05	LTTIGETPP	0	2	0	2	0.057547	0.436261							TOPO_DOM	Phosphosite(S15;T18;Y223;Y349;Y351;Y354)	Phosphosite(T473)	0.141789			CNGA1,CNCG,CNCG1	cGMP-gated cation channel alpha-1 (Cyclic nucleotide-gated cation channel 1) (Cyclic nucleotide-gated channel alpha-1) (CNG channel alpha-1) (CNG-1) (CNG1) (Cyclic nucleotide-gated channel, photoreceptor) (Rod photoreceptor cGMP-gated channel subunit alpha)
Q16280	335	343	+	13.5758	1.31e-05	LTTIGETPP	0	2	0	2	0.057547	0.436261							TOPO_DOM		Phosphosite(Y395;T422;Y492;S546;S552;Y563;T634)	0.121244			CNGA2,CNCA,CNCA1,CNCG2	Cyclic nucleotide-gated olfactory channel (Cyclic nucleotide-gated cation channel 2) (Cyclic nucleotide-gated channel alpha-2) (CNG channel alpha-2) (CNG-2) (CNG2)
Q16281	363	371	+	13.5758	1.31e-05	LTTIGETPP	0	2	0	2	0.057547	0.436261							TOPO_DOM	Phosphosite(Y168;Y169)		0.145022			CNGA3,CNCG3	Cyclic nucleotide-gated cation channel alpha-3 (Cone photoreceptor cGMP-gated channel subunit alpha) (Cyclic nucleotide-gated channel alpha-3) (CNG channel alpha-3) (CNG-3) (CNG3)
Q86YF9	501	509	+	13.5606	1.32e-05	LEPIEELSE	2	1	0	3			0.991834							Phosphosite(S185;S410;Y414)	Phosphosite(S727)	0.607044			DZIP1,DZIP,DZIP2,KIAA0996	Zinc finger protein DZIP1 (DAZ-interacting protein 1/2)
Q96ST3	831	839	+	13.5606	1.32e-05	LSDVEEEEE	3	1	0	4	0.978586				Phosphosite					Uniprot(S10;S277;T284),Phosphosite(S10;Y13;S23;Y41;S166;S169;T266;Y272;S274;S277;T284;S289;Y310;S421;T432;T434;T435;S450;S451;S505;Y524;T539;Y558;Y565;T574;T584;Y610;S641;Y757;T802)	Uniprot(S860;S940;S1089;S1112),Phosphosite(S860;S938;S940;Y958;Y959;S1089;Y1101;Y1105;S1108;T1110;T1111;S1112;S1161;S1231)	0.585578	k	k	SIN3A	Paired amphipathic helix protein Sin3a (Histone deacetylase complex subunit Sin3a) (Transcriptional corepressor Sin3a)
Q70EL4	344	352	+	13.5303	1.36e-05	LNTIAEGDN	1	0	0	1									DOMAIN	Phosphosite(T283;S304;T305)	Uniprot(S969;S1041),Phosphosite(S413;S507;S508;S611;S731;S766;T812;S818;Y835;S844;S846;S848;S969;T985;S1041;S1065;S1088;S1098;Y1099;Y1107;T1109;S1111)	0.241944			USP43	Ubiquitin carboxyl-terminal hydrolase 43 (EC 3.4.19.12) (Deubiquitinating enzyme 43) (Ubiquitin thioesterase 43) (Ubiquitin-specific-processing protease 43)
Q8IYF1	430	438	+	13.5303	1.36e-05	LPPVQESQS	0	2	0	2		0.94815		0.799605							Phosphosite(S676;S699;S700)	0.746911			ELOA2,TCEB3B,TCEB3L	Elongin-A2 (EloA2) (RNA polymerase II transcription factor SIII subunit A2) (Transcription elongation factor B polypeptide 3B)
P11137	1019	1027	+	13.5152	1.37e-05	LSSVPEIAE	1	1	0	2	0.406112									Uniprot(S136;S140;S143;S285;S498;S601;S605;S610;S629;S725;S729;T733;S736;S738;Y745;S821;S881;S890;S936),Phosphosite(S63;T66;Y67;T216;S233;S285;T290;S311;S315;T323;S357;T361;T427;T516;Y592;Y593;S610;S725;S788;S821;S823;S833;S843;T860;S862;Y996)	Uniprot(S1133;S1134;S1139;T1154;S1155;S1159;S1347;S1353;S1534;S1555;S1588;T1602;T1605;T1616;T1619;T1649;S1653;S1679;S1782;S1787;S1790;S1795;S1808),Phosphosite(S1031;S1106;T1108;T1154;S1155;S1158;S1234;S1324;S1347;S1353;T1366;T1368;Y1369;S1398;S1420;S1421;T1440;S1480;Y1493;T1494;T1497;S1500;T1506;S1534;S1539;S1540;S1555;S1564;S1588;T1590;S1591;T1592;T1594;T1595;S1598;T1599;T1602;T1605;S1608;Y1609;…	0.694978	c	c	MAP2	Microtubule-associated protein 2 (MAP-2)
P55072	213	221	+	13.5	1.39e-05	LAQIKEMVE	1	0	0	1									HELIX	Uniprot(S3;S7;S13;S37),Phosphosite(S3;S7;S13;T14;S37;S40;T56;S73;S101;Y110;Y138;Y143;T168;Y173;S197;Y203)	Uniprot(T436;S462;S702;S770;S775;S787;Y805),Phosphosite(Y244;T249;S276;S282;S284;T316;S326;T330;T347;S352;T375;T385;T436;S457;S459;S462;Y495;T509;S511;T525;S541;S555;T606;S612;T613;T623;Y644;S652;S664;T679;S683;T688;S702;S705;S718;S746;S748;Y755;T761;S765;S770;S775;S784;S787;T791;S794;Y796;T797;Y805)	0.218567	m	m	VCP	Transitional endoplasmic reticulum ATPase (TER ATPase) (EC 3.6.4.6) (15S Mg(2+)-ATPase p97 subunit) (Valosin-containing protein) (VCP)
Q14CM0	1314	1322	+	13.4848	1.41e-05	LPKIKETTV	0	2	0	2		0.071177	0.337688							Phosphosite(T17;Y327;T344;T345;S352;Y445;S448;T453;T571;S585;Y596;Y601;S629;T632;T638;Y716;S900;S904;Y1094;S1105;T1114)		0.484456			FRMPD4,KIAA0316,PDZD10,PDZK10	FERM and PDZ domain-containing protein 4 (PDZ domain-containing protein 10) (PSD-95-interacting regulator of spine morphogenesis) (Preso)
Q6ZTA4	445	453	+	13.4848	1.41e-05	LEVIKENDP	2	0	0	2									DOMAIN	Uniprot(T38),Phosphosite(Y105;Y112;T302;S312;T431;T438)	Phosphosite(S756)	0.129133			TRIM67,TNL	Tripartite motif-containing protein 67 (TRIM9-like protein)
Q8WU20	175	183	+	13.4848	1.41e-05	LPSVGEEST	1	2	0	3			0.499149	0.156748				Phosphosite		Phosphosite(T49;Y59;S73;S76;T125;T132;T135;T137;T138;Y150;Y153;S155;S169)	Uniprot(Y196;S211;S221;Y306;Y349;S365;Y392;Y436;Y471),Phosphosite(T183;Y196;T200;S211;S221;S226;T227;Y290;S292;S300;Y306;S313;T326;S327;T328;S329;T344;Y349;S354;S365;S378;Y392;T395;S403;S428;Y436;T455;T457;T458;T463;T465;T468;Y471;T499;S503;T504)	0.706889			FRS2	Fibroblast growth factor receptor substrate 2 (FGFR substrate 2) (FGFR-signaling adaptor SNT) (Suc1-associated neurotrophic factor target 1) (SNT-1)
Q9BRL7	138	146	+	13.4848	1.41e-05	LEKIQEELK	2	0	1	1									TOPO_DOM			0.167044			SEC22C,SEC22L3,UNQ459/PRO784	Vesicle-trafficking protein SEC22c (SEC22 vesicle-trafficking protein homolog C) (SEC22 vesicle-trafficking protein-like 3)
Q9C026	371	379	+	13.4848	1.41e-05	LEVIKENDP	2	0	0	2									DOMAIN	Uniprot(T41;S44;S46;S49),Phosphosite(T41;S46;S49;Y60;Y62;Y78;T230)	Phosphosite(S425;Y619;S625)	0.175333			TRIM9,KIAA0282,RNF91	E3 ubiquitin-protein ligase TRIM9 (EC 2.3.2.27) (RING finger protein 91) (RING-type E3 ubiquitin transferase TRIM9) (Tripartite motif-containing protein 9)
Q9NVN8	526	534	+	13.4848	1.41e-05	LQRIMETDP	1	1	0	2		0.0126								Phosphosite(S22;S42;S87;S214;Y294;T333;S348;S465;Y489;S513;S519)	Phosphosite(S543;S573)	0.544756			GNL3L	Guanine nucleotide-binding protein-like 3-like protein
O14686	908	916	+	13.4697	1.42e-05	LSPLPEELP	1	1	0	2	0.965569									Uniprot(S27;S744),Phosphosite(S27;T29;S31;S48;T54;S102;Y223;Y298;S314;T366;S373;T380;Y389;S468;S477;S609;S618;S654)	Uniprot(S1151;T1195;S1249;T1267;S1270;S1606;S1671;S1820;S1834;T1843;T1865;S2239;T2240;S2260;S2274;S2309;S2311;S2342;S2640;S3130;T3197;S3199;S4215;S4359;S4738;S4822;S4849),Phosphosite(S952;S1037;S1151;T1164;S1180;T1195;T1198;S1249;S1263;T1267;S1270;S1293;S1294;S1298;S1307;S1331;T1332;S1334;S1335;S1606;T1647;S1671;Y1692;S1762;S1798;T1803;T1819;S1820;S1834;T1843;S1854;S1858;T1865;S1872;T1911;S1950;T…	0.950533			KMT2D,ALR,MLL2,MLL4	Histone-lysine N-methyltransferase 2D (Lysine N-methyltransferase 2D) (EC 2.1.1.43) (ALL1-related protein) (Myeloid/lymphoid or mixed-lineage leukemia protein 2)
Q14028	347	355	+	13.4697	1.42e-05	LSRIEEEKE	2	1	1	2	0.996281								TOPO_DOM	Phosphosite(T104)	Phosphosite(S494;T842;S895;S899;Y903;T919;S980;S1095)	0.908244			CNGB1,CNCG2,CNCG3L,CNCG4,RCNC2	Cyclic nucleotide-gated cation channel beta-1 (Cyclic nucleotide-gated cation channel 4) (CNG channel 4) (CNG-4) (CNG4) (Cyclic nucleotide-gated cation channel gamma) (Cyclic nucleotide-gated cation channel modulatory subunit) (Cyclic nucleotide-gated channel beta-1) (CNG channel beta-1) (Glutamic acid-rich protein) (GARP)
Q14596	604	612	+	13.4697	1.42e-05	LGQIEEENE	2	0	0	2										Uniprot(S116;S590;S596),Phosphosite(S60;S115;S116;S276;T277;S334;S340;S486;T581;T586;S590;S596)	Uniprot(S625),Phosphosite(S622;S625;S656;T658;S673;S824;S825;S833)	0.655022			NBR1,1A13B,KIAA0049,M17S2,MIG19	Next to BRCA1 gene 1 protein (Cell migration-inducing gene 19 protein) (Membrane component chromosome 17 surface marker 2) (Neighbor of BRCA1 gene 1 protein) (Protein 1A1-3B)
Q86TV6	345	353	+	13.4697	1.42e-05	LSRIPEHKS	0	2	1	1	0.597176			0.455238						Uniprot(S160;S202),Phosphosite(S34;S51;S159;S160;T161;S196;S202;T236;T301;T303;Y304)	Uniprot(S625;S629;S630;S673;S677;S678;S681),Phosphosite(S625;S629;S630;S651;S673;S677;S678;S681;S682;Y780;S781)	0.289144			TTC7B,TTC7L1	Tetratricopeptide repeat protein 7B (TPR repeat protein 7B) (Tetratricopeptide repeat protein 7-like-1) (TPR repeat protein 7-like-1)
Q8WXH0	4112	4120	+	13.4697	1.42e-05	LAAVEEEVE	2	0	0	2									TOPO_DOM	Uniprot(S841;S2781;S4108),Phosphosite(T49;S50;S52;T59;S162;S165;S166;Y546;Y560;Y570;Y575;S663;T665;S705;T764;S841;Y860;S873;T1138;S1139;S1331;T1334;S1469;Y1480;T1610;S1772;T1976;S2030;T2115;T2117;S2300;T2305;T2374;S2420;T2478;S2585;S2655;S2664;T2669;T2675;T2739;S2781;S2784;T2934;T3040;T3066;S3075;S3076;S3145;Y3255;S3321;S3322;Y3364;Y3372;S3659;Y3790;S3796;S3816;S3821;S3843;S3881;T3911;T3984;S4108…	Uniprot(S5785;S6361;S6384;S6411;S6428;S6429;S6430;S6459),Phosphosite(S4126;S4136;S4139;S4156;S4157;S4158;S4159;T4161;Y4167;T4182;T4284;S4732;Y4796;S4797;S4803;Y4847;T5038;T5042;S5087;S5259;T5293;T5719;Y5735;S5785;S6043;S6314;T6348;S6349;T6351;S6361;T6365;S6377;S6384;S6389;S6392;S6453;S6459;S6616;S6625)	0.657633			SYNE2,KIAA1011,NUA	Nesprin-2 (KASH domain-containing protein 2) (KASH2) (Nuclear envelope spectrin repeat protein 2) (Nucleus and actin connecting element protein) (Protein NUANCE) (Synaptic nuclear envelope protein 2) (Syne-2)
Q9UPQ7	808	816	+	13.4697	1.42e-05	LLSITEDPE	2	0	0	2										Uniprot(S427),Phosphosite(S427;T489;S750;S754;S763;S774;S778)	Phosphosite(T819;S837;S910;S911;S955;T958;T959;S965;Y972)	0.667667			PDZRN3,KIAA1095,LNX3,SEMCAP3	E3 ubiquitin-protein ligase PDZRN3 (EC 2.3.2.27) (Ligand of Numb protein X 3) (PDZ domain-containing RING finger protein 3) (RING-type E3 ubiquitin transferase PDZRN3) (Semaphorin cytoplasmic domain-associated protein 3) (Protein SEMACAP3)
O94923	589	597	+	13.4545	1.44e-05	LSTIDESPV	0	2	0	2	0.853824	0.937573							TOPO_DOM	Phosphosite(S73;Y140;Y458;Y538;Y560)	Phosphosite(S612)	0.136056			GLCE,KIAA0836	D-glucuronyl C5-epimerase (EC 5.1.3.17) (Heparan sulfate C5-epimerase) (Hsepi) (Heparin/heparan sulfate:glucuronic acid C5-epimerase) (Heparosan-N-sulfate-glucuronate 5-epimerase)
Q6UWY5	348	356	+	13.4545	1.44e-05	LGTISEEDL	2	0	0	2									DOMAIN	Phosphosite(T135;S172;Y221)		0.217622			OLFML1,UNQ564/PRO1126	Olfactomedin-like protein 1
Q8NEG4	291	299	+	13.4545	1.44e-05	LYAISEEVD	2	0	0	2										Uniprot(S4),Phosphosite(S4;S61;S72;S87;S101;S104;Y107;S112;T114;Y129;Y203)	Uniprot(S479),Phosphosite(Y314;S315;T317;Y327;S480;T487;S488)	0.115489			FAM83F	Protein FAM83F
P55210	245	253	+	13.4394	1.46e-05	LCSILEEHG	1	0	0	1									HELIX,TURN	Uniprot(S37),Phosphosite(S16;S29;S30;S34;S37;T44;S47;T157;T173;S234;S239)		0.111622			CASP7,MCH3	Caspase-7 (CASP-7) (EC 3.4.22.60) (Apoptotic protease Mch-3) (CMH-1) (ICE-like apoptotic protease 3) (ICE-LAP3) [Cleaved into: Caspase-7 subunit p20; Caspase-7 subunit p11]
Q96G42	335	343	+	13.4394	1.46e-05	LTQVPEEAP	1	1	0	2	0.973574									Phosphosite(S25)	Phosphosite(S467;Y496)	0.379722			KLHDC7B	Kelch domain-containing protein 7B
Q96NA8	408	416	+	13.4394	1.46e-05	LPDITEEDL	2	0	0	2									DOMAIN	Uniprot(S378),Phosphosite(S88;S378)		0.345111			TSNARE1	t-SNARE domain-containing protein 1
P17480	362	370	+	13.4091	1.49e-05	LESLPEEEQ	3	0	0	3										Uniprot(T201;S273;S336),Phosphosite(T9;S23;S44;T117;S147;Y150;T201;Y207;T208;S238;S273;S306;Y308;S329)	Uniprot(S389;S412;S433;S435;S484;S495;S546;S584;S638),Phosphosite(T388;S389;S392;S412;S433;S435;S449;Y456;S484;S495;Y500;S546;S584;S602;S638;Y648;S655;S666)	0.442789			UBTF,UBF,UBF1	Nucleolar transcription factor 1 (Autoantigen NOR-90) (Upstream-binding factor 1) (UBF-1)
Q96M32	46	54	+	13.4091	1.49e-05	LEEITEEEE	4	0	0	4											Phosphosite(S98;S153;T157;S161;Y310;T316;Y390;Y391)	0.6357			AK7	Adenylate kinase 7 (AK 7) (EC 2.7.4.3) (EC 2.7.4.6) (ATP-AMP transphosphorylase 7)
Q96PU4	378	386	+	13.4091	1.49e-05	LDKVPEEEY	3	0	0	3										Phosphosite(S95;S108;S290)	Uniprot(S667),Phosphosite(Y584;Y588;Y641;S643;S654;S659;T661;T662;S667;S673)	0.128467			UHRF2,NIRF,RNF107	E3 ubiquitin-protein ligase UHRF2 (EC 2.3.2.27) (Np95/ICBP90-like RING finger protein) (Np95-like RING finger protein) (Nuclear protein 97) (Nuclear zinc finger protein Np97) (RING finger protein 107) (RING-type E3 ubiquitin transferase UHRF2) (Ubiquitin-like PHD and RING finger domain-containing protein 2) (Ubiquitin-like-containing PHD and RING finger domains protein 2)
Q9H190	67	75	+	13.3939	1.51e-05	LLQIPEGDS	1	1	0	2				0.256964						Phosphosite(S3;S7;S24)	Phosphosite(Y93;S288)	0.5826			SDCBP2,SITAC18	Syntenin-2 (Syndecan-binding protein 2)
A8MPS7	106	114	+	13.3788	1.53e-05	LPQVREELE	2	0	0	2										Phosphosite(S36;S57;S80;S81)	Phosphosite(T203;S210;S217;T278)	0.255644			YDJC	Carbohydrate deacetylase (EC 3.5.1.-)
Q9Y2B1	273	281	+	13.3788	1.53e-05	LGTIYENSS	0	2	0	2			0.215206	0.293738					TOPO_DOM	Phosphosite(S39;S63;T83;S84;T92;T146)	Phosphosite(Y418)	0.0741333			TMEM5	Transmembrane protein 5
Q8WUY3	1928	1936	+	13.3636	1.55e-05	LDQIKEKDS	2	1	1	2				0.997154						Phosphosite(S110;S576;S581;S586;S595;S597;S699;S1024;S1211;T1262;S1264;S1420;S1440;S1613;S1670;S1719;S1723;Y1738;Y1740;S1744;T1792;T1795;S1803;S1842;S1849)	Phosphosite(T2091;Y2147;S2189;S2193;S2200;T2201;S2211;S2325;T2331;S2439;S2453;Y2550;S2866;Y2945;Y2958;T2967)	0.560956			PRUNE2,BMCC1,BNIPXL,C9orf65,KIAA0367	Protein prune homolog 2 (BNIP2 motif-containing molecule at the C-terminal region 1)
Q9BVS5	90	98	+	13.3636	1.55e-05	LPTLREESS	1	2	0	3			0.984269	0.9969							Phosphosite(S318;T321)	0.616			TRMT61B	tRNA (adenine(58)-N(1))-methyltransferase, mitochondrial (EC 2.1.1.220)
P16066	620	628	+	13.3485	1.57e-05	LQDILENES	1	1	0	2				0.026841					DOMAIN,TOPO_DOM	Uniprot(S519;S529;T532;S534;S538;S542;T545),Phosphosite(S505;S519;S529;T532;S534;S538;S542;T545)	Phosphosite(T702;S711;S809;T835;Y927)	0.128622			NPR1,ANPRA	Atrial natriuretic peptide receptor 1 (EC 4.6.1.2) (Atrial natriuretic peptide receptor type A) (ANP-A) (ANPR-A) (NPR-A) (Guanylate cyclase A) (GC-A)
O95897	160	168	+	13.3333	1.58e-05	LAAIQEEMG	1	0	0	1										Phosphosite(S113;S115;S118)	Phosphosite(Y172;T206)	0.259356			OLFM2,NOE2	Noelin-2 (Olfactomedin-2)
Q2M3M2	649	657	+	13.3333	1.58e-05	LTSIEEEPL	1	1	0	2	0.531079								TOPO_DOM	Uniprot(S604;S605),Phosphosite(S339;S366;Y370;S604;S605)		0.275722			SLC5A9,SGLT4	Sodium/glucose cotransporter 4 (Na(+)/glucose cotransporter 4) (hSGLT4) (Solute carrier family 5 member 9)
Q13426	131	139	+	13.3182	1.6e-05	LDTIAENQA	1	0	0	1									HELIX	Phosphosite(S6;T17)	Uniprot(Y229;T233;S237;S256;S260;S304;S320;T323;S327;S328),Phosphosite(T222;Y229;S232;T233;S237;T241;S256;S259;S260;T264;S299;S304;S320;T323;S327;S328)	0.225533			XRCC4	DNA repair protein XRCC4 (X-ray repair cross-complementing protein 4)
Q8N6K7	270	278	+	13.3182	1.6e-05	LVQIKEEAV	1	0	0	1										Phosphosite(S31;S108)	Phosphosite(S310;T312;S322)	0.0771667			SAMD3	Sterile alpha motif domain-containing protein 3 (SAM domain-containing protein 3)
Q96SB8	332	340	+	13.3182	1.6e-05	LEKISEETN	2	1	0	3			0.267448							Phosphosite(S11;Y154;S158;T160;S162;S165;T166;Y223;Y225;S260;S265)	Uniprot(S669),Phosphosite(S666;S669;Y780;T828;Y902;S907;S1068;T1083)	0.517844		k	SMC6,SMC6L1	Structural maintenance of chromosomes protein 6 (SMC protein 6) (SMC-6) (hSMC6)
Q99996	1870	1878	+	13.3182	1.6e-05	LEAISETSS	1	3	0	4		0.041152	0.026373	0.985487				Phosphosite		Uniprot(S165;S1339;S1777),Phosphosite(S43;S55;S57;Y78;S158;S165;S174;T220;S269;Y320;S402;T412;S489;Y490;S491;T494;S712;S790;T807;S863;S1053;Y1225;Y1226;Y1245;S1247;Y1257;Y1259;S1339;Y1499;S1653;S1654;S1679;S1777;S1780;T1803;S1806;S1809)	Uniprot(S3694;S3846;S3869;S3901),Phosphosite(S1878;S1989;S2116;T2120;S2488;T2493;Y2494;S2497;S2505;S2591;S2621;S2677;Y2991;Y3014;S3093;S3096;T3181;T3182;Y3465;S3475;T3494;Y3499;S3577;S3580;S3641;S3688;S3694;T3740;S3816;Y3818;S3820;S3821;Y3827;S3837;S3839;Y3843;S3846;T3857;S3869;Y3874;S3899;S3901;T3902)	0.459144	c;m	c;m	AKAP9,AKAP350,AKAP450,KIAA0803	A-kinase anchor protein 9 (AKAP-9) (A-kinase anchor protein 350 kDa) (AKAP 350) (hgAKAP 350) (A-kinase anchor protein 450 kDa) (AKAP 450) (AKAP 120-like protein) (Centrosome- and Golgi-localized PKN-associated protein) (CG-NAP) (Protein hyperion) (Protein kinase A-anchoring protein 9) (PRKA9) (Protein yotiao)
O75293	58	66	+	13.2879	1.64e-05	LLAIDEEEE	3	0	0	3										Phosphosite(T2)		0.143211			GADD45B,MYD118	Growth arrest and DNA damage-inducible protein GADD45 beta (Myeloid differentiation primary response protein MyD118) (Negative growth regulatory protein MyD118)
Q17RS7	436	444	+	13.2879	1.64e-05	LLTIEEESL	1	1	0	2			0.969831						HELIX,STRAND	Phosphosite(S47;S249;S269;Y292;Y294;T380;Y382)	Uniprot(S801;S802),Phosphosite(T697;S717;T785;T786;S801;S802;S893)	0.196922	c	c	GEN1	Flap endonuclease GEN homolog 1 (EC 3.1.-.-)
P02585	56	64	+	13.2727	1.66e-05	LDAIIEEVD	3	0	0	3									DOMAIN	Phosphosite(S36)		0.651767			TNNC2	Troponin C, skeletal muscle
Q9Y6N9	360	368	+	13.2727	1.66e-05	MEQIVEEEE	4	0	0	4										Uniprot(S219),Phosphosite(S101;S201;S283;T299)	Phosphosite(Y404)	0.483578			USH1C,AIE75	Harmonin (Antigen NY-CO-38/NY-CO-37) (Autoimmune enteropathy-related antigen AIE-75) (Protein PDZ-73) (Renal carcinoma antigen NY-REN-3) (Usher syndrome type-1C protein)
O60566	669	677	+	13.2576	1.68e-05	LSPIIEDSR	1	2	1	2	0.983279		0.96164		Phosphosite		Phosphosite			Uniprot(S367;S435;S543;S665),Phosphosite(S16;S39;T40;T54;S83;S232;T237;T315;S367;T368;S384;Y404;T434;S435;T471;S521;S537;S543;S574;T600;T608;T620;S633;Y660;S665)	Uniprot(S697;T792;T1008;T1042;S1043),Phosphosite(T680;S683;S697;T710;S720;S733;Y766;T792;S797;S884;T1008;T1042;S1043)	0.437689	k;t	k;t	BUB1B,BUBR1,MAD3L,SSK1	Mitotic checkpoint serine/threonine-protein kinase BUB1 beta (EC 2.7.11.1) (MAD3/BUB1-related protein kinase) (hBUBR1) (Mitotic checkpoint kinase MAD3L) (Protein SSK1)
P02549	2134	2142	+	13.2424	1.7e-05	LSDIIEERE	2	1	1	2	0.166567									Uniprot(S992;S1976),Phosphosite(S37;S299;S317;Y370;Y422;S507;Y548;Y588;T635;T812;S818;Y986;S992;Y1064;S1167;T1257;S1284;S1363;S1424;S1425;S1428;Y1499;Y1538;S1901;T1910;S1912;S1976)	Phosphosite(S2269;Y2333;S2405;Y2407)	0.349522			SPTA1,SPTA	Spectrin alpha chain, erythrocytic 1 (Erythroid alpha-spectrin)
O75427	194	202	+	13.2273	1.72e-05	LSTLPEELG	1	1	0	2	0.590963									Phosphosite(S21;S25;S64;S97;Y99;S183)	Uniprot(S279;S281;S304;S307;S309;S313;S432;S457;S511;S513;S517;S521;S589),Phosphosite(S241;S281;Y294;S304;S307;S309;S313;S317;S346;S380;S432;S449;S457;S500;S506;S511;S512;S513;S515;S517;S520;S521;S524;S550;S581;S589;S623)	0.301989			LRCH4,LRN,LRRN1,LRRN4	Leucine-rich repeat and calponin homology domain-containing protein 4 (Leucine-rich repeat neuronal protein 4) (Leucine-rich neuronal protein)
Q9HAV5	214	222	+	13.2273	1.72e-05	LNPILEDDC	2	0	0	2									TOPO_DOM	Phosphosite(S79;Y91)	Phosphosite(T278)	0.434456			EDA2R,TNFRSF27,XEDAR,UNQ2448/PRO5727/PRO34080	Tumor necrosis factor receptor superfamily member 27 (X-linked ectodysplasin-A2 receptor) (EDA-A2 receptor)
P11137	960	968	+	13.2121	1.74e-05	LDTVLEKSE	2	1	1	2			0.99511							Uniprot(S136;S140;S143;S285;S498;S601;S605;S610;S629;S725;S729;T733;S736;S738;Y745;S821;S881;S890;S936),Phosphosite(S63;T66;Y67;T216;S233;S285;T290;S311;S315;T323;S357;T361;T427;T516;Y592;Y593;S610;S725;S788;S821;S823;S833;S843;T860;S862)	Uniprot(S1133;S1134;S1139;T1154;S1155;S1159;S1347;S1353;S1534;S1555;S1588;T1602;T1605;T1616;T1619;T1649;S1653;S1679;S1782;S1787;S1790;S1795;S1808),Phosphosite(Y996;S1021;S1031;S1106;T1108;T1154;S1155;S1158;S1234;S1324;S1347;S1353;T1366;T1368;Y1369;S1398;S1420;S1421;T1440;S1480;Y1493;T1494;T1497;S1500;T1506;S1534;S1539;S1540;S1555;S1564;S1588;T1590;S1591;T1592;T1594;T1595;S1598;T1599;T1602;T1605;S…	0.689967	c	c	MAP2	Microtubule-associated protein 2 (MAP-2)
P08572	1676	1684	+	13.197	1.76e-05	LTTIPEQSF	0	2	0	2	0.380509		0.231854				Phosphosite		STRAND,DOMAIN	Phosphosite(Y306;S321;Y327;T1204;S1303;S1309;T1313;T1403;S1446;S1485)	Phosphosite(S1687)	0.198033			COL4A2	Collagen alpha-2(IV) chain [Cleaved into: Canstatin]
P32004	19	27	+	13.197	1.76e-05	LIQIPEEYE	2	0	0	2									TOPO_DOM		Uniprot(S1163;S1178;S1181;S1194;S1243;S1244;S1248),Phosphosite(S153;S163;Y418;Y420;T518;T521;T527;S611;Y784;Y1151;S1152;T1172;Y1176;S1181;S1190;S1191;S1194;S1204;Y1211;Y1229;S1243;S1244;T1247;S1248)	0.136433			L1CAM,CAML1,MIC5	Neural cell adhesion molecule L1 (N-CAM-L1) (NCAM-L1) (CD antigen CD171)
O95747	486	494	+	13.1818	1.78e-05	LQKIVEEPQ	1	0	0	1									HELIX,TURN	Uniprot(T310;S324;S325;S339;S347;S359;S427),Phosphosite(S2;T185;T189;S263;S269;T310;S312;S324;S325;T331;S339;S347;S355;S359;S369;S425;S427;T430;S435;S443)	Phosphosite(S510)	0.356878			OXSR1,KIAA1101,OSR1	Serine/threonine-protein kinase OSR1 (EC 2.7.11.1) (Oxidative stress-responsive 1 protein)
O94988	866	874	+	13.1515	1.82e-05	LQPIIEGET	1	1	0	2				0.043475				Phosphosite		Uniprot(S345;S597;S617;S727;T732),Phosphosite(S290;S412;S471;S509;S527;S539;S555;S597;S612;Y621;Y623;S626;S638;S644;S650;S652;S655;Y692;S727;T732;S739;T741;S856;S859;S863)	Phosphosite(T874;S888;T1018;S1020)	0.402111			FAM13A,FAM13A1,KIAA0914	Protein FAM13A
Q15545	336	344	+	13.1515	1.82e-05	LSSLQEELE	2	1	0	3	0.676286									Uniprot(S171;S200;S201;S213;S264),Phosphosite(S34;Y156;S159;S171;T172;S200;S201;S205;S213;S264;T274)		0.580033			TAF7,TAF2F,TAFII55	Transcription initiation factor TFIID subunit 7 (RNA polymerase II TBP-associated factor subunit F) (Transcription initiation factor TFIID 55 kDa subunit) (TAF(II)55) (TAFII-55) (TAFII55)
Q8NDH6	77	85	+	13.1515	1.82e-05	LNVISEEEN	2	0	0	2									DOMAIN	Phosphosite(S58;T62;T64)	Phosphosite(S128;Y255;S293;S324)	0.165211			ICA1L,ALS2CR14,ALS2CR15	Islet cell autoantigen 1-like protein (Amyotrophic lateral sclerosis 2 chromosomal region candidate gene 14 protein) (Amyotrophic lateral sclerosis 2 chromosomal region candidate gene 15 protein)
Q8WXH0	2029	2037	+	13.1515	1.82e-05	LSEIEEEDK	2	1	1	2					Phosphosite				TOPO_DOM	Uniprot(S841),Phosphosite(T49;S50;S52;T59;S162;S165;S166;Y546;Y560;Y570;Y575;S663;T665;S705;T764;S841;Y860;S873;T1138;S1139;S1331;T1334;S1469;Y1480;T1610;S1772;T1976)	Uniprot(S2781;S4108;S5785;S6361;S6384;S6411;S6428;S6429;S6430;S6459),Phosphosite(T2115;T2117;S2300;T2305;T2374;S2420;T2478;S2585;S2655;S2664;T2669;T2675;T2739;S2781;S2784;T2934;T3040;T3066;S3075;S3076;S3145;Y3255;S3321;S3322;Y3364;Y3372;S3659;Y3790;S3796;S3816;S3821;S3843;S3881;T3911;T3984;S4108;S4110;Y4111;S4126;S4136;S4139;S4156;S4157;S4158;S4159;T4161;Y4167;T4182;T4284;S4732;Y4796;S4797;S4803;…	0.429811			SYNE2,KIAA1011,NUA	Nesprin-2 (KASH domain-containing protein 2) (KASH2) (Nuclear envelope spectrin repeat protein 2) (Nucleus and actin connecting element protein) (Protein NUANCE) (Synaptic nuclear envelope protein 2) (Syne-2)
Q9NYF5	770	778	+	13.1515	1.82e-05	LQPIIEGET	1	1	0	2				0.052099						Phosphosite(Y418;S501;T642;S760)	Phosphosite(Y889)	0.437167			FAM13B,C5orf5,FAM13B1	Protein FAM13B (GAP-like protein N61)
A4UGR9	642	650	+	13.1364	1.84e-05	LEKIKESEE	3	1	0	4		0.947986								Uniprot(S621),Phosphosite(Y51;S459;T461;Y519;S621)	Uniprot(S868;S1265;S1629;T1989;S1994;S2222;S2276;S2318;S3059;S3297),Phosphosite(T963;T970;Y1137;S1265;T1283;T1285;T1303;T1461;S1629;T1631;T1652;S1672;S1674;T1887;S1923;S1941;T1945;T2048;T2069;S2085;T2196;S2229;S2232;T2238;Y2361;Y2820;T2872;T2877;S2945;T2947;T2954;S2969;T2995;S2996;S2998;S3002)	0.319022			XIRP2,CMYA3	Xin actin-binding repeat-containing protein 2 (Beta-xin) (Cardiomyopathy-associated protein 3) (Xeplin)
P51816	917	925	+	13.1364	1.84e-05	LSPLPEDPP	1	1	0	2	0.883727				Phosphosite					Uniprot(S430;T517),Phosphosite(T341;T345;S346;T397;T401;S430;S431;T517;S720;S790;S885;S900;S901)	Phosphosite(S931;T975;Y1124;Y1127;Y1136;S1220)	0.909089			AFF2,FMR2,OX19	AF4/FMR2 family member 2 (Fragile X E mental retardation syndrome protein) (Fragile X mental retardation 2 protein) (FMR2P) (Protein FMR-2) (Protein Ox19)
Q9HBT7	120	128	+	13.1364	1.84e-05	LTQILEEEA	2	1	0	3	0.110616								DOMAIN		Phosphosite(T326;T440;T466;T468;T496;T606;T608;S625;T629;T664;T720)	0.4729			ZNF287,ZKSCAN13	Zinc finger protein 287 (Zinc finger protein with KRAB and SCAN domains 13)
Q9NW07	50	58	+	13.1364	1.84e-05	LNTVPEDVD	2	0	0	2										Phosphosite(S4)	Phosphosite(T286;T314;S370;S482;S484;T485;S487;T489;S545;S553)	0.965489			ZNF358	Zinc finger protein 358
Q9UHJ3	248	256	+	13.1364	1.84e-05	LAKVKEEEE	3	0	0	3										Phosphosite(Y105;T116)	Uniprot(S767;S775),Phosphosite(Y361;T407;T445;S451;T452;S553;T592;S738;S744;S749;T763;S765;S767;S775;S791)	0.330933			SFMBT1,RU1	Scm-like with four MBT domains protein 1 (hSFMBT) (Renal ubiquitous protein 1)
Q9Y4P8	148	156	+	13.1364	1.84e-05	LHTIRETPP	0	1	0	1		0.656171									Uniprot(S413),Phosphosite(T292;S308;S413;T415)	0.267578			WIPI2,CGI-50	WD repeat domain phosphoinositide-interacting protein 2 (WIPI-2) (WIPI49-like protein 2)
Q8IW00	279	287	+	13.1212	1.87e-05	LPKIAEENL	1	0	0	1									TOPO_DOM	Phosphosite(T79;Y125;T232)	Phosphosite(T288;Y289;Y310)	0.266144			VSTM4,C10orf72	V-set and transmembrane domain-containing protein 4 [Cleaved into: Peptide Lv]
Q8WWL7	193	201	+	13.1212	1.87e-05	LQPLQEESD	2	1	0	3			0.983555							Phosphosite(T165)	Phosphosite(S284;S285;S361;T497;S616;Y618;S753;T754;S996;S1000;T1002;T1038;S1089;S1120;S1174;T1178;Y1319;S1331;S1333)	0.476656			CCNB3,CYCB3	G2/mitotic-specific cyclin-B3
Q4G0U5	759	767	+	13.1061	1.89e-05	LDALPEEDR	3	0	1	2										Phosphosite(T424;S427;S491)	Phosphosite(T785;Y798)	0.355233			CFAP221,PCDP1	Cilia- and flagella-associated protein 221 (Primary ciliary dyskinesia protein 1)
Q9BVP2	532	540	+	13.1061	1.89e-05	LDKIIEEDD	4	0	0	4										Uniprot(S101;S490;S504;S517;S529),Phosphosite(S53;Y194;S273;T289;S291;S312;S324;T366;S490;T494;S503;S517;S529)	Phosphosite(Y542;S545;Y548)	0.434889			GNL3,E2IG3,NS	Guanine nucleotide-binding protein-like 3 (E2-induced gene 3 protein) (Novel nucleolar protein 47) (NNP47) (Nucleolar GTP-binding protein 3) (Nucleostemin)
Q32MZ4	602	610	+	13.0909	1.91e-05	LSEIKEEEQ	2	1	0	3	0.877756									Uniprot(S16;S115;S116;S120;S124;S555;S564;S581),Phosphosite(S3;S16;T65;S66;S68;S104;S110;T114;S115;S116;S120;T123;S124;S126;T129;S290;T291;T295;S300;T403;Y451;S467;S471;S521;S555;S564;S565;S581;T587;T596;Y597)	Uniprot(S618;S638;T676;S714;S733;S766;S768),Phosphosite(S618;S638;T676;T711;S713;S714;S720;S733;S735;S739;S753;S766;S768;S775)	0.768267			LRRFIP1,GCF2,TRIP	Leucine-rich repeat flightless-interacting protein 1 (LRR FLII-interacting protein 1) (GC-binding factor 2) (TAR RNA-interacting protein)
Q9NZI7	276	284	+	13.0909	1.91e-05	LEPIIEDAV	2	0	0	2										Uniprot(S22),Phosphosite(S22;S52;T194;Y262;Y266)	Uniprot(S390;S393),Phosphosite(S423;S425)	0.672756			UBP1,LBP1	Upstream-binding protein 1 (Transcription factor LBP-1)
O14744	346	354	+	13.0758	1.93e-05	LDRVPEEEK	3	0	1	2									HELIX,TURN,DOMAIN	Phosphosite(S12;S74;Y280;Y283;Y286;Y297;Y304;Y307;S310;Y342)		0.248022		m	PRMT5,HRMT1L5,IBP72,JBP1,SKB1	Protein arginine N-methyltransferase 5 (EC 2.1.1.320) (72 kDa ICln-binding protein) (Histone-arginine N-methyltransferase PRMT5) (Jak-binding protein 1) (Shk1 kinase-binding protein 1 homolog) (SKB1 homolog) (SKB1Hs) [Cleaved into: Protein arginine N-methyltransferase 5, N-terminally processed]
Q12955	3464	3472	+	13.0758	1.93e-05	LEVIEEEGK	2	0	1	1										Uniprot(S39;S623;S847;S861;S867;S913;S916;S922;S957;S959;S1113;S1445;S1459;S1470;S1622;S1625;S1984;S2111;S2123;S2126),Phosphosite(S39;Y60;Y245;Y484;S524;T529;T530;S531;Y533;T534;S539;Y575;S623;Y632;Y653;Y731;T732;Y740;Y808;T814;T819;T822;S847;S861;S867;Y883;S896;Y902;S906;S913;S916;S918;S919;S922;S934;S957;S959;S964;S1113;Y1366;T1404;S1405;S1445;T1454;S1459;S1462;S1470;S1551;T1552;S1556;S1559;S15…	Uniprot(S4211;S4229;S4290;S4298;S4350),Phosphosite(S3513;S3620;T3709;T3711;S3712;S3887;T3957;T3969;T3970;T3973;T3974;T3981;S4004;T4007;T4051;S4078;T4081;S4134;T4143;Y4177;S4181;T4219;S4229;S4253;T4258;Y4266;S4278;S4290;S4298;Y4303;S4306;S4325;S4333;S4342;S4349;S4350)	0.7572			ANK3	Ankyrin-3 (ANK-3) (Ankyrin-G)
Q96HE9	133	141	+	13.0758	1.93e-05	LKTISESSS	0	3	1	2		0.893802	0.943178	0.134316						Uniprot(T33;S40),Phosphosite(T33;S40;S47;S52)	Uniprot(T287;S291;S344;T346;T348),Phosphosite(T165;S169;S209;T240;S242;S252;T287;S291;S307;T311;T314;T323;T326;S344;T346;T348;S352;T353;S354;S355)	0.250356			PRR11	Proline-rich protein 11
Q09028	347	355	+	13.0606	1.95e-05	LSKIGEEQS	1	2	0	3	0.354465			0.997889	Phosphosite			Phosphosite	HELIX	Uniprot(S110),Phosphosite(Y21;S110;S112;T144;S146;S147;T155;T297;S326)	Uniprot(S355),Phosphosite(S355;T374)	0.646633		k	RBBP4,RBAP48	Histone-binding protein RBBP4 (Chromatin assembly factor 1 subunit C) (CAF-1 subunit C) (Chromatin assembly factor I p48 subunit) (CAF-I 48 kDa subunit) (CAF-I p48) (Nucleosome-remodeling factor subunit RBAP48) (Retinoblastoma-binding protein 4) (RBBP-4) (Retinoblastoma-binding protein p48)
Q16576	346	354	+	13.0606	1.95e-05	LSKIGEEQS	1	2	0	3	0.354465			0.996536	Phosphosite			Phosphosite	HELIX	Uniprot(S3;T10;S95),Phosphosite(S3;T10;Y20;Y60;S95;S99;S109;T143;S145;S146;T154;T296)	Uniprot(S354),Phosphosite(S354;S413;T416)	0.557778			RBBP7,RBAP46	Histone-binding protein RBBP7 (Histone acetyltransferase type B subunit 2) (Nucleosome-remodeling factor subunit RBAP46) (Retinoblastoma-binding protein 7) (RBBP-7) (Retinoblastoma-binding protein p46)
Q5VTH9	380	388	+	13.0455	1.98e-05	LAKIHEDEE	3	0	0	3										Phosphosite(S66;S68;Y81)	Phosphosite(T699;Y700)	0.459467			WDR78	WD repeat-containing protein 78
Q6NT04	146	154	+	13.0455	1.98e-05	LSSVSENVE	1	1	0	2	0.028246									Phosphosite(Y85;Y88)	Phosphosite(T323;S324;S337;T544)	0.327644			TIGD7	Tigger transposable element-derived protein 7
Q6PIY5	114	122	+	13.0455	1.98e-05	LEKIKEEAK	2	0	1	1												0.1028			C1orf228,NCRNA00082	Uncharacterized protein C1orf228 (p40)
Q5VUB5	828	836	+	13.0303	2e-05	LPSLQEETT	1	2	0	3			0.960744	0.924968					TOPO_DOM	Uniprot(S358;S360;S371;S422;S443;S525),Phosphosite(S122;Y128;S356;S358;S360;S371;S381;S418;Y419;S420;T421;S422;S440;S443;T448;S460;Y477;S480;Y485;Y489;S524;S525;S544;S564;S565;S572;Y574;Y587;Y596;S598;S711;S723;Y724;S824)	Uniprot(S849;S855),Phosphosite(S844;S849;S855)	0.910389			FAM171A1,C10orf38	Protein FAM171A1 (Astroprincin)
Q8TAD4	407	415	+	13.0303	2e-05	LKQILEESD	2	1	1	2			0.520517						TOPO_DOM	Phosphosite(Y5;Y32;T39;S364;S378;T382)	Phosphosite(Y757;T762;Y763)	0.0489667			SLC30A5,ZNT5,ZNTL1,ZTL1,UNQ863/PRO1879	Zinc transporter 5 (ZnT-5) (Solute carrier family 30 member 5) (ZnT-like transporter 1) (hZTL1)
Q9ULE6	495	503	+	13.0303	2e-05	LSTVREMDV	1	1	0	2	0.869119									Uniprot(S86),Phosphosite(S34;S37;S50;S406;S413)	Phosphosite(Y531;T533)	0.307989			PALD1,KIAA1274,PALD	Paladin
Q15149	3425	3433	+	13.0152	2.02e-05	LITIVEEVE	2	0	0	2										Uniprot(T113;S125;S149;S720;S1047;S1435;S1721;S1732;S2631;S2782;S2802;T2886;Y3033;S3036;Y3362),Phosphosite(Y16;T113;S125;S149;T152;T159;S201;Y204;Y246;S284;S305;Y312;T351;S361;T370;Y396;Y480;S482;S584;Y608;T638;S647;S687;S720;S782;S794;Y795;S796;Y861;S887;S891;Y914;S1029;S1047;T1050;Y1070;S1077;S1124;S1194;S1202;S1218;Y1221;T1227;S1352;Y1412;Y1419;Y1426;S1435;S1444;S1446;Y1453;S1475;T1477;S1554;S…	Uniprot(S3580;T3785;T4030;S4054;S4382;S4384;S4385;S4386;S4389;S4390;S4391;S4392;Y4393;S4396;S4400;S4406;T4411;T4539;S4607;S4613;Y4615;S4616;S4618;S4622;T4623;S4626;S4642;S4672;S4675),Phosphosite(S3441;S3443;S3457;S3461;S3479;S3483;T3486;S3491;Y3498;Y3509;T3521;S3565;Y3630;S3643;Y3660;Y3695;T3696;T3766;S3776;Y3777;Y3779;T3785;T3799;Y3800;T3807;Y3844;S3853;Y3912;T3930;Y3961;S3975;Y3983;S3987;T3988;…	0.0928667			PLEC,PLEC1	Plectin (PCN) (PLTN) (Hemidesmosomal protein 1) (HD1) (Plectin-1)
Q4LDE5	885	893	+	13.0152	2.02e-05	LDTVQETAT	1	2	0	3		0.010748		0.068592						Phosphosite(S141;T142;S415;S416;T545;T546;S547;T825;T849)	Phosphosite(S901;T981;Y1215;Y1223;T1397;S1477;S2160;S2225;S2237;S2240;S3415)	0.3029			SVEP1,C9orf13,CCP22,SELOB	Sushi, von Willebrand factor type A, EGF and pentraxin domain-containing protein 1 (CCP module-containing protein 22) (Polydom) (Selectin-like osteoblast-derived protein) (SEL-OB) (Serologically defined breast cancer antigen NY-BR-38)
Q9C0D2	1848	1856	+	13.0152	2.02e-05	LSAIQEVES	1	2	0	3	0.298413			0.957726						Uniprot(S14;S654;S938;S1637),Phosphosite(S14;S89;S92;S396;S405;T415;S418;T553;T556;S564;S569;S654;S714;S734;S738;S914;S938;Y975;S1098;S1102;S1341;S1388;S1578;S1616;S1637)	Uniprot(T2473),Phosphosite(Y1871;Y1940;S2098;S2108;S2110;T2118;S2121;T2128;S2278;T2473;S2527;T2572;Y2577)	0.509744	c	c	CEP295,KIAA1731	Centrosomal protein of 295 kDa
Q8N6Q1	174	182	+	12.9848	2.07e-05	LKKIEEELE	2	0	1	1										Phosphosite(S98)		0.115456			TMCO5A,TMCO5	Transmembrane and coiled-coil domain-containing protein 5A
Q8NDM7	289	297	+	12.9848	2.07e-05	LNKIEEESP	1	1	0	2			0.994549								Phosphosite(Y326;S327;S367;Y728;S736;S737;S946;S1226;S1231;Y1248;S1327;T1634)	0.307956			CFAP43,C10orf79,WDR96	Cilia- and flagella-associated protein 43 (WD repeat-containing protein 96)
O60469	853	861	+	12.9697	2.09e-05	LPTVREDSG	1	1	0	2			0.989583				Phosphosite		DOMAIN,TOPO_DOM	Phosphosite(S113;T135;T274;T276;T485;Y495;Y703;S769;Y781;T796;T797;S848)	Phosphosite(S931;T935;S1803;T1936;T1941;S1988)	0.229778			DSCAM	Down syndrome cell adhesion molecule (CHD2)
Q8TE23	121	129	+	12.9697	2.09e-05	LLPIQEDYS	1	1	0	2				0.75365					TOPO_DOM		Phosphosite(S351;Y669;S670)	0.0494			TAS1R2,GPR71,T1R2,TR2	Taste receptor type 1 member 2 (G-protein coupled receptor 71) (Sweet taste receptor T1R2)
Q96MH6	115	123	+	12.9697	2.09e-05	MEKIPEDGP	2	0	0	2											Phosphosite(Y138)	0.0260778			TMEM68	Transmembrane protein 68
Q9NXH9	432	440	+	12.9697	2.09e-05	LSVITEELP	1	1	0	2	0.802861								DOMAIN	Uniprot(S120),Phosphosite(S4;S5;S9;S120;S179;S209)	Uniprot(S517;S625;T628;T646),Phosphosite(S479;S517;S623;S625;T628;S632;T646)	0.183144			TRMT1	tRNA (guanine(26)-N(2))-dimethyltransferase (EC 2.1.1.216) (tRNA 2,2-dimethylguanosine-26 methyltransferase) (tRNA(guanine-26,N(2)-N(2)) methyltransferase) (tRNA(m(2,2)G26)dimethyltransferase)
Q9UH36	113	121	+	12.9697	2.09e-05	LDSLPEESD	3	1	0	4			0.876822							Phosphosite(S59)		0.339644			SRRD,SRR1L	SRR1-like protein (SRR1 domain-containing protein)
P31639	640	648	+	12.9545	2.11e-05	LEDISEDPS	2	1	0	3				0.947153					TOPO_DOM	Phosphosite(Y55;Y339)		0.333511			SLC5A2,SGLT2	Sodium/glucose cotransporter 2 (Na(+)/glucose cotransporter 2) (Low affinity sodium-glucose cotransporter) (Solute carrier family 5 member 2)
Q9NZN5	718	726	+	12.9545	2.11e-05	LDQVQEEEC	3	0	0	3										Uniprot(S41;S309;S341;S637),Phosphosite(S2;T9;S22;S28;T30;S41;Y66;S190;S296;S304;S309;S312;S337;S341;T532;Y546;S608;T632;S634;S635;S637;Y660;T703)	Uniprot(T736;S1288;S1327;S1377;S1457;S1541),Phosphosite(T732;T736;S753;S818;S826;Y1004;S1072;S1170;S1176;Y1232;S1239;S1273;Y1284;T1286;S1288;T1293;S1295;S1308;T1324;Y1326;S1327;S1377;S1389;Y1415;S1457;S1463;Y1524;T1525;S1541;S1544)	0.739944		c	ARHGEF12,KIAA0382,LARG	Rho guanine nucleotide exchange factor 12 (Leukemia-associated RhoGEF)
A6NFQ7	163	171	+	12.9394	2.14e-05	LYPILESQV	0	1	0	1		0.057679								Phosphosite(T24)		0.0606222			DPRX	Divergent paired-related homeobox
O75449	406	414	+	12.9394	2.14e-05	LASIAENME	1	0	0	1										Uniprot(S42;S109;T133;S170),Phosphosite(Y22;Y29;S42;T72;S80;T81;S93;S109;S118;T133;S170;T179;S184;Y378)	Phosphosite(T441)	0.345589	c	c;s	KATNA1	Katanin p60 ATPase-containing subunit A1 (Katanin p60 subunit A1) (EC 3.6.4.3) (p60 katanin)
Q14432	1116	1124	+	12.9394	2.14e-05	IQAIKEEEE	3	0	0	3										Uniprot(S312;S492;S520;S524;S1033;T1036),Phosphosite(S292;S293;S294;S297;S301;S312;T399;S400;S402;S408;S410;S413;S428;S438;S439;T440;T442;T443;T444;T445;S463;S465;S475;S478;S492;T494;Y497;S520;S523;S524;S527;S528;T533;S550;T553;T554;S558;S561;T568;S575;T580;S593;S613;T643;S654;S1103;T1107)	Phosphosite(T1136)	0.887722			PDE3A	cGMP-inhibited 3',5'-cyclic phosphodiesterase A (EC 3.1.4.17) (Cyclic GMP-inhibited phosphodiesterase A) (CGI-PDE A)
Q96NS5	182	190	+	12.9394	2.14e-05	LCTIPESLQ	0	1	0	1		0.05533									Phosphosite(T319;S378;Y398)	0.193456			ASB16	Ankyrin repeat and SOCS box protein 16 (ASB-16)
Q9NUQ8	251	259	+	12.9394	2.14e-05	LQSVLESDS	1	2	0	3		0.127188		0.993379					DOMAIN	Uniprot(S83;S155;S157;S161),Phosphosite(T3;S79;S83;T97;Y100;T104;S115;S116;S155;S157;S161;T218;T225)	Uniprot(S283),Phosphosite(T272;S283;Y427;Y433;S452)	0.446111			ABCF3	ATP-binding cassette sub-family F member 3
Q8TDI7	153	161	+	12.9242	2.16e-05	LAQILEQVE	1	0	0	1									TOPO_DOM	Phosphosite(S2;S55;S68;S140;S147)	Phosphosite(T182;Y209;T377;S379;S477;T489;Y496;T597;S842;S857)	0.453711			TMC2,C20orf145,UNQ907/PRO1928	Transmembrane channel-like protein 2 (Transmembrane cochlear-expressed protein 2)
P09848	783	791	+	12.9091	2.19e-05	LKAIKEDSV	1	1	1	1			0.230096						TOPO_DOM	Phosphosite(S321;S324;S326;S438)	Phosphosite(S828;T830;S834;Y836;T839;S840;Y1068;S1150;Y1164;T1167;Y1303;Y1313;T1664;S1666;T1725)	0.131722			LCT,LPH	Lactase-phlorizin hydrolase (Lactase-glycosylceramidase) [Includes: Lactase (EC 3.2.1.108); Phlorizin hydrolase (EC 3.2.1.62)]
Q0VDD7	131	139	+	12.9091	2.19e-05	LETIAESSA	1	2	0	3		0.333115	0.131236							Phosphosite(S77;S95)	Uniprot(S370),Phosphosite(S202;S204;S208;S213;S367;S370;S476;Y650;S652)	0.753167			C19orf57	Uncharacterized protein C19orf57 (Pre-T/NK cell-associated protein 3B3)
Q14191	254	262	+	12.9091	2.19e-05	LTSISEEVM	1	1	0	2	0.267067									Phosphosite(S248)	Uniprot(S426;S440;S453;S467;S478;S1133;S1400),Phosphosite(S282;S319;S409;S426;S435;S440;S453;S462;S467;S478;S689;T692;T777;S790;S801;Y849;S948;S968;S1058;S1079;S1084;T1100;Y1110;S1111;Y1112;S1120;S1128;S1133;S1141;S1205;S1378;S1388;S1400)	0.297344	c	c	WRN,RECQ3,RECQL2	Werner syndrome ATP-dependent helicase (EC 3.6.4.12) (DNA helicase, RecQ-like type 3) (RecQ3) (Exonuclease WRN) (EC 3.1.-.-) (RecQ protein-like 2)
Q8N7U6	499	507	+	12.9091	2.19e-05	LDPIAETMN	1	1	0	2		0.113134								Phosphosite(T208)	Phosphosite(Y697;Y698;S748)	0.332433			EFHB	EF-hand domain-containing family member B
O15169	238	246	+	12.8939	2.21e-05	LPTLNEDEE	3	0	0	3										Uniprot(S75;S77;S217),Phosphosite(T60;S75;S77;T79;Y82;Y148;T160;S217)	Uniprot(S469;T481;S486;S493;S511;S581),Phosphosite(S469;T481;S486;S493;S511;S581;S611;S614;S616;T617;S623;Y787;Y788;Y796)	0.509711			AXIN1,AXIN	Axin-1 (Axis inhibition protein 1) (hAxin)
Q8TDW7	3242	3250	+	12.8939	2.21e-05	LVTVPEDTS	1	2	0	3			0.963893	0.918788					DOMAIN,TOPO_DOM	Phosphosite(S132;S216;Y227;Y381;S389;T565;T686;S989;S1092;S1097;Y1495;S1499;S1503;Y1519;T1633;S1652;T1654;Y2154;T2157;T2440;S2446;S2870;T2872;Y3099)	Phosphosite(Y3273;T3867;T3877;Y3946;Y4044;Y4184;Y4222)	0.417789			FAT3,CDHF15,KIAA1989	Protocadherin Fat 3 (hFat3) (Cadherin family member 15) (FAT tumor suppressor homolog 3)
O75027	639	647	+	12.8788	2.24e-05	LDSITEETI	2	1	0	3			0.626804						DOMAIN	Uniprot(S336;Y340;T342),Phosphosite(Y196;S199;S243;T257;S261;S265;Y340;S370;T371;T446;S489;S492;T600)	Phosphosite(S660)	0.319711			ABCB7,ABC7	ATP-binding cassette sub-family B member 7, mitochondrial (ATP-binding cassette transporter 7) (ABC transporter 7 protein)
Q9NQX1	96	104	+	12.8788	2.24e-05	LAAIQEGEN	1	0	0	1									DOMAIN	Phosphosite(Y69)	Phosphosite(S153;S231;S331;S500;S501;T503;T566;T568;T612)	0.375489			PRDM5,PFM2	PR domain zinc finger protein 5 (EC 2.1.1.-) (PR domain-containing protein 5)
Q9NX94	324	332	+	12.8788	2.24e-05	LNTINEQDS	1	1	0	2				0.993467						Uniprot(S173),Phosphosite(Y90;S91;Y96;S173;T247;S250)		0.733456			WBP1L,C10orf26,OPA1L	WW domain binding protein 1-like (Outcome predictor in acute leukemia 1)
P13942	308	316	+	12.8636	2.26e-05	LPPLEEEQT	1	1	0	2				0.432234						Phosphosite(S42)	Phosphosite(S506;T576;S686;T701;T777;T843;S1439;S1519;S1675;T1678;S1679;Y1681)	0.913367			COL11A2	Collagen alpha-2(XI) chain
Q96MR6	246	254	+	12.8636	2.26e-05	LDVIQESES	2	2	0	4		0.471941		0.994479						Phosphosite(T186)	Phosphosite(Y429;S542;T543;Y726;T734)	0.4342			CFAP57,WDR65	Cilia- and flagella-associated protein 57 (WD repeat-containing protein 65)
Q9NRD1	10	18	+	12.8636	2.26e-05	LDSINELPE	2	0	0	2									DOMAIN		Uniprot(S258;S284),Phosphosite(S258;S284;Y286)	0.109333			FBXO6,FBG2,FBS2,FBX6	F-box only protein 6 (F-box protein that recognizes sugar chains 2) (F-box/G-domain protein 2)
Q86UP2	897	905	+	12.8333	2.31e-05	LQDLQEENE	2	0	0	2									TOPO_DOM	Uniprot(S75;S77;T153;S156),Phosphosite(T52;S75;S77;S79;S87;S110;T149;T153;S156;S161;S174;Y233;S242;S243;T359;T364;S442;T619;S622;T746;S791;S812;T830)	Uniprot(S1084;S1313),Phosphosite(S906;S1084;S1090;S1244;Y1245;S1246;S1310;S1313;T1316;Y1353)	0.482767	s	s	KTN1,CG1,KIAA0004	Kinectin (CG-1 antigen) (Kinesin receptor)
A2RU48	99	107	+	12.8182	2.34e-05	LQDIKEKET	1	1	1	1				0.453246							Phosphosite(T214;T219)	0.202856			SMCO3,C12orf69	Single-pass membrane and coiled-coil domain-containing protein 3
Q6NW29	14	22	+	12.8182	2.34e-05	LRSIYEGDE	2	0	1	1									DOMAIN	Phosphosite(S2)	Phosphosite(S23;S28;S138)	0.3768			RWDD4,FAM28A,RWDD4A	RWD domain-containing protein 4 (Protein FAM28A)
P52746	794	802	+	12.803	2.36e-05	LPPLPESES	1	2	0	3		0.37663		0.017343						Uniprot(S154),Phosphosite(S154;T424;Y485;T786;T791)	Phosphosite(S904;S1039;S1040;T1042;S1043;S1319;S1339;T1455;T1475;Y1543;T1545;T1557;S1674)	0.7364			ZNF142,KIAA0236	Zinc finger protein 142 (HA4654)
Q16799	495	503	+	12.803	2.36e-05	LDAIREETG	2	1	0	3			0.971096							Uniprot(S327;S350;S352;S487),Phosphosite(T34;S48;S65;S71;S139;T145;S166;T278;T279;S291;S350;S352;Y368;S487)		0.843333			RTN1,NSP	Reticulon-1 (Neuroendocrine-specific protein)
Q5VZ66	691	699	+	12.803	2.36e-05	LQQIEETEA	1	1	0	2		0.079536								Uniprot(S384),Phosphosite(S352)	Phosphosite(Y721;Y728)	0.263133			JAKMIP3,C10orf14,C10orf39,JAMIP3,NECC2	Janus kinase and microtubule-interacting protein 3 (Neuroendocrine long coiled-coil protein 2)
Q9BRF8	210	218	+	12.803	2.36e-05	LESIDEDDD	4	0	0	4										Uniprot(S2),Phosphosite(S2;T17)	Uniprot(S294),Phosphosite(Y219;Y220;S294)	0.0688889			CPPED1,CSTP1	Serine/threonine-protein phosphatase CPPED1 (EC 3.1.3.16) (Calcineurin-like phosphoesterase domain-containing protein 1) (Complete S-transactivated protein 1)
Q9H2P0	913	921	+	12.803	2.36e-05	LKVIPEDAS	1	1	1	1				0.99509				Phosphosite		Uniprot(S98;S409;S413;S608;S709;S736;S738;S805;S876;S878;S886;S889),Phosphosite(S11;S87;S98;S213;T258;S289;S292;S336;S372;S393;S409;S411;S413;S415;S418;S424;S425;S607;S608;Y615;S678;S709;Y719;S736;S738;S740;S769;T772;Y774;S805;T861;S876;S878;S904)	Uniprot(S921;S953;S955;S1071),Phosphosite(S921;S923;S953;S955;S970;S982;S997;S1000;S1001;S1003;S1032;S1058;S1071;S1091)	0.814389			ADNP,ADNP1,KIAA0784	Activity-dependent neuroprotector homeobox protein (Activity-dependent neuroprotective protein)
Q3ZCM7	152	160	+	12.7879	2.39e-05	LSKIREEYP	1	1	0	2	0.885048									Uniprot(S40),Phosphosite(T7;Y59;T72;S75;S126)	Uniprot(S172;T285;T290),Phosphosite(S168;S172;Y183;T274;S275;S278;Y281;S339;Y340;T399;Y422;Y425)	0.215333			TUBB8	Tubulin beta-8 chain (Tubulin beta 8 class VIII)
Q5VTQ0	476	484	+	12.7879	2.39e-05	LSMLPEEDV	2	1	0	3	0.044643									Phosphosite(S120;T121;S134;S148;Y210;T211;S215)	Phosphosite(S509;T512;S524;S526)	0.0681			TTC39B,C9orf52	Tetratricopeptide repeat protein 39B (TPR repeat protein 39B)
Q9BR39	439	447	+	12.7879	2.39e-05	LQEILENSE	1	1	0	2			0.086049						TOPO_DOM	Uniprot(S162;S165),Phosphosite(Y141;S157;S162;S164;S165;S168;S171;S179;S182;S192;S244;S247;S306;S309;S310;S359)	Uniprot(S448;S469;T477;S484;S486;T490;S534;S594;S598),Phosphosite(S448;S469;T477;S484;S486;T490;S502;S508;S534)	0.704344			JPH2,JP2	Junctophilin-2 (JP-2) (Junctophilin type 2)
Q86XE3	383	391	+	12.7727	2.42e-05	MNTISEEDF	2	0	0	2										Phosphosite(S68;Y83;Y86;S100;S102;T334;T338)		0.104778			MICU3,EFHA2	Calcium uptake protein 3, mitochondrial (EF-hand domain-containing family member A2)
Q5VU97	255	263	+	12.7576	2.44e-05	LSAIDEHDK	1	1	1	1	0.96589								DOMAIN,TOPO_DOM		Phosphosite(T268;S298;T299;S306;S307;S309;T311;Y408;S430;T708;T712;S722;S723;S1125;S1130;S1138;S1155)	0.180478			CACHD1,KIAA1573,VWCD1	VWFA and cache domain-containing protein 1 (Cache domain-containing protein 1)
Q6UB99	878	886	+	12.7576	2.44e-05	LETVKEDSK	2	1	1	2			0.997025							Uniprot(S276;S408;T410;S411;S834),Phosphosite(S73;T91;Y109;T150;Y213;Y214;S276;S379;S390;Y391;T392;T396;S408;T410;S411;T419;S429;S437;S473;S495;S505;S580;S609;S613;S614;S649;S812;S832;S834;S843;S846;S848;S849;S857;S860)	Uniprot(S1079;T1120;S1123;T1419;S1509;S1692;S1792;S1847;Y1850;Y1851;S1852;S1859;S1990),Phosphosite(S957;S983;S1079;S1112;Y1114;T1120;S1123;S1168;S1296;S1389;T1419;S1509;S1582;S1588;S1615;S1692;S1790;S1792;T1798;S1814;S1819;S1847;Y1850;S1852;S1859;S1878;S1885;S1891;S1893;S1983;S1990;S2374;T2393;T2402;T2544;S2570)	0.503589			ANKRD11,ANCO1	Ankyrin repeat domain-containing protein 11 (Ankyrin repeat-containing cofactor 1)
Q8IVF4	306	314	+	12.7576	2.44e-05	LDVIKESDS	2	2	0	4		0.800767		0.443148						Phosphosite(S65)	Phosphosite(S418;T440;S598;Y623;T630;Y1028;Y1033;T1318;Y1320;T1521;Y1596;S1601;S1731;T1740;T1986;Y2416;S2457;T2459;S2460;S2625;T3291;Y3296;T3426;S3622;T3625;S3628;S3728;T4062;Y4063;T4065;T4428)	0.0982111			DNAH10,KIAA2017	Dynein heavy chain 10, axonemal (Axonemal beta dynein heavy chain 10) (Ciliary dynein heavy chain 10)
P46926	269	277	+	12.7424	2.47e-05	LYSIKEKET	1	1	1	1				0.53748				Phosphosite		Uniprot(T161),Phosphosite(T68;T157;T161;T166)	Phosphosite(T277;S282;Y287)	0.404356			GNPDA1,GNPI,HLN,KIAA0060	Glucosamine-6-phosphate isomerase 1 (EC 3.5.99.6) (Glucosamine-6-phosphate deaminase 1) (GNPDA 1) (GlcN6P deaminase 1) (Oscillin)
Q8IYT8	860	868	+	12.7424	2.47e-05	LYQIQESVV	0	1	0	1		0.067058								Uniprot(S430;S771;S780),Phosphosite(S104;S148;S150;S323;Y331;T425;S574;T576;S600;S729;S771;T826;T844)	Phosphosite(Y1018;S1027)	0.122967			ULK2,KIAA0623	Serine/threonine-protein kinase ULK2 (EC 2.7.11.1) (Unc-51-like kinase 2)
Q9P2M4	205	213	+	12.7424	2.47e-05	LSSIKETRG	0	2	1	1	0.880624	0.016491								Uniprot(S91),Phosphosite(T2;T8;Y46;S91;S103;Y135;S137;S142)	Uniprot(S295),Phosphosite(S249;S295;S439;S441;T643;S688)	0.509833			TBC1D14,KIAA1322	TBC1 domain family member 14
O14522	92	100	+	12.7273	2.5e-05	LPTLKENDT	1	1	0	2				0.341587					DOMAIN,TOPO_DOM		Uniprot(S1208),Phosphosite(Y107;Y108;S110;S111;S249;T251;S253;T404;Y412;T415;S536;S537;S728;T767)	0.157256			PTPRT,KIAA0283	Receptor-type tyrosine-protein phosphatase T (R-PTP-T) (EC 3.1.3.48) (Receptor-type tyrosine-protein phosphatase rho) (RPTP-rho)
O75592	4453	4461	+	12.7273	2.5e-05	LDPIKELYE	2	0	0	2										Uniprot(S89;S140;S143;S145;S1586;T2645;S2731;S2749;S2751;S2795;S2801;S2831;S2833;S2882;S2947;S3052;S3440;S3467;T3883;S3893;S3894),Phosphosite(S31;S89;S129;S137;S140;S143;S145;T257;S262;Y384;T568;S570;S572;S579;T580;S582;S886;S1123;Y1238;Y1277;Y1293;S1330;T1334;T1395;S1443;T1445;S1472;S1586;S1672;Y1791;S1876;T1877;S2281;S2296;T2300;S2304;T2306;Y2310;S2315;S2321;T2645;S2649;S2652;S2661;S2663;S2674;…	Phosphosite(Y4473;T4484)	0.135944			MYCBP2,KIAA0916,PAM	E3 ubiquitin-protein ligase MYCBP2 (EC 2.3.2.27) (Myc-binding protein 2) (Pam/highwire/rpm-1 protein) (Protein associated with Myc) (RING-type E3 ubiquitin transferase MYCBP2)
Q8IWV7	1460	1468	+	12.7273	2.5e-05	LAQVQEDSE	2	1	0	3			0.950817							Uniprot(T21;S1179),Phosphosite(S15;T21;T423;T426;S575;S580;S582;T614;Y688;T901;Y1052;S1179;Y1302)	Phosphosite(S1593)	0.262633			UBR1	E3 ubiquitin-protein ligase UBR1 (EC 2.3.2.27) (N-recognin-1) (RING-type E3 ubiquitin transferase UBR1) (Ubiquitin-protein ligase E3-alpha-1) (Ubiquitin-protein ligase E3-alpha-I)
Q92541	252	260	+	12.7273	2.5e-05	LTQIQESQV	0	2	0	2	0.101018	0.783591			Phosphosite	Phosphosite				Uniprot(S53;T55),Phosphosite(S53;T55;S58;S60;S70;S136;S172;S173)	Uniprot(S626;S650;S655;S697),Phosphosite(T261;S262;Y312;S313;S324;S325;Y400;S478;S561;Y562;S575;S626;S650;S652;S655;S677;S697)	0.793444			RTF1,KIAA0252	RNA polymerase-associated protein RTF1 homolog
Q9NYF5	224	232	+	12.7273	2.5e-05	LSSITEQVN	0	1	0	1	0.159395										Phosphosite(Y418;S501;T642;S760;Y889)	0.642967			FAM13B,C5orf5,FAM13B1	Protein FAM13B (GAP-like protein N61)
Q6PIJ6	1147	1155	+	12.7121	2.52e-05	METIGEEIS	2	1	0	3				0.647543						Uniprot(T591;S598;S600;S606;S736;S740),Phosphosite(T65;Y214;T246;S248;T591;S654;S716;S722;S724;T730;S733;S736;S737;S740;T742;S747;S792;S798;T799;S800;T834;S837;S839;T842;S873;S876;T938;T1051)	Phosphosite(Y1187)	0.327978			FBXO38,SP329	F-box only protein 38 (Modulator of KLF7 activity homolog) (MoKA)
Q6ZS11	228	236	+	12.7121	2.52e-05	LASLLEEEE	3	0	0	3											Phosphosite(S289;Y438;T513;S521;S522;S527)	0.832178			RINL	Ras and Rab interactor-like protein
Q6ZSG2	438	446	+	12.7121	2.52e-05	LHPIEETQV	0	1	0	1		0.452074								Uniprot(S177),Phosphosite(S95;T100;S102;T103;T107;S108;S138;T145;T400;T404;T409)		0.442178			FAM196A,C10orf141	Protein FAM196A
Q9HC10	871	879	+	12.7121	2.52e-05	LFSIVEEET	2	1	0	3				0.935167					TOPO_DOM	Phosphosite(T149;S156;S159;S177;T286;S320;S324;Y755)	Phosphosite(Y1215;T1216;Y1231;Y1332;S1335;T1338;S1349;T1362;S1368;Y1532;S1534;T1741;T1753;S1757;S1758)	0.176833			OTOF,FER1L2	Otoferlin (Fer-1-like protein 2)
Q9NWZ3	396	404	+	12.7121	2.52e-05	LLDIKEEIE	2	0	0	2									HELIX,DOMAIN	Uniprot(T342;T345;S346),Phosphosite(T6;S8;S114;S150;S151;S152;S157;T208;T209;S336;T342;T345;S346;T352)		0.472044			IRAK4	Interleukin-1 receptor-associated kinase 4 (IRAK-4) (EC 2.7.11.1) (Renal carcinoma antigen NY-REN-64)
Q9UFH2	4228	4236	+	12.7121	2.52e-05	LEKIPETFN	1	1	0	2		0.036838				Phosphosite				Phosphosite(S153;S592;Y952;Y1119;T1325;S1415;S1555;Y1578;S1581;S1599;S1619;T1840;S2328;S2413;T2543;Y2817;T3600;T3612;S3614;T3721;S3726;Y4104;S4186)		0.2126			DNAH17,DNAHL1,DNEL2	Dynein heavy chain 17, axonemal (Axonemal beta dynein heavy chain 17) (Axonemal dynein heavy chain-like protein 1) (Ciliary dynein heavy chain 17) (Ciliary dynein heavy chain-like protein 1) (Dynein light chain 2, axonemal)
Q8NF91	5857	5865	+	12.697	2.55e-05	LSPVTEESG	1	2	0	3									TOPO_DOM	Uniprot(S732;T2270;S5657),Phosphosite(S165;T393;Y618;T621;S624;Y713;T714;T725;S790;T1265;T1320;T1338;Y1355;S1679;S1686;S1728;S1832;S1993;Y2091;T2111;S2213;Y2370;S2372;S2377;S2873;S2874;T2876;S3037;T3426;T3427;S3487;T3616;S3622;S3629;T3633;T3680;T3683;S3684;Y3777;T3891;Y3903;T4088;Y4089;S4095;S4100;S4103;S4173;S4403;S4828;S4937;S4945;T5193;Y5791)	Uniprot(S8223;T8274;S8277;S8280;S8305;T8360),Phosphosite(S5881;Y5925;T5957;Y5959;Y5968;S5989;S6175;S6301;S6376;S6499;Y6505;T6660;T6664;Y6747;S6882;T6893;S6912;Y6943;Y6953;Y7151;S7154;S7405;Y7584;S7847;Y8032;T8033;S8223;S8232;S8236;S8270;T8274;S8277;S8280;S8305;S8345;T8352;S8358;T8360;T8362;T8368;Y8373;S8400;S8472;S8685;S8706;S8713;S8714;S8717;S8724;S8726)	0.726489	m	m	SYNE1,C6orf98,KIAA0796,KIAA1262,KIAA1756,MYNE1	Nesprin-1 (Enaptin) (KASH domain-containing protein 1) (KASH1) (Myocyte nuclear envelope protein 1) (Myne-1) (Nuclear envelope spectrin repeat protein 1) (Synaptic nuclear envelope protein 1) (Syne-1)
Q9Y3T9	113	121	+	12.697	2.55e-05	LPDVLEEAS	1	1	0	2				0.988219				Phosphosite		Uniprot(S49;S56;S93),Phosphosite(T15;S26;S28;S30;S32;S35;T40;S49;S56;S58;S60;S67)	Uniprot(S672;S673;T678;S746),Phosphosite(S121;S146;T150;S238;S240;T393;Y533;T613;T616;Y618;S620;S635;S672;S673;T678;S691;S710;S711;S713;S746)	0.805022			NOC2L,NIR	Nucleolar complex protein 2 homolog (Protein NOC2 homolog) (NOC2-like protein) (Novel INHAT repressor)
O94886	332	340	+	12.6818	2.58e-05	LERITEEER	3	0	1	2										Phosphosite(S85;S97;S98;T99;S100;S101;S102;T233)	Uniprot(S739),Phosphosite(S739;Y777)	0.345956			TMEM63A,KIAA0489,KIAA0792	CSC1-like protein 1 (Transmembrane protein 63A)
Q13129	1720	1728	+	12.6818	2.58e-05	LPRIKESET	1	2	0	3		0.949908		0.024446						Uniprot(S41;S632;S634),Phosphosite(S41;S47;Y96;Y101;S132;S213;Y514;S624;S632;S634;S642;Y671;T861;T1140;Y1148;S1228;S1252;S1253;S1259;S1266;S1269;S1273;T1316;Y1580;S1628;S1700;T1707)	Phosphosite(S1914)	0.688544			RLF	Zinc finger protein Rlf (Rearranged L-myc fusion gene protein) (Zn-15-related protein)
Q8WXH0	5169	5177	+	12.6818	2.58e-05	LESITESEN	2	1	0	3									TOPO_DOM	Uniprot(S841;S2781;S4108),Phosphosite(T49;S50;S52;T59;S162;S165;S166;Y546;Y560;Y570;Y575;S663;T665;S705;T764;S841;Y860;S873;T1138;S1139;S1331;T1334;S1469;Y1480;T1610;S1772;T1976;S2030;T2115;T2117;S2300;T2305;T2374;S2420;T2478;S2585;S2655;S2664;T2669;T2675;T2739;S2781;S2784;T2934;T3040;T3066;S3075;S3076;S3145;Y3255;S3321;S3322;Y3364;Y3372;S3659;Y3790;S3796;S3816;S3821;S3843;S3881;T3911;T3984;S4108…	Uniprot(S5785;S6361;S6384;S6411;S6428;S6429;S6430;S6459),Phosphosite(S5259;T5293;T5719;Y5735;S5785;S6043;S6314;T6348;S6349;T6351;S6361;T6365;S6377;S6384;S6389;S6392;S6453;S6459;S6616;S6625)	0.263278			SYNE2,KIAA1011,NUA	Nesprin-2 (KASH domain-containing protein 2) (KASH2) (Nuclear envelope spectrin repeat protein 2) (Nucleus and actin connecting element protein) (Protein NUANCE) (Synaptic nuclear envelope protein 2) (Syne-2)
O60763	214	222	+	12.6667	2.61e-05	LDIISEEGN	2	0	0	2									HELIX	Uniprot(S50),Phosphosite(S32;S48;S50;S111)	Uniprot(S942;S952),Phosphosite(T465;S483;S486;S585;S591;Y655;S717;Y718;S751;S758;S851;T857;S942;S952)	0.153267			USO1,VDP	General vesicular transport factor p115 (Protein USO1 homolog) (Transcytosis-associated protein) (TAP) (Vesicle-docking protein)
O95838	544	552	+	12.6667	2.61e-05	MEEILEESE	3	1	0	4			0.054575						TOPO_DOM	Phosphosite(S5;S6;S367)		0.462967			GLP2R	Glucagon-like peptide 2 receptor (GLP-2 receptor) (GLP-2-R) (GLP-2R)
P35372	307	315	+	12.6667	2.61e-05	LVTIPETTF	0	2	0	2		0.206149	0.272928						TRANSMEM,TOPO_DOM	Uniprot(Y168),Phosphosite(Y168;S263;S268;S270)	Uniprot(S365;T372;S377),Phosphosite(Y338;S365;T372;S377;T378;T396)	0.0158222			OPRM1,MOR1	Mu-type opioid receptor (M-OR-1) (MOR-1) (Mu opiate receptor) (Mu opioid receptor) (MOP) (hMOP)
Q9H251	3297	3305	+	12.6667	2.61e-05	LNSLPEEDQ	2	0	0	2									TOPO_DOM	Phosphosite(Y201;T208;T213;Y523;Y704;Y711;S943;T951;T1226;Y1246;Y1672;T2220;T2237;S2239;S2259;S2271;T2280;T2290;S2562;Y2633;Y2636;Y2650;S2729;Y2732;T2736;S2741;S2807;S2810;T2812;T2943;Y2949;Y3089;Y3090;Y3195)		0.5684			CDH23,KIAA1774,KIAA1812,UNQ1894/PRO4340	Cadherin-23 (Otocadherin)
Q9H2Z4	17	25	+	12.6667	2.61e-05	LSPIEETYK	0	2	1	1	0.982957	0.938092									Phosphosite(S271)	0.387789			NKX2-4,NKX2D	Homeobox protein Nkx-2.4 (Homeobox protein NK-2 homolog D)
Q96MG7	158	166	+	12.6515	2.64e-05	LEPVEEDAE	3	0	0	3									TURN,DOMAIN	Uniprot(S57;S60;S64),Phosphosite(S49;S51;S57;S60;S64)	Phosphosite(Y246;T254;S298;S304)	0.472967			NSMCE3,HCA4,MAGEG1,NDNL2	Non-structural maintenance of chromosomes element 3 homolog (Non-SMC element 3 homolog) (Hepatocellular carcinoma-associated protein 4) (MAGE-G1 antigen) (Melanoma-associated antigen G1) (Necdin-like protein 2)
Q9NYK6	238	246	+	12.6515	2.64e-05	LQQIQEVFE	1	0	0	1										Phosphosite(S54;S79;S81;Y83;T88;T212)		0.361044			EURL,C21orf14,C21orf38,C21orf7,C21orf91,YG81	Protein EURL homolog
Q6N022	876	884	+	12.6364	2.66e-05	LDIIQETQV	1	1	0	2		0.627052							TOPO_DOM	Uniprot(S124;T178),Phosphosite(Y22;S25;S29;S38;Y39;S41;T206;Y399;S596;S602;Y607;S656;T666;S668;T832;S833)	Phosphosite(Y1063;Y1071;T1367;T1471;S1476;S1525;Y1530;Y1576;T1693;Y1697;S1699;S1714;S1888;Y1892;S1902;Y1928;Y2156;Y2170;Y2186;T2235;Y2239)	0.357167			TENM4,KIAA1302,ODZ4,TNM4	Teneurin-4 (Ten-4) (Protein Odd Oz/ten-m homolog 4) (Tenascin-M4) (Ten-m4) (Teneurin transmembrane protein 4)
P04066	312	320	+	12.6212	2.69e-05	LSDVTEESE	2	2	0	4	0.658651		0.589055							Uniprot(T170),Phosphosite(T170;Y182)		0.224			FUCA1,Nbla10230	Tissue alpha-L-fucosidase (EC 3.2.1.51) (Alpha-L-fucosidase I) (Alpha-L-fucoside fucohydrolase 1) (Alpha-L-fucosidase 1)
Q05586	180	188	+	12.6212	2.69e-05	LETLLEERE	3	0	1	2									TOPO_DOM		Uniprot(S889;S890;S896;S897),Phosphosite(S446;T683;Y837;S890;S896;S897;T900;S901;T902)	0.444867			GRIN1,NMDAR1	Glutamate receptor ionotropic, NMDA 1 (GluN1) (Glutamate [NMDA] receptor subunit zeta-1) (N-methyl-D-aspartate receptor subunit NR1) (NMD-R1)
Q13976	109	117	+	12.6212	2.69e-05	LSQIQEIVD	1	1	0	2	0.677456								HELIX	Uniprot(T59),Phosphosite(S51;T59;S65;T85)	Uniprot(T515),Phosphosite(Y212;S218;S231;Y247;S273;Y433;Y435;Y497;T515;T517)	0.134533			PRKG1,PRKG1B,PRKGR1A,PRKGR1B	cGMP-dependent protein kinase 1 (cGK 1) (cGK1) (EC 2.7.11.12) (cGMP-dependent protein kinase I) (cGKI)
Q5VTJ3	366	374	+	12.6212	2.69e-05	LLQIAENPE	1	0	0	1										Uniprot(S86;S365),Phosphosite(Y35;S243;Y292;Y293;S365)		0.533344			KLHDC7A	Kelch domain-containing protein 7A
Q8N5H7	407	415	+	12.6212	2.69e-05	MSPISESPS	0	3	0	3	0.981097	0.969979		0.71963						Uniprot(S22;Y278;Y283;S359),Phosphosite(S22;S24;S63;Y74;S84;S181;Y183;Y191;S196;S212;T213;S277;Y278;Y316;S343;S346;S348;S359;T361)	Uniprot(S440;Y793),Phosphosite(S416;Y419;T421;T423;T435;S440;S446;S447;S463;S472;T474;Y487;S488;S492;Y495;Y793;S826)	0.773644			SH2D3C,NSP3,UNQ272/PRO309/PRO34088	SH2 domain-containing protein 3C (Novel SH2-containing protein 3) (SH2 domain-containing Eph receptor-binding protein 1) (SHEP1)
Q8TCU5	947	955	+	12.6212	2.69e-05	LTTIGEHIV	0	1	0	1	0.178692								TRANSMEM,TOPO_DOM	Phosphosite(S321;T322;T825;Y831)	Phosphosite(S1067;Y1106)	0.0297667			GRIN3A,KIAA1973	Glutamate receptor ionotropic, NMDA 3A (GluN3A) (N-methyl-D-aspartate receptor subtype 3A) (NMDAR3A) (NR3A) (NMDAR-L)
Q96KP6	228	236	+	12.6212	2.69e-05	LQQINETSQ	0	2	0	2		0.007964	0.010877							Phosphosite(Y68;T195)		0.606511			TNIP3,ABIN3,LIND	TNFAIP3-interacting protein 3 (A20-binding inhibitor of NF-kappa-B activation 3) (ABIN-3) (Listeria-induced gene protein)
P02656	47	55	+	12.6061	2.72e-05	LSSVQESQV	0	2	0	2	0.757332	0.829864			Phosphosite	Phosphosite			HELIX	Phosphosite(S17)	Phosphosite(S82;T94;S95)	0.417022			APOC3	Apolipoprotein C-III (Apo-CIII) (ApoC-III) (Apolipoprotein C3)
Q8N806	20	28	+	12.6061	2.72e-05	LVDVLEEDE	3	0	0	3											Uniprot(S264;S354),Phosphosite(S49;Y92;S190;S257;S263;S264;S265;S277;T351;S354;Y376;Y422;Y423)	0.3589			UBR7,C14orf130	Putative E3 ubiquitin-protein ligase UBR7 (EC 2.3.2.27) (N-recognin-7) (RING-type E3 ubiquitin transferase UBR7)
Q9HCE0	1241	1249	+	12.6061	2.72e-05	MESIFEEDS	3	1	0	4				0.341171						Uniprot(T134),Phosphosite(T28;T119;T134;S409;S410;S419;T422;S507;S521;T826;T828)	Phosphosite(T1387;T1392;S1393;S1556;S1589;S2315;S2318;S2494)	0.0582889			EPG5,KIAA1632	Ectopic P granules protein 5 homolog
Q9Y6F6	771	779	+	12.6061	2.72e-05	LQDLKEEEE	3	0	0	3										Uniprot(S110;S367;S657;S670),Phosphosite(S162;S189;S191;S193;S197;S199;S293;S320;S367;S462;S493;S657;S670;S707)		0.837478			MRVI1,IRAG,JAW1L	Protein MRVI1 (Inositol 1,4,5-trisphosphate receptor-associated cGMP kinase substrate) (JAW1-related protein MRVI1)
Q15075	1152	1160	+	12.5909	2.75e-05	LESIKEITN	1	1	0	2			0.047451				Phosphosite			Uniprot(S52;S70),Phosphosite(T9;S15;S18;S22;S23;T25;S52;S70;S98;T235;T241;S248;Y286;S295;S296;T301;S354;S356;S382;T560;S618;T621;S628;T761;T853;S856;T857;S863;T908;S926;S1015;Y1021;S1024;T1027)	Phosphosite(T1252;S1265;T1392)	0.4316			EEA1,ZFYVE2	Early endosome antigen 1 (Endosome-associated protein p162) (Zinc finger FYVE domain-containing protein 2)
Q5J8X5	141	149	+	12.5909	2.75e-05	LTSVTEEAE	2	1	0	3	0.084382											0.440267			MS4A13	Membrane-spanning 4-domains subfamily A member 13 (Testis-expressed transmembrane protein 4)
Q8WYB5	1781	1789	+	12.5909	2.75e-05	LAEIPETSN	0	2	0	2		0.055359	0.017844							Uniprot(S355;S647;S1048),Phosphosite(S217;T222;S355;S362;T367;S391;T402;T416;S417;T418;Y419;T443;S445;S451;T640;T645;S647;S652;T654;Y728;Y757;Y878;S889;S998;S1027;S1035;S1048;S1051;T1055;T1114;T1267;T1279;S1301;S1303;S1502;S1571;S1581)	Phosphosite(S1903;S1924;S1933;S1947)	0.5605			KAT6B,KIAA0383,MORF,MOZ2,MYST4	Histone acetyltransferase KAT6B (EC 2.3.1.48) (Histone acetyltransferase MOZ2) (MOZ, YBF2/SAS3, SAS2 and TIP60 protein 4) (MYST-4) (Monocytic leukemia zinc finger protein-related factor)
Q9H6L4	63	71	+	12.5909	2.75e-05	LDSLSEENE	3	0	0	3											Uniprot(S169),Phosphosite(S169)	0.109822			ARMC7	Armadillo repeat-containing protein 7
Q4ADV7	1345	1353	+	12.5758	2.78e-05	LSEITEEQV	1	1	0	2	0.135755									Uniprot(T992;T996;S1015;S1017;S1019;S1037;S1172),Phosphosite(Y105;S113;Y277;S459;S632;T658;Y777;T992;T996;S1015;S1017;S1019;S1021;S1037;Y1058;S1170;S1172)	Phosphosite(T1366;S1380;S1393;S1394;S1398)	0.5013			RIC1,CIP150,KIAA1432	RAB6A-GEF complex partner protein 1 (Connexin-43-interacting protein of 150 kDa) (Protein RIC1 homolog)
Q8IU85	84	92	+	12.5758	2.78e-05	LEDIYESPN	1	1	0	2		0.228439							STRAND,DOMAIN	Phosphosite(S8)	Uniprot(S122;T180),Phosphosite(S122;Y152;Y153;S179;T180;S326;S327;S338)	0.1095			CAMK1D,CAMKID	Calcium/calmodulin-dependent protein kinase type 1D (EC 2.7.11.17) (CaM kinase I delta) (CaM kinase ID) (CaM-KI delta) (CaMKI delta) (CaMKID) (CaMKI-like protein kinase) (CKLiK)
Q68DK2	454	462	+	12.5606	2.81e-05	LPALREEDV	2	0	0	2										Uniprot(S297),Phosphosite(S144;S297;S423;S424)	Uniprot(S615;S619;S703;S800;S1742;S1764;S1780;S1782),Phosphosite(S609;S615;S619;S634;S701;S703;T744;S765;S800;Y873;S896;Y923;S924;T929;S1001;S1002;T1105;S1271;S1274;S1275;S1290;S1291;Y1521;S1742;S1764;S1768;S1780;S1782;T1802;Y2476)	0.238078	c;m	c;m	ZFYVE26,KIAA0321	Zinc finger FYVE domain-containing protein 26 (FYVE domain-containing centrosomal protein) (FYVE-CENT) (Spastizin)
Q7Z6G8	360	368	+	12.5606	2.81e-05	LSKISEEEL	2	1	0	3	0.54943									Uniprot(S309;S310;S314;S353),Phosphosite(T192;T303;T325)	Uniprot(T503;S507;S510;S738;T773;S775;Y901;S974;Y1007),Phosphosite(T689;S721;S747;S942;S1030;T1032;T1078;S1080;T1081;T1104)	0.537178			ANKS1B	Ankyrin repeat and sterile alpha motif domain-containing protein 1B (Amyloid-beta protein intracellular domain-associated protein 1) (AIDA-1) (E2A-PBX1-associated protein) (EB-1)
Q96T23	666	674	+	12.5606	2.81e-05	LETLKEDSE	3	1	0	4			0.543221							Uniprot(S227;S392;S397;S429;S473;S524;S570;S604;S622;T628;S629),Phosphosite(S186;S217;S218;S227;S255;S392;S397;S406;T408;T410;S429;S447;S471;S473;T506;S516;S524;T539;S540;S544;S561;S570;T594;S604;T614;S617;S622;T628;S629;S632;S643;S660)	Uniprot(S748;S882;S1096;S1098;S1105;S1221;S1223;S1226;S1258;S1277;T1278;T1305;S1325;S1336;S1345;S1359;S1375),Phosphosite(S689;S748;S778;S782;S874;S882;Y973;S977;S990;T1056;S1096;S1098;S1105;S1135;S1139;T1141;Y1171;S1172;S1187;S1189;S1192;S1196;Y1217;S1221;S1223;S1226;S1229;S1245;S1246;S1247;S1249;S1252;Y1253;S1255;S1258;S1277;T1278;Y1281;S1282;T1305;S1310;S1325;S1336;T1337;Y1341;S1345;S1359;Y1363…	0.596056			RSF1,HBXAP,XAP8	Remodeling and spacing factor 1 (Rsf-1) (HBV pX-associated protein 8) (Hepatitis B virus X-associated protein) (p325 subunit of RSF chromatin-remodeling complex)
Q9BXW6	326	334	+	12.5606	2.81e-05	LEAIEEHSA	1	1	0	2			0.929232						DOMAIN	Phosphosite(S45;Y238;S317;S321)	Uniprot(S499),Phosphosite(T346;S378;S396;S460;S481;S490;T496;S499;S515;S539;T565)	0.224989			OSBPL1A,ORP1,OSBP8,OSBPL1,OSBPL1B	Oxysterol-binding protein-related protein 1 (ORP-1) (OSBP-related protein 1)
Q15389	209	217	+	12.5455	2.84e-05	LDTLKEEKE	3	0	1	2										Phosphosite(T2;S6;S25;T181)	Phosphosite(S297;Y300;Y303;T325;Y386;Y389;Y401;Y404;T409;T411)	0.570644			ANGPT1,KIAA0003	Angiopoietin-1 (ANG-1)
Q15751	3955	3963	+	12.5455	2.84e-05	LEPVPEDEL	3	0	0	3										Uniprot(S1342;S1406;S1428;S1491;S1512;S1517;S1521;S2422;T2701;S2706;S2710;S2720;S2723),Phosphosite(S223;S237;T241;S260;T450;T555;S728;Y1287;S1294;Y1297;T1318;S1328;S1333;S1342;T1344;S1391;S1406;S1410;S1421;S1428;T1429;S1491;T1493;T1501;S1502;Y1505;S1510;S1512;S1514;S1517;S1521;S1541;S1550;S1558;S2093;Y2231;S2422;T2442;S2451;T2454;Y2510;Y2528;S2679;T2701;S2705;S2706;T2709;S2710;S2720;S2723;S2726;S…	Uniprot(S4857),Phosphosite(S4459;S4672;T4676;S4678;S4857)	0.327289			HERC1	Probable E3 ubiquitin-protein ligase HERC1 (EC 2.3.2.26) (HECT domain and RCC1-like domain-containing protein 1) (HECT-type E3 ubiquitin transferase HERC1) (p532) (p619)
Q9UQ05	722	730	+	12.5455	2.84e-05	LPSITEAES	1	1	0	2				0.988493					TOPO_DOM	Phosphosite(S105;Y207)		0.830222			KCNH4	Potassium voltage-gated channel subfamily H member 4 (Brain-specific eag-like channel 2) (BEC2) (Ether-a-go-go-like potassium channel 1) (ELK channel 1) (ELK1) (Voltage-gated potassium channel subunit Kv12.3)
Q15111	1080	1088	+	12.5303	2.87e-05	LEAIEEKES	2	1	1	2				0.997218						Uniprot(S47;S77;T93;S95;T556;S569;S1079),Phosphosite(S47;S61;T72;S77;T93;S95;S98;Y131;T246;Y431;T556;S569;Y572;Y597;Y634;S860;S862;Y872)		0.632589			PLCL1	Inactive phospholipase C-like protein 1 (PLC-L1) (Phospholipase C-deleted in lung carcinoma) (Phospholipase C-related but catalytically inactive protein) (PRIP)
Q16790	296	304	+	12.5303	2.87e-05	LEEIAEEGS	2	1	0	3				0.164724					HELIX,TURN,DOMAIN,TOPO_DOM		Uniprot(Y449),Phosphosite(T443;S448;Y449)	0.477133			CA9,G250,MN	Carbonic anhydrase 9 (EC 4.2.1.1) (Carbonate dehydratase IX) (Carbonic anhydrase IX) (CA-IX) (CAIX) (Membrane antigen MN) (P54/58N) (Renal cell carcinoma-associated antigen G250) (RCC-associated antigen G250) (pMW1)
Q71H61	339	347	+	12.5303	2.87e-05	LSSLHEEDS	2	2	0	4	0.690178			0.193051					TOPO_DOM	Phosphosite(T38;S105;S109;T110;Y313)	Uniprot(S473;S579),Phosphosite(Y373;S400;S408;Y477;Y478;S498;S531;Y565;Y566;S569;S578;Y612;S616)	0.609244			ILDR2,C1orf32	Immunoglobulin-like domain-containing receptor 2
O00192	780	788	+	12.5152	2.9e-05	LNTIHEIVS	0	1	0	1				0.024423						Uniprot(T102;T104;S267;S332;S335;S343;S345;S606;T642),Phosphosite(T102;T104;S105;S108;T111;S184;S185;S198;S200;Y201;S203;T228;S249;Y259;T265;S267;Y282;T284;S332;S335;S343;S345;S348;Y592;S602;S606;T642)	Uniprot(S864;S871;T872;S915),Phosphosite(S864;S871;T872;Y901;S902;T903;S915)	0.208733			ARVCF	Armadillo repeat protein deleted in velo-cardio-facial syndrome
P10071	68	76	+	12.5152	2.9e-05	LSKVSEEPS	1	2	0	3	0.234919			0.93999						Phosphosite(S19;S45)	Uniprot(S664;S849;S865;S877;S907;S980;S1006),Phosphosite(S101;Y104;S163;Y168;S257;S295;S445;S664;T669;S849;S850;T853;S855;S865;S872;S873;S876;S877;S903;S907;Y933;S980;S1006;Y1254;S1401;T1412;S1413;T1415;T1539)	0.856867			GLI3	Transcriptional activator GLI3 (GLI3 form of 190 kDa) (GLI3-190) (GLI3 full length protein) (GLI3FL) [Cleaved into: Transcriptional repressor GLI3R (GLI3 C-terminally truncated form) (GLI3 form of 83 kDa) (GLI3-83)]
Q00534	56	64	+	12.5152	2.9e-05	LSTIREVAV	0	1	0	1	0.577686				Phosphosite				HELIX,DOMAIN	Uniprot(Y13;Y24;T49),Phosphosite(Y13;Y24;T49)	Uniprot(T70;T177;T325),Phosphosite(T70;S86;S155;T177;S222;S223;T267;S290;Y292;S293;S296;Y299;S317;T325)	0.322122			CDK6,CDKN6	Cyclin-dependent kinase 6 (EC 2.7.11.22) (Cell division protein kinase 6) (Serine/threonine-protein kinase PLSTIRE)
O00151	219	227	+	12.5	2.94e-05	LQEILESEE	2	1	0	3		0.958766								Uniprot(S90;S130;Y144),Phosphosite(T34;S90;S118;S123;T128;S130;S133;S134;T136;T141;Y144;Y151;S152;S153;S186;S187;S194;Y197;S213;T214;S215)	Uniprot(T316;Y321),Phosphosite(S239;T291;Y306;T316;Y321;T325)	0.526067			PDLIM1,CLIM1,CLP36	PDZ and LIM domain protein 1 (C-terminal LIM domain protein 1) (Elfin) (LIM domain protein CLP-36)
O75955	361	369	+	12.5	2.94e-05	LPQVAEEIS	1	1	0	2				0.011165						Uniprot(S19;S163),Phosphosite(S19;Y56;S128;Y149;Y160;S163;Y203;S205;Y216;Y223;Y238;Y292;S315;Y348)	Uniprot(S385;T387),Phosphosite(S383;S385;T387;S407)	0.408489			FLOT1	Flotillin-1
Q6I9Y2	171	179	+	12.5	2.94e-05	LSTIHELQQ	0	1	0	1	0.116058									Uniprot(T5),Phosphosite(T5;T135;S155)	Phosphosite(S197)	0.390822			THOC7,NIF3L1BP1	THO complex subunit 7 homolog (Functional spliceosome-associated protein 24) (fSAP24) (Ngg1-interacting factor 3-like protein 1-binding protein 1) (NIF3L1-binding protein 1) (hTREX30)
Q9H0H5	143	151	+	12.5	2.94e-05	LSTIDESGS	0	3	0	3	0.998024	0.295006		0.323885	Phosphosite	Phosphosite		Phosphosite		Phosphosite(S112;S123)	Uniprot(S154;S157;T161;S164;S170;S203;S206;S214;T249;S257;T260;T342;S387;S410;T567;T580;T588;S600;T601;T606;S628),Phosphosite(S151;S154;S157;T161;S164;S169;S170;S185;T186;S187;S203;S206;S214;Y241;T249;T251;S257;S259;T260;S274;T277;S280;S299;S313;T342;S359;S387;T405;S563;T564;T567;S573;T579;T580;T588;S590;S591;S592;S593;S595;S600;T601;T603;T606;S611;S615;S628)	0.470878	m;s	m;s	RACGAP1,KIAA1478,MGCRACGAP	Rac GTPase-activating protein 1 (Male germ cell RacGap) (MgcRacGAP) (Protein CYK4 homolog) (CYK4) (HsCYK-4)
A1IGU5	179	187	+	12.4848	2.97e-05	LQKILENTV	0	1	0	1			0.571935						DOMAIN	Phosphosite(Y175)	Phosphosite(Y193;Y223;T242;S244;T247;Y511;T514;S518;T590;Y654;S657;S665;S672)	0.1705			ARHGEF37	Rho guanine nucleotide exchange factor 37
A6NM11	246	254	+	12.4848	2.97e-05	LPQLLEEEP	2	0	0	2									TOPO_DOM	Phosphosite(S171;S175)	Phosphosite(Y585;S676;T699;S1208;T1318;S1324)	0.9215			LRRC37A2	Leucine-rich repeat-containing protein 37A2
A6NMS7	246	254	+	12.4848	2.97e-05	LPQLLEEEP	2	0	0	2									TOPO_DOM	Phosphosite(S171;S175)	Phosphosite(Y585;S676;T699;T1207;S1259)	0.9215			LRRC37A,LRRC37A1	Leucine-rich repeat-containing protein 37A
O60309	246	254	+	12.4848	2.97e-05	LPQLLEEEP	2	0	0	2									TOPO_DOM		Phosphosite(Y585;S676;T699;T1200;S1208;T1276;S1280;S1284;S1312;T1315;T1318;S1324)	0.917733			LRRC37A3,KIAA0563	Leucine-rich repeat-containing protein 37A3
O95125	198	206	+	12.4848	2.97e-05	LQTLQESEV	1	1	0	2		0.042352								Phosphosite(T3;S33)	Uniprot(S466),Phosphosite(S379;T418;T420;T465;S466;T469;T502;T504;T614;T616)	0.886533			ZNF202,ZKSCAN10	Zinc finger protein 202 (Zinc finger protein with KRAB and SCAN domains 10)
Q8IZF5	990	998	+	12.4848	2.97e-05	LATLLEEVS	1	1	0	2				0.043879					TRANSMEM,TOPO_DOM	Phosphosite(S71;S142;T146;S154;T557)	Phosphosite(S1063;T1076;S1079)	0.0191222			ADGRF3,GPR113,PGR23,UNQ9196/PRO34000	Adhesion G-protein coupled receptor F3 (G-protein coupled receptor 113) (G-protein coupled receptor PGR23)
Q96RT1	357	365	+	12.4848	2.97e-05	LETLPEEMG	2	0	0	2										Phosphosite(Y52;T220;S238)	Uniprot(S440;S444;Y483;T485;S569;S598;S602;S603;S620;S715;S852;S857;S872;T917;Y920;S931;Y972;Y1104;S1158;S1179;S1286),Phosphosite(S440;S444;S448;Y483;T485;Y487;S538;Y552;S557;S562;S569;S572;S598;S602;S603;S620;S630;S662;S704;S714;S715;Y733;S794;S797;S800;Y813;S818;S826;S832;S841;S844;S850;S852;T853;S857;S866;S870;S872;T874;Y884;S888;S913;S915;T917;Y920;T928;S930;S931;S932;S933;S934;Y972;Y977;Y981…	0.379667			ERBIN,ERBB2IP,KIAA1225,LAP2	Erbin (Densin-180-like protein) (Erbb2-interacting protein) (Protein LAP2)
Q86V24	42	50	+	12.4697	3e-05	LEPILEASV	1	1	0	2			0.039551						TOPO_DOM			0.618744			ADIPOR2,PAQR2	Adiponectin receptor protein 2 (Progestin and adipoQ receptor family member II)
Q9UHV7	44	52	+	12.4697	3e-05	LFPVTEEDP	2	0	0	2											Uniprot(S395;S500;S504;S530;S537;S826;S890;S1029),Phosphosite(Y240;S243;T324;T326;S330;T336;S349;Y394;S395;T474;S481;S500;S504;T519;S530;S537;S553;T554;Y561;T565;S635;S687;S826;T836;S839;S848;T863;T867;S890;S894;T1006;T1011;T1014;S1029;S1033;S1138;S1247;T1393;Y1396;T1421;S1423;Y1452;T1634;S1683;T1684;S1686;Y1694;S1833;S1834;S1887;S1889;S2018;S2022;S2026;S2042;S2048;T2049;S2070;T2071)	0.148056			MED13,ARC250,KIAA0593,THRAP1,TRAP240	Mediator of RNA polymerase II transcription subunit 13 (Activator-recruited cofactor 250 kDa component) (ARC250) (Mediator complex subunit 13) (Thyroid hormone receptor-associated protein 1) (Thyroid hormone receptor-associated protein complex 240 kDa component) (Trap240) (Vitamin D3 receptor-interacting protein complex component DRIP250) (DRIP250)
Q9Y5X4	217	225	+	12.4697	3e-05	LDSIHETSA	1	2	0	3		0.212015	0.447286						HELIX,STRAND	Phosphosite(S11;Y81)	Phosphosite(T333)	0.244056			NR2E3,PNR,RNR	Photoreceptor-specific nuclear receptor (Nuclear receptor subfamily 2 group E member 3) (Retina-specific nuclear receptor)
O15357	1228	1236	+	12.4545	3.03e-05	LSDITEEDL	2	1	0	3	0.102696								HELIX,DOMAIN	Uniprot(S132;T165;S241;S352;Y886;S890;T958;Y986;S1131;Y1135;Y1162),Phosphosite(S49;Y62;S132;S158;T165;T167;S182;Y185;S189;Y190;S241;T306;S352;Y622;Y661;Y663;Y671;S827;Y831;S833;T854;S857;T881;Y886;S890;T958;S980;Y986;Y987;S1003;S1011;T1013;T1047;S1104;T1129;S1131;Y1135;S1160;Y1162;S1167;S1176;S1202;Y1213)	Uniprot(S1257),Phosphosite(T1253;S1257)	0.528533			INPPL1,SHIP2	Phosphatidylinositol 3,4,5-trisphosphate 5-phosphatase 2 (EC 3.1.3.86) (Inositol polyphosphate phosphatase-like protein 1) (INPPL-1) (Protein 51C) (SH2 domain-containing inositol 5'-phosphatase 2) (SH2 domain-containing inositol phosphatase 2) (SHIP-2)
P32418	712	720	+	12.4545	3.03e-05	LEVIIEESY	2	1	0	3			0.351687						TOPO_DOM	Uniprot(S285;S392),Phosphosite(S93;T138;S145;Y351;T369;T373;S392;T437;Y574)	Phosphosite(S724;T725;S834)	0.137244			SLC8A1,CNC,NCX1	Sodium/calcium exchanger 1 (Na(+)/Ca(2+)-exchange protein 1) (Solute carrier family 8 member 1)
P35212	11	19	+	12.4545	3.03e-05	LDQVQEHST	1	2	0	3			0.262372	0.373678					TOPO_DOM		Phosphosite(P319)	0.0348778			GJA4	Gap junction alpha-4 protein (Connexin-37) (Cx37)
P57103	666	674	+	12.4545	3.03e-05	LEVIIEESY	2	1	0	3			0.301753						TOPO_DOM	Phosphosite(T121;S426;Y430;S629;S634;T643)		0.216311			SLC8A3,NCX3	Sodium/calcium exchanger 3 (Na(+)/Ca(2+)-exchange protein 3) (Solute carrier family 8 member 3)
Q53EU6	104	112	+	12.4545	3.03e-05	LEAIVEDEV	3	0	0	3										Uniprot(S68;S77),Phosphosite(S66;S68;S77)	Phosphosite(Y347;Y352;S434)	0.0858333			GPAT3,AGPAT9,MAG1,HMFN0839,UNQ2753/PRO6492	Glycerol-3-phosphate acyltransferase 3 (GPAT-3) (EC 2.3.1.15) (1-acyl-sn-glycerol-3-phosphate O-acyltransferase 10) (AGPAT 10) (1-acyl-sn-glycerol-3-phosphate O-acyltransferase 9) (1-AGP acyltransferase 9) (1-AGPAT 9) (EC 2.3.1.51) (Acyl-CoA:glycerol-3-phosphate acyltransferase 3) (hGPAT3) (Lung cancer metastasis-associated protein 1) (Lysophosphatidic acid acyltransferase theta) (LPAAT-theta) (M…
Q6P4H8	9	17	+	12.4545	3.03e-05	LETLKEESQ	2	1	0	3			0.993478									0.4046			FAM173B	Protein FAM173B
Q9UPR5	659	667	+	12.4545	3.03e-05	LEVIIEESY	2	1	0	3			0.006022						TOPO_DOM	Uniprot(S622),Phosphosite(Y75;S87;S349;T565;S622)		0.130567			SLC8A2,KIAA1087,NCX2	Sodium/calcium exchanger 2 (Na(+)/Ca(2+)-exchange protein 2) (Solute carrier family 8 member 2)
Q53GL0	187	195	+	12.4394	3.06e-05	LDLIQEEDP	3	0	0	3										Phosphosite(S7)	Uniprot(S227;S271;S342),Phosphosite(S214;S221;S227;S233;S238;S239;S241;T247;Y253;T254;T262;T264;S271;S342;S363;S364;S367)	0.772956			PLEKHO1,CKIP1,OC120,HQ0024c	Pleckstrin homology domain-containing family O member 1 (PH domain-containing family O member 1) (C-Jun-binding protein) (JBP) (Casein kinase 2-interacting protein 1) (CK2-interacting protein 1) (CKIP-1) (Osteoclast maturation-associated gene 120 protein)
Q96EY5	247	255	+	12.4242	3.1e-05	LADIEEEYN	1	0	0	1									DOMAIN	Uniprot(T130;S163;S170;S195;S202;Y204;S207;S232),Phosphosite(S80;S87;S98;T130;S163;S170;S175;S188;S192;S195;T196;S202;Y204;S207;S208;Y210;S230;S232)	Phosphosite(Y256)	0.174078			MVB12A,CFBP,FAM125A	Multivesicular body subunit 12A (CIN85/CD2AP family-binding protein) (ESCRT-I complex subunit MVB12A) (Protein FAM125A)
O15381	586	594	+	12.4091	3.13e-05	LEDIREELT	2	1	0	3				0.143151					HELIX	Uniprot(S134;T138;S191;S211;S215),Phosphosite(S23;Y29;S37;S44;T76;S134;T138;T147;S149;T150;S159;T164;T178;S180;S185;S191;S195;S207;S210;S211;S215;Y290;S355)	Phosphosite(Y655;S801;S814;S837;S838;S840)	0.259622			NVL	Nuclear valosin-containing protein-like (NVLp) (Nuclear VCP-like protein)
P18075	160	168	+	12.4091	3.13e-05	LSKIPEGEA	1	1	0	2	0.366651										Phosphosite(T306;S322;S323)	0.209089			BMP7,OP1	Bone morphogenetic protein 7 (BMP-7) (Osteogenic protein 1) (OP-1) (Eptotermin alfa)
Q6ZTR5	2429	2437	+	12.4091	3.13e-05	LDSITEQSS	1	2	0	3			0.094655	0.989863						Phosphosite(T303;T311;Y312;T340;T343;Y362;Y366;S518;Y557;Y641;S678;S680;S806;T1584;T1586)	Phosphosite(S2608;S2841;T3034;Y3038;Y3041;T3047;T3049;T3050;T3087)	0.268389			CFAP47,CHDC2,CXorf22,CXorf30,CXorf59	Cilia- and flagella-associated protein 47
Q8TBZ2	338	346	+	12.4091	3.13e-05	LQRIMEELD	2	0	0	2										Phosphosite(S231)	Uniprot(T576;S582),Phosphosite(T435;T438;T555;S656;T661)	0.252133			MYCBPAP,AMAP1	MYCBP-associated protein (AMAM-1) (AMY-1-binding protein 1) (AMAP-1)
A4UGR9	1109	1117	+	12.3939	3.16e-05	LDEIKEESD	3	1	0	4			0.395843							Uniprot(S621;S868),Phosphosite(Y51;S459;T461;Y519;S621;T963;T970)	Uniprot(S1265;S1629;T1989;S1994;S2222;S2276;S2318;S3059;S3297),Phosphosite(Y1137;S1265;T1283;T1285;T1303;T1461;S1629;T1631;T1652;S1672;S1674;T1887;S1923;S1941;T1945;T2048;T2069;S2085;T2196;S2229;S2232;T2238;Y2361;Y2820;T2872;T2877;S2945;T2947;T2954;S2969;T2995;S2996;S2998;S3002)	0.259844			XIRP2,CMYA3	Xin actin-binding repeat-containing protein 2 (Beta-xin) (Cardiomyopathy-associated protein 3) (Xeplin)
P15822	1108	1116	+	12.3939	3.16e-05	LSTIMEQQI	0	1	0	1	0.723605									Uniprot(S141;T429;S476;S479;S492;S495;S571;S577;S670;S681;S1036;S1051;S1091),Phosphosite(S65;S130;S141;S148;S157;S188;S215;S232;S248;S258;T429;S476;S479;S484;S487;S492;S495;S523;S536;S537;T569;S571;S577;S664;S670;T671;S677;S681;S687;S698;T699;S703;S749;S775;S779;S782;S785;S791;S806;S807;S812;T815;S830;S841;S866;S918;S1000;T1025;S1036;S1048;S1051;S1091)	Uniprot(S1158;S1161;S1180;T1268;S1735;S1740;S1749;S1753;S1884;S2033;S2327;S2599;S2669;S2682),Phosphosite(S1158;S1161;S1180;S1213;S1224;T1268;S1368;S1434;S1735;S1740;S1749;S1753;S1873;S1874;S1884;S2033;S2212;T2271;S2273;S2297;S2303;S2327;S2341;S2353;S2599;S2669;S2682;S2703;S2706;S2707)	0.740422			HIVEP1,ZNF40	Zinc finger protein 40 (Cirhin interaction protein) (CIRIP) (Gate keeper of apoptosis-activating protein) (GAAP) (Human immunodeficiency virus type I enhancer-binding protein 1) (HIV-EP1) (Major histocompatibility complex-binding protein 1) (MBP-1) (Positive regulatory domain II-binding factor 1) (PRDII-BF1)
P22455	348	356	+	12.3939	3.16e-05	LTVLPEEDP	2	1	0	3	0.376476								DOMAIN,TOPO_DOM	Phosphosite(T167;S232)	Uniprot(S573;Y642;Y643;Y754),Phosphosite(T368;Y390;S410;S419;S422;S439;S440;S441;S519;S573;Y642;Y643;Y754)	0.2437			FGFR4,JTK2,TKF	Fibroblast growth factor receptor 4 (FGFR-4) (EC 2.7.10.1) (CD antigen CD334)
Q7Z2Y5	513	521	+	12.3939	3.16e-05	LDQVPEEFQ	2	0	0	2										Phosphosite(S211;S325;T327;T331)	Uniprot(S852;S855;S1027;S1031;S1034),Phosphosite(S852;S855;Y858;S859;S881;Y885;Y893;Y984;Y985;Y1016;S1027;S1031;S1034;S1057;S1084;Y1191;T1242;S1359;S1362)	0.878478			NRK	Nik-related protein kinase (EC 2.7.11.1)
Q8N6Y0	21	29	+	12.3939	3.16e-05	LDPVAESSE	2	2	0	4		0.99478	0.898613								Phosphosite(S83;S315;S627)	0.920578			USHBP1,AIEBP,MCC2	Usher syndrome type-1C protein-binding protein 1 (USH1C-binding protein 1) (AIE-75-binding protein) (MCC-2) (Mutated in colon cancer protein 2)
Q9NZJ6	290	298	+	12.3939	3.16e-05	LESILESNG	1	1	0	2		0.02661										0.217256			COQ3,UG0215E05	Ubiquinone biosynthesis O-methyltransferase, mitochondrial (3-demethylubiquinol 3-O-methyltransferase) (EC 2.1.1.64) (Polyprenyldihydroxybenzoate methyltransferase) (EC 2.1.1.114)
Q9ULF5	613	621	+	12.3939	3.16e-05	LHTIHEHDL	1	0	0	1										Uniprot(T536;T553;S591),Phosphosite(T44;S49;S52;S323;T536;S539;T540;S546;T553;S556;S570;S573;T583;S591;Y596)		0.622022			SLC39A10,KIAA1265,ZIP10	Zinc transporter ZIP10 (Solute carrier family 39 member 10) (Zrt- and Irt-like protein 10) (ZIP-10)
A5PLN7	171	179	+	12.3788	3.2e-05	LPDIGEEGA	1	0	0	1											Phosphosite(S316;T637;S656;T663;T665;T670;S716;S730)	0.737822			FAM149A,MST119	Protein FAM149A
Q5T5J6	593	601	+	12.3788	3.2e-05	LSSILETEM	1	2	0	3	0.005832	0.025634								Phosphosite(S13;T18;T20;S21;S22;S43;S47;S49;S158;S169;Y293;S520;S526)	Phosphosite(Y873;T874;S881;Y883)	0.0983556			SWT1,C1orf26	Transcriptional protein SWT1
Q9ULT0	362	370	+	12.3788	3.2e-05	LSRVPEQEE	2	1	0	3	0.372445									Uniprot(S51;S182),Phosphosite(S9;S51;S53;T57;S108;S116;Y160;S182;S185)	Uniprot(S647;S678;S679;S690;T693),Phosphosite(Y396;S400;S647;S658;S672;S678;S679;S690;T693;S697)	0.417833			TTC7A,KIAA1140,TTC7	Tetratricopeptide repeat protein 7A (TPR repeat protein 7A)
P51532	1397	1405	+	12.3636	3.23e-05	LEEIEEEVR	2	0	1	1										Uniprot(T11;T353;T609;S610;S613;S695;S699;S1382),Phosphosite(T3;T11;T298;S323;T353;S446;Y538;T596;T609;S610;S613;S624;S695;S699;Y718;S721;Y732;S837;S850;Y1123;Y1220;S1345;T1358;S1371;Y1379;S1380;S1382;T1396)	Uniprot(T1423;S1452;S1570;S1575;S1586;S1627;S1631),Phosphosite(S1410;S1417;S1421;S1422;T1423;T1425;T1426;T1428;S1452;T1459;Y1497;S1570;S1575;S1586;S1592;S1627;S1631;S1640;S1642;S1644)	0.617533	k	k	SMARCA4,BAF190A,BRG1,SNF2B,SNF2L4	Transcription activator BRG1 (EC 3.6.4.-) (ATP-dependent helicase SMARCA4) (BRG1-associated factor 190A) (BAF190A) (Mitotic growth and transcription activator) (Protein BRG-1) (Protein brahma homolog 1) (SNF2-beta) (SWI/SNF-related matrix-associated actin-dependent regulator of chromatin subfamily A member 4)
Q9BT56	78	86	+	12.3636	3.23e-05	LLTIPEAAT	0	1	0	1				0.173341								0.3403			SPX,C12orf39	Spexin (NPQ) (Neuropeptide Q) (Spexin hormone) [Cleaved into: Spexin-1; Spexin-2 (NPQ 53-70)]
Q9UL42	328	336	+	12.3636	3.23e-05	MKVIREEEE	3	0	1	2										Phosphosite(T274;S323)	Phosphosite(Y355)	0.444611			PNMA2,KIAA0883,MA2	Paraneoplastic antigen Ma2 (40 kDa neuronal protein) (Onconeuronal antigen Ma2) (Paraneoplastic neuronal antigen MM2)
Q9Y490	652	660	+	12.3636	3.23e-05	LQQIGESDT	1	2	0	3		0.979293		0.059605						Uniprot(T167;S405;S425;S446;S620),Phosphosite(T16;S22;T23;Y26;S45;Y70;Y71;T78;Y81;T99;S105;T114;T122;Y127;S128;T142;T144;T150;T167;Y199;Y270;T354;S405;S423;S425;Y436;S446;T568;Y570;T571;S620;S625)	Uniprot(S729;S1021;Y1116;T1142;S1201;S1225;T1263;S1323;S1849;T1855;S1878;S2040),Phosphosite(S729;S834;S858;T931;T941;S945;S955;S973;S979;S981;S992;T1010;S1021;T1029;S1055;Y1116;S1130;T1142;S1164;S1201;S1225;S1227;S1260;T1263;S1271;S1323;T1324;S1411;Y1445;S1528;S1535;S1589;T1616;S1641;S1643;S1732;Y1737;S1750;T1767;Y1777;S1849;T1855;Y1893;Y1945;T1946;S1962;T2030;S2040;S2068;S2096;T2098;S2127;S2162;…	0.518244	m	m	TLN1,KIAA1027,TLN	Talin-1
Q8N8Q3	75	83	+	12.3485	3.26e-05	LEVVYEESR	2	1	1	2			0.005439						STRAND		Phosphosite(T146;T178;S182;S250;T258;S261;S278;S279)	0.0995111			ENDOV	Endonuclease V (hEndoV) (EC 3.1.26.-) (Inosine-specific endoribonuclease)
Q9HAU0	813	821	+	12.3485	3.26e-05	LTTVAEVDE	2	1	0	3	0.904691									Uniprot(S55;S382;S410;T438;T460;S568;S607;S809),Phosphosite(S55;T56;S111;S120;S126;Y128;T131;S132;Y134;S140;T145;S159;S161;Y327;S351;Y353;S357;T363;Y366;S374;S382;T394;Y398;T399;T408;S410;S435;Y436;T438;Y454;T460;S471;S474;T476;T479;S494;T499;Y504;Y512;S526;T543;Y553;S557;S564;S568;T576;Y590;S596;S607;S610;S617;S789;Y804;Y807;S809)	Uniprot(S855;S933;S937),Phosphosite(S822;S828;S837;S842;S855;T857;S860;T862;S865;Y866;T868;T872;S885;S930;S933;S937;S939;S1003;Y1004;S1037;T1083;S1090;S1092;S1098)	0.7131			PLEKHA5,KIAA1686,PEPP2	Pleckstrin homology domain-containing family A member 5 (PH domain-containing family A member 5) (Phosphoinositol 3-phosphate-binding protein 2) (PEPP-2)
Q9HB40	321	329	+	12.3485	3.26e-05	LKIIPEDQS	1	1	1	1				0.95257						Phosphosite(Y42)	Phosphosite(S404;S408;T411)	0.299844			SCPEP1,RISC,SCP1,MSTP034,UNQ265/PRO302	Retinoid-inducible serine carboxypeptidase (EC 3.4.16.-) (Serine carboxypeptidase 1)
P07814	1401	1409	+	12.3333	3.3e-05	LQAILEDIQ	1	0	0	1									HELIX	Uniprot(T355;S434;S747;Y872;S882;S885;S886;S891;T898;S998;S999;S1000;S1350),Phosphosite(S29;T64;Y224;S346;T355;Y357;Y377;Y423;S434;T467;Y546;S547;Y684;S688;Y690;S691;S713;S739;T746;S747;S750;Y754;S813;S816;S825;Y827;S845;S859;Y864;Y872;S880;S882;S883;S885;S886;T888;S891;T898;S910;S944;Y950;S954;S990;S998;S999;S1000;T1012;Y1221;T1222;T1279;S1336;Y1349;S1350)		0.229967			EPRS,GLNS,PARS,QARS,QPRS,PIG32	Bifunctional glutamate/proline--tRNA ligase (Bifunctional aminoacyl-tRNA synthetase) (Cell proliferation-inducing gene 32 protein) (Glutamatyl-prolyl-tRNA synthetase) [Includes: Glutamate--tRNA ligase (EC 6.1.1.17) (Glutamyl-tRNA synthetase) (GluRS); Proline--tRNA ligase (EC 6.1.1.15) (Prolyl-tRNA synthetase)]
P17029	160	168	+	12.3333	3.3e-05	LDPVQESSS	1	3	0	4		0.506844	0.888487	0.110579						Uniprot(S13),Phosphosite(S6;T10;S13;T47)	Uniprot(S208),Phosphosite(S184;S208;S223;S287;S289;S330;S359;S362;T366;T400;Y405;S408;S456;S471;T484;S545;S548;S551)	0.508744			ZKSCAN1,KOX18,ZNF139,ZNF36	Zinc finger protein with KRAB and SCAN domains 1 (Zinc finger protein 139) (Zinc finger protein 36) (Zinc finger protein KOX18)
P47736	394	402	+	12.3333	3.3e-05	LETLYEELH	2	0	0	2									HELIX,DOMAIN	Phosphosite(Y27)	Uniprot(S441;S484;S499;S515;S541;S542),Phosphosite(S437;S439;S441;S484;T486;S490;S495;S498;S499;S515;T522;S525;S541;S542;T547;T548;S625)	0.334567			RAP1GAP,KIAA0474,RAP1GA1	Rap1 GTPase-activating protein 1 (Rap1GAP) (Rap1GAP1)
Q702N8	103	111	+	12.3333	3.3e-05	LDAIGEHER	2	0	1	1										Phosphosite(T18)	Uniprot(S205;S208;S213;S295;S332),Phosphosite(S205;S208;S268;S295;S481;T497;S529;S684;S931;S1109;S1121;S1296;T1311;T1317;S1349;S1392;T1619;S1623;S1650;Y1653;S1669;T1699;S1808)	0.469678			XIRP1,CMYA1,XIN	Xin actin-binding repeat-containing protein 1 (Cardiomyopathy-associated protein 1)
Q8N7C3	41	49	+	12.3333	3.3e-05	MAMIQEEEQ	2	0	0	2												0.491567			TRIML2,SPRYD6	Probable E3 ubiquitin-protein ligase TRIML2 (EC 2.3.2.27) (RING-type E3 ubiquitin transferase TRIML2) (SPRY domain-containing protein 6) (Tripartite motif family-like protein 2)
Q9H9V9	347	355	+	12.3333	3.3e-05	LCAVQEEVS	1	1	0	2				0.525752					DOMAIN	Phosphosite(Y161;Y164;Y173;Y181)		0.241322			JMJD4	JmjC domain-containing protein 4 (Jumonji domain-containing protein 4)
O43520	687	695	+	12.3182	3.33e-05	LDKVYEEIE	3	0	0	3									TOPO_DOM	Phosphosite(S38;T440;Y476;Y658;T667)	Uniprot(S1223),Phosphosite(Y779;S789;Y924;S925;Y992;S1203;T1204;S1207;Y1209;Y1217;T1242;Y1245)	0.231433			ATP8B1,ATPIC,FIC1,PFIC	Phospholipid-transporting ATPase IC (EC 3.6.3.1) (ATPase class I type 8B member 1) (Familial intrahepatic cholestasis type 1) (P4-ATPase flippase complex alpha subunit ATP8B1)
Q5H8C1	1299	1307	+	12.3182	3.33e-05	LSAIDEDSP	1	2	0	3	0.990324		0.99623				Phosphosite			Phosphosite(S43;T112;Y163;S950;S1223)	Phosphosite(Y1312;Y1768;S1769;S1772;S1858;Y1859;S1900;T1910;T1943;S1954;T1964;S2142)	0.2499			FREM1,C9orf143,C9orf145,C9orf154	FRAS1-related extracellular matrix protein 1 (Protein QBRICK)
Q9UIU6	165	173	+	12.3182	3.33e-05	LYSILESHS	0	2	0	2		0.296433		0.969027						Phosphosite(S3;S5;S44;S147;Y162)	Uniprot(S640),Phosphosite(S249;S286;T434;S437;S439;S443;T451;S640)	0.184633			SIX4	Homeobox protein SIX4 (Sine oculis homeobox homolog 4)
P51956	323	331	+	12.303	3.37e-05	LESINENLV	1	0	0	1										Uniprot(T161),Phosphosite(S47;T165;S253;Y273;S284;T288;S319)	Uniprot(T479),Phosphosite(S354;S355;S394;T402;S462;T479)	0.551222			NEK3	Serine/threonine-protein kinase Nek3 (EC 2.7.11.1) (HSPK 36) (Never in mitosis A-related kinase 3) (NimA-related protein kinase 3)
Q86WI1	3326	3334	+	12.303	3.37e-05	LGQIQEHGS	0	1	0	1				0.027532					TOPO_DOM	Phosphosite(Y40;T102;Y173;S180;S181;Y336;T704;S725;Y803;T804;T1014;T1016;T1259;Y1276;T1363;Y1437;S1443;S1444;T1456;S1457;T1518;S1531;S1988;S2079;T2081;S2097;T2305;T2345;Y2692;T2699)	Phosphosite(S3568;S3731;Y3759;T3778;T3780;S4198)	0.135833			PKHD1L1	Fibrocystin-L (Polycystic kidney and hepatic disease 1-like protein 1) (PKHD1-like protein 1)
Q9BYV1	395	403	+	12.303	3.37e-05	LEVIKEENL	2	0	0	2										Phosphosite(Y58;Y63;T212;Y298)	Phosphosite(S448)	0.261689			AGXT2,AGT2	Alanine--glyoxylate aminotransferase 2, mitochondrial (AGT 2) (EC 2.6.1.44) ((R)-3-amino-2-methylpropionate--pyruvate transaminase) (EC 2.6.1.40) (Beta-ALAAT II) (Beta-alanine-pyruvate aminotransferase) (D-AIBAT)
P11712	245	253	+	12.2879	3.4e-05	LEKVKEHQE	2	0	0	2									HELIX	Phosphosite(S95;S127)	Phosphosite(Y347;Y379;S390;T392;S393)	0.342078			CYP2C9,CYP2C10	Cytochrome P450 2C9 (EC 1.14.13.-) ((R)-limonene 6-monooxygenase) (EC 1.14.13.80) ((S)-limonene 6-monooxygenase) (EC 1.14.13.48) ((S)-limonene 7-monooxygenase) (EC 1.14.13.49) (CYPIIC9) (Cholesterol 25-hydroxylase) (EC 1.14.99.38) (Cytochrome P-450MP) (Cytochrome P450 MP-4) (Cytochrome P450 MP-8) (Cytochrome P450 PB-1) (S-mephenytoin 4-hydroxylase)
P33261	245	253	+	12.2879	3.4e-05	LEKVKEHQE	2	0	0	2									HELIX	Phosphosite(S12;T55;S95;S127)		0.393944			CYP2C19	Cytochrome P450 2C19 (EC 1.14.13.-) ((R)-limonene 6-monooxygenase) (EC 1.14.13.80) ((S)-limonene 6-monooxygenase) (EC 1.14.13.48) ((S)-limonene 7-monooxygenase) (EC 1.14.13.49) (CYPIIC17) (CYPIIC19) (Cytochrome P450-11A) (Cytochrome P450-254C) (Mephenytoin 4-hydroxylase)
Q5TGY1	163	171	+	12.2879	3.4e-05	LKEIKEEES	2	1	1	2				0.940947						Phosphosite(T114;S122)	Phosphosite(S242;T252;Y254;S552)	0.403144			TMCO4	Transmembrane and coiled-coil domain-containing protein 4
P83105	468	476	+	12.2576	3.47e-05	LTVIPETIN	0	2	0	2	0.06246	0.031569							DOMAIN	Phosphosite(S310;Y314;S424)		0.199756			HTRA4	Serine protease HTRA4 (EC 3.4.21.-) (High-temperature requirement factor A4)
Q8WW27	1	9	+	12.2576	3.47e-05	MEPIYEEYL	2	0	0	2											Phosphosite(S77)	0.165178			APOBEC4,C1orf169	Putative C->U-editing enzyme APOBEC-4 (EC 3.5.4.-) (Apolipoprotein B mRNA-editing enzyme catalytic polypeptide-like 4)
Q96A05	102	110	+	12.2576	3.47e-05	LSRIVEDPE	2	1	0	3	0.990723									Phosphosite(S4;Y56;Y57;S73;T74)		0.154444			ATP6V1E2,ATP6E1,ATP6EL2,ATP6V1EL2	V-type proton ATPase subunit E 2 (V-ATPase subunit E 2) (Vacuolar proton pump subunit E 2)
O94769	426	434	+	12.2424	3.51e-05	LQAIDEESL	1	1	0	2			0.923333							Phosphosite(S213;S304;S382)	Phosphosite(Y544;S622)	0.356256			ECM2	Extracellular matrix protein 2 (Matrix glycoprotein SC1/ECM2)
Q2TAY7	27	35	+	12.2424	3.51e-05	LATLQEETT	1	2	0	3			0.28629	0.261171					DOMAIN	Phosphosite(Y17;S22)	Phosphosite(Y114;S159;S324;S434;S436)	0.309122			SMU1	WD40 repeat-containing protein SMU1 (Smu-1 suppressor of mec-8 and unc-52 protein homolog) [Cleaved into: WD40 repeat-containing protein SMU1, N-terminally processed]
Q96LB1	304	312	+	12.2424	3.51e-05	LQDIAEVDH	1	0	0	1									TOPO_DOM			0.0749222			MRGPRX2,MRGX2	Mas-related G-protein coupled receptor member X2
Q6ZVD8	357	365	+	12.2273	3.54e-05	LTTLPEELG	1	1	0	2	0.099923									Phosphosite(S18;S52;S53;S54;S55)	Uniprot(S1210),Phosphosite(S1119;S1143;S1149;S1182;S1210;S1220;S1229;S1231;T1259)	0.162089			PHLPP2,KIAA0931,PHLPPL	PH domain leucine-rich repeat-containing protein phosphatase 2 (EC 3.1.3.16) (PH domain leucine-rich repeat-containing protein phosphatase-like) (PHLPP-like)
Q96KG9	537	545	+	12.2273	3.54e-05	LESVSEDPT	2	1	0	3				0.433466						Phosphosite(T332;T469)	Uniprot(S754),Phosphosite(S568;T634;S638;S639;T640;S681;Y725;T741;S747;S754)	0.545178	c	c	SCYL1,CVAK90,GKLP,NTKL,TAPK,TEIF,TRAP,HT019	N-terminal kinase-like protein (Coated vesicle-associated kinase of 90 kDa) (SCY1-like protein 1) (Telomerase regulation-associated protein) (Telomerase transcriptional element-interacting factor) (Teratoma-associated tyrosine kinase)
P36776	346	354	+	12.2121	3.58e-05	LQDVLEETN	1	1	0	2			0.069532						DOMAIN	Phosphosite(S4;T5;Y7;T33;Y186;S313)	Phosphosite(Y394;Y492;Y522;S548;S693)	0.405111			LONP1,PRSS15	Lon protease homolog, mitochondrial (EC 3.4.21.-) (LONHs) (Lon protease-like protein) (LONP) (Mitochondrial ATP-dependent protease Lon) (Serine protease 15)
Q16849	963	971	+	12.2121	3.58e-05	LTAVAEEVN	1	1	0	2	0.444938								HELIX,DOMAIN,TOPO_DOM	Uniprot(S308),Phosphosite(S226;S231;S326;Y345;Y628;Y746;T918;Y919)		0.127178			PTPRN,ICA3,ICA512	Receptor-type tyrosine-protein phosphatase-like N (R-PTP-N) (Islet cell antigen 512) (ICA 512) (Islet cell autoantigen 3) (PTP IA-2) [Cleaved into: ICA512-N-terminal fragment (ICA512-NTF); ICA512-transmembrane fragment (ICA512-TMF); ICA512-cleaved cytosolic fragment (ICA512-CCF)]
Q76G19	453	461	+	12.2121	3.58e-05	LSDISELPE	1	1	0	2	0.880785				Phosphosite					Uniprot(S236),Phosphosite(S27;S30;T34;S40;S236;S249;S394;Y441)	Phosphosite(S463;T468;S490;S658;T661;T662;S668;S701;S724)	0.783356			PDZD4,KIAA1444,PDZK4,PDZRN4L	PDZ domain-containing protein 4 (PDZ domain-containing RING finger protein 4-like protein)
Q8TEP8	890	898	+	12.2121	3.58e-05	LTAIAESPV	0	2	0	2	0.027053	0.809997								Uniprot(S216),Phosphosite(S9;S16;S29;S32;S115;S124;T153;Y163;S164;S177;S180;S195;S199;S208;S216;S268;S278;S287;S303;T306;T320;S321;S348;S363;S367;S387;S391;S408;S448;S468;S472;T476;S482;S516;Y533;S555;S592;S604;Y829;T845)	Uniprot(S1159;S1502;S1514),Phosphosite(S1155;S1159;S1385;S1484;S1494;S1502;S1514;S1518;S1602;T1605;S1654;T1855;S1856;T1862;Y1893;Y1900;S1911;T1923;S1928)	0.219833	c	c	CEP192,KIAA1569,PP8407	Centrosomal protein of 192 kDa (Cep192)
Q92932	999	1007	+	12.2121	3.58e-05	LTAVAEEVN	1	1	0	2	0.444938								HELIX,DOMAIN,TOPO_DOM	Uniprot(S436;S437;S692;S698),Phosphosite(S25;S26;S124;S129;Y139;T199;T220;S230;S247;Y249;S360;S433;S434;S436;S437;T619;S622;S643;Y666;S695;S704;T977)		0.122022			PTPRN2,KIAA0387	Receptor-type tyrosine-protein phosphatase N2 (R-PTP-N2) (EC 3.1.3.-) (EC 3.1.3.48) (Islet cell autoantigen-related protein) (IAR) (ICAAR) (Phogrin) [Cleaved into: IA-2beta60]
Q9H8Y1	374	382	+	12.2121	3.58e-05	LEKLPEEQV	2	0	0	2										Phosphosite(S84;S265;S266)	Phosphosite(Y436;Y437)	0.416522			VRTN,C14orf115	Vertnin
P30622	1172	1180	+	12.197	3.62e-05	LSALQEENV	1	1	0	2	0.459936									Uniprot(S48;T50;T140;S143;S147;T182;S195;S197;S200;S204;S310;S312;S315;S348),Phosphosite(T25;S43;S44;T45;S47;S48;T50;T140;S143;T146;S147;S158;S160;S162;T163;S172;S180;T182;S186;T189;T191;S193;S195;S197;S200;S204;Y262;Y269;T279;S285;T286;T287;S306;S310;S312;S315;S317;S320;S325;S328;T333;S348;T350;T351;T501;S510;S607;S783;S784;S788;S815;T833;S840;S843;T848;S973;S1009;S1066;T1087;S1140;S1169)	Uniprot(T1310;S1364),Phosphosite(S1230;S1234;S1236;S1239;S1302;S1303;S1304;S1305;T1308;T1310;S1364)	0.553467	k;m;s	c;k;m;s	CLIP1,CYLN1,RSN	CAP-Gly domain-containing linker protein 1 (Cytoplasmic linker protein 1) (Cytoplasmic linker protein 170 alpha-2) (CLIP-170) (Reed-Sternberg intermediate filament-associated protein) (Restin)
O43295	128	136	+	12.1818	3.66e-05	LSQISEDVI	1	1	0	2	0.987011								DOMAIN	Phosphosite(Y17;Y63;S80)	Uniprot(S416;S817;S820;S821;S837;S858;S919;S954),Phosphosite(T157;Y161;S214;Y359;T392;S399;S407;S413;Y446;S497;S602;Y755;S759;S764;S837;Y845;S858;S868;S874;S895;S908;S919;S922;S948;S954;T983;S1030;S1070;S1071;S1078;T1082;S1092;T1098)	0.131711			SRGAP3,ARHGAP14,KIAA0411,KIAA1156,MEGAP,SRGAP2	SLIT-ROBO Rho GTPase-activating protein 3 (srGAP3) (Mental disorder-associated GAP) (Rho GTPase-activating protein 14) (WAVE-associated Rac GTPase-activating protein) (WRP)
Q86UX7	346	354	+	12.1818	3.66e-05	LTTIPELKD	1	1	1	1	0.037923								DOMAIN	Uniprot(S8;Y11),Phosphosite(T6;S8;Y11;S14;S31;Y162;S218;S337;S345)	Uniprot(Y504;T591),Phosphosite(T369;S428;T482;S484;Y504;T591;S622;S625;S642)	0.244289			FERMT3,KIND3,MIG2B,URP2	Fermitin family homolog 3 (Kindlin-3) (MIG2-like protein) (Unc-112-related protein 2)
Q9NR45	336	344	+	12.1818	3.66e-05	LVTVEEDDT	2	1	0	3				0.944034					STRAND,DOMAIN	Phosphosite(Y71;T72;S73;S76;Y81;S134;Y142;T164;Y169;Y188;S248;S275;T277)		0.321233			NANS,SAS	Sialic acid synthase (N-acetylneuraminate synthase) (EC 2.5.1.56) (N-acetylneuraminate-9-phosphate synthase) (EC 2.5.1.57) (N-acetylneuraminic acid phosphate synthase) (N-acetylneuraminic acid synthase)
Q9UHD2	70	78	+	12.1818	3.66e-05	LFAIEEETT	1	2	0	3			0.285965	0.977548					TURN,STRAND,DOMAIN		Uniprot(S172;S716),Phosphosite(S151;Y153;S172;Y174;Y179;S247;T278;Y354;T503;S511;S527;T664;S716)	0.183567			TBK1,NAK	Serine/threonine-protein kinase TBK1 (EC 2.7.11.1) (NF-kappa-B-activating kinase) (T2K) (TANK-binding kinase 1)
P25391	1729	1737	+	12.1667	3.69e-05	LSQIQENYQ	0	1	0	1	0.068969									Phosphosite(S31;Y337;S348;T351;Y490;S553;T581;Y683;Y890;T895;S1299;T1306;T1426;S1436;Y1439;T1501)	Phosphosite(T2187;S2474;Y2475;S2615;S2875;T2922;S2933;S3048;S3053)	0.377033			LAMA1,LAMA	Laminin subunit alpha-1 (Laminin A chain) (Laminin-1 subunit alpha) (Laminin-3 subunit alpha) (S-laminin subunit alpha) (S-LAM alpha)
P27824	35	43	+	12.1667	3.69e-05	LDDVIEEVE	3	0	0	3									TOPO_DOM		Uniprot(S554;T562;S564;S583),Phosphosite(Y70;S74;S81;S86;Y185;T211;Y214;T228;Y379;Y393;S431;T509;S510;Y514;S554;T562;S564;S583)	0.608211			CANX	Calnexin (IP90) (Major histocompatibility complex class I antigen-binding protein p88) (p90)
Q5VSL9	317	325	+	12.1667	3.69e-05	LPPLPEDSI	1	1	0	2			0.918289							Uniprot(S59),Phosphosite(S59;Y62;S63;T271)	Uniprot(S335;S339;S788),Phosphosite(S335;S339;S341;S390;Y489;S492;S560;Y595;Y599;Y712;Y740;S788)	0.4188			STRIP1,FAM40A,KIAA1761	Striatin-interacting protein 1 (Protein FAM40A)
Q68E01	921	929	+	12.1667	3.69e-05	LEQILEHLD	2	0	0	2										Uniprot(S502;S537),Phosphosite(S16;Y134;T166;S283;Y337;Y353;Y446;S500;S502;S522;S537;S578;Y681;S908)	Uniprot(S995),Phosphosite(T946;Y977;S995;S1012;S1014;S1015;S1016;S1018;T1028;S1035;S1036;S1040;S1042)	0.368678			INTS3,C1orf193,C1orf60	Integrator complex subunit 3 (Int3) (SOSS complex subunit A) (Sensor of single-strand DNA complex subunit A) (SOSS-A) (Sensor of ssDNA subunit A)
Q8TAX9	162	170	+	12.1667	3.69e-05	LETVKEETL	2	1	0	3			0.930668							Phosphosite(T64;Y156)	Phosphosite(S274)	0.350522			GSDMB,GSDML,PP4052,PRO2521	Gasdermin-B (Gasdermin-like protein)
Q96Q42	467	475	+	12.1667	3.69e-05	LVDIREEET	2	1	0	3				0.786151						Uniprot(S465;S466),Phosphosite(T31;S353;S356;S361;S464;S465;S466)	Uniprot(S483;S492;T510;S1335),Phosphosite(S483;S489;S492;T510;T526;T530;S714;Y1039;Y1084;S1335;S1342;T1344;Y1394;Y1398;S1452;S1458;S1460;S1462;S1464;Y1469)	0.628011	c	c	ALS2,ALS2CR6,KIAA1563	Alsin (Amyotrophic lateral sclerosis 2 chromosomal region candidate gene 6 protein) (Amyotrophic lateral sclerosis 2 protein)
Q7KZ85	1089	1097	+	12.1515	3.73e-05	LEEILENPE	2	0	0	2										Uniprot(S7;S12;S73;S78;S91;S125;S267),Phosphosite(S7;S12;S73;S75;S78;T90;S91;S125;S179;S267;S279;S280;T283;T292;S456;Y464;Y470;T619;T621;Y685;Y722;Y740;S746;T1062;Y1063;Y1076;S1079)	Uniprot(Y1515;T1523;S1526;S1528;T1532;S1535;T1539;T1697;S1701;S1703;T1709;T1718),Phosphosite(T1122;Y1124;Y1134;T1139;T1172;Y1378;T1450;Y1486;Y1515;T1523;S1526;S1527;S1528;T1530;T1532;S1535;T1539;S1641;S1666;T1697;S1701;S1703;T1718)	0.445333			SUPT6H,KIAA0162,SPT6H	Transcription elongation factor SPT6 (hSPT6) (Histone chaperone suppressor of Ty6) (Tat-cotransactivator 2 protein) (Tat-CT2 protein)
Q7RTP6	906	914	+	12.1515	3.73e-05	LQEVPEETQ	1	1	0	2			0.816465							Uniprot(S649;S685;S687;T887),Phosphosite(T208;S212;Y214;T228;S461;Y463;S464;T509;S517;S593;T597;S646;S649;S652;S655;T660;S662;T684;S685;S687;Y724;T727;S749;S787;Y793;T796;T797;S837;T867;T887;Y896;S899)	Uniprot(S977;S1134;S1143;S1160;S1192;S1274;T1276;S1278;S1310;S1337;T1341;S1371;S1384;S1433;T1454;S1649;T1651;S1701;S1704;S1912),Phosphosite(S956;S977;S984;S1134;S1143;S1152;S1156;S1160;S1192;S1221;S1256;S1262;S1267;T1268;S1274;T1276;S1278;T1289;T1291;S1300;S1302;S1310;S1321;S1337;T1341;S1346;S1352;T1355;S1365;S1367;S1371;S1384;S1400;T1403;S1406;S1408;S1433;S1434;T1454;S1457;S1458;S1512;T1545;T157…	0.817611			MICAL3,KIAA0819,KIAA1364	[F-actin]-methionine sulfoxide oxidase MICAL3 (EC 1.14.13.225) (Molecule interacting with CasL protein 3) (MICAL-3)
Q8TDY2	220	228	+	12.1515	3.73e-05	LDSLPEHED	3	0	0	3										Phosphosite(S105;S134;S212)	Uniprot(S229;S237;T238;S243;S253;S257;S261;S266;S624;S647;S650;S652;S653;S1091;S1222;S1370;S1484),Phosphosite(S229;S237;T238;S243;S253;T256;S257;S261;S266;S274;S490;T491;Y496;S537;S624;S629;T633;S642;S644;T646;S647;S650;S652;S653;T664;T670;S943;S986;Y1205;S1222;S1274;S1323;S1370;T1440;S1441;S1482;S1484)	0.526078			RB1CC1,KIAA0203,RBICC	RB1-inducible coiled-coil protein 1 (FAK family kinase-interacting protein of 200 kDa) (FIP200)
Q9BZQ8	347	355	+	12.1515	3.73e-05	LASILEELM	1	0	0	1										Phosphosite(S4;S37;Y132;T271;T281;S288;S292)	Uniprot(S579;S582;S596;S602;S646;S708;S926),Phosphosite(T490;S579;S581;S582;T584;T590;S592;S596;S602;S611;S622;S639;S641;S646;S708;S920;S926)	0.178122			FAM129A,C1orf24,NIBAN,GIG39	Protein Niban (Cell growth-inhibiting gene 39 protein) (Protein FAM129A)
Q9H0D2	1000	1008	+	12.1515	3.73e-05	LSPIREGSG	0	2	0	2	0.845463		0.031807							Phosphosite(S264;S267;S281;T630;T631;S639;T658;S959;T960;S972;S976)	Phosphosite(Y1159;S1162;T1195;S1267;S1268;S1273)	0.415889			ZNF541	Zinc finger protein 541
Q9NU53	129	137	+	12.1515	3.73e-05	LIVIQEEVV	1	0	0	1									TOPO_DOM		Phosphosite(Y293)	0.213156			GINM1,C6orf72,UNQ710/PRO1361	Glycoprotein integral membrane protein 1
O96008	121	129	+	12.1364	3.77e-05	LSTIGESNY	0	2	0	2	0.436091	0.053788									Phosphosite(Y129;S142;T144;S157;Y194;Y254;T255;T273;S317;S320;T338)	0.2551			TOMM40,C19orf1,PEREC1,TOM40	Mitochondrial import receptor subunit TOM40 homolog (Protein Haymaker) (Translocase of outer membrane 40 kDa subunit homolog) (p38.5)
Q01954	182	190	+	12.1364	3.77e-05	LMAIQEKEE	2	0	1	1											Uniprot(S537;S541),Phosphosite(S338;S537;S541;S562;S563;S573;S581;S780;S938;T942;T965;S989;S991)	0.267311			BNC1,BNC	Zinc finger protein basonuclin-1
Q0VDD8	2263	2271	+	12.1364	3.77e-05	LSTILEATT	0	3	0	3	0.019091		0.311469	0.364774						Phosphosite(S495;S501;S505;T509;S704;S1035;S1256;S1314;T1324;T1505;S1528;T1593;T1595;S1601;T1607)	Phosphosite(S2642;T2647;S2792;T2798;S2800;S3389)	0.274511			DNAH14,C1orf67	Dynein heavy chain 14, axonemal (Axonemal beta dynein heavy chain 14) (Ciliary dynein heavy chain 14)
Q2M243	231	239	+	12.1364	3.77e-05	LSVIHEKDH	1	1	1	1	0.175924									Phosphosite(T91;S100;T142;S143;S156;S206;T208;S210)	Phosphosite(S291)	0.191667			CCDC27	Coiled-coil domain-containing protein 27
Q8NA54	726	734	+	12.1364	3.77e-05	LTSIEEGYE	1	1	0	2	0.52913									Phosphosite(T324;Y502)	Phosphosite(S736)	0.140967			IQUB	IQ and ubiquitin-like domain-containing protein
Q8TF62	742	750	+	12.1364	3.77e-05	LDSIVEETI	2	1	0	3			0.501867						TOPO_DOM	Phosphosite(S4;Y364;Y365)	Phosphosite(T1143;S1144)	0.156233			ATP8B4,KIAA1939	Probable phospholipid-transporting ATPase IM (EC 3.6.3.1) (ATPase class I type 8B member 4) (P4-ATPase flippase complex alpha subunit ATP8B4)
O95336	212	220	+	12.1212	3.81e-05	LKRILEDQE	2	0	1	1										Uniprot(S49),Phosphosite(S46;S49;T91;Y92;S178;T204)	Phosphosite(T249;T257)	0.411533			PGLS	6-phosphogluconolactonase (6PGL) (EC 3.1.1.31)
P14543	473	481	+	12.1212	3.81e-05	ISTIPETVG	0	2	0	2	0.701315	0.014446							DOMAIN	Phosphosite(T100;T113;T114;Y326;S327)	Phosphosite(T517;Y832;T909;T1098;T1184;T1193)	0.221033			NID1,NID	Nidogen-1 (NID-1) (Entactin)
P21128	68	76	+	12.1212	3.81e-05	LPQLEEETE	2	1	0	3			0.277972									0.557911			ENDOU	Poly(U)-specific endoribonuclease (EC 3.1.-.-) (Placental protein 11) (PP11) (Protein endoU) (Uridylate-specific endoribonuclease)
Q6UXR4	107	115	+	12.1212	3.81e-05	LTVVPEEEI	2	1	0	3	0.772631											0.1288			SERPINA13P,SERPINA13,UNQ6121/PRO20043	Putative serpin A13
Q92547	39	47	+	12.1212	3.81e-05	LQIITEEEA	2	0	0	2									HELIX,STRAND		Uniprot(T298;S301;T779;T848;S860;T861;S864;S886;S888;S1002;T1064;S1504),Phosphosite(S142;S153;T298;T300;S301;S350;S370;S492;Y494;S498;S499;S554;S587;T618;S741;T742;S747;T776;T779;S805;S817;T822;S836;T848;S853;S860;T861;S864;S878;S879;S886;S888;S998;S1002;S1012;S1016;T1062;T1064;S1093;S1126;S1138;S1159;S1183;S1192;S1216;T1221;T1231;S1504)	0.221156	c	c	TOPBP1,KIAA0259	DNA topoisomerase 2-binding protein 1 (DNA topoisomerase II-beta-binding protein 1) (TopBP1) (DNA topoisomerase II-binding protein 1)
Q9UIA9	917	925	+	12.1212	3.81e-05	LSSISEGLT	0	2	0	2	0.007901			0.334115						Uniprot(S570),Phosphosite(Y19;S40;Y58;S144;Y147;T167;S180;T191;S305;S320;Y561;S570;Y573;S590;Y624;T807)	Phosphosite(S965;S1082;S1087)	0.0241778			XPO7,KIAA0745,RANBP16	Exportin-7 (Exp7) (Ran-binding protein 16)
Q9UJC3	60	68	+	12.1212	3.81e-05	LSRIKEDVG	1	1	0	2	0.406343										Uniprot(S235;T699;S719;S727),Phosphosite(S167;S235;T299;S450;S484;T699;S719;S727)	0.202578			HOOK1	Protein Hook homolog 1 (h-hook1) (hHK1)
A0A087WXM9	46	54	+	12.1061	3.85e-05	LSKIAEKAE	1	1	1	1	0.913543											0.719889			MEIKIN	Meiosis-specific kinetochore protein
Q9BR77	374	382	+	12.1061	3.85e-05	LARIREEEG	2	0	0	2										Uniprot(S36),Phosphosite(T4;T8;S25;S36;S39;T40;S44;S204;S210;S211;T220;Y283)	Phosphosite(Y439)	0.368122	c	c	CCDC77	Coiled-coil domain-containing protein 77
Q9P0P8	98	106	+	12.1061	3.85e-05	LQKVDEEDS	2	1	0	3				0.995876						Phosphosite(S10)	Uniprot(S106;S116),Phosphosite(S111;S115;S121)	0.678811			C6orf203,HSPC230	Uncharacterized protein C6orf203
Q15652	2415	2423	+	12.0909	3.88e-05	LEVLPEHDP	2	0	0	2									HELIX,DOMAIN	Uniprot(S317;S320;S373;S376;S475;S501;T505;S601;S617;S638;S639;S641;S652;S943;S1989),Phosphosite(S284;S317;S319;S320;Y332;S373;S376;S378;S379;S384;S430;S501;T505;T528;T533;S547;T556;Y596;S598;Y599;S601;S604;S617;T622;T629;S630;S638;S639;S641;S652;Y662;S734;S742;S744;S943;S974;S984;S1050;S1054;S1057;S1185;T1187;T1196;S1216;S1223;Y1224;S1228;T1233;S1268;T1287;S1295;T1405;S1409;S1414;T1428;S1434;S14…		0.323767			JMJD1C,JHDM2C,KIAA1380,TRIP8	Probable JmjC domain-containing histone demethylation protein 2C (EC 1.14.11.-) (Jumonji domain-containing protein 1C) (Thyroid receptor-interacting protein 8) (TR-interacting protein 8) (TRIP-8)
Q15858	976	984	+	12.0909	3.88e-05	LTAIEEDPD	2	1	0	3	0.066909								TOPO_DOM	Phosphosite(S113;S453;S459;T531;S535;S538;S542;S545;S691)	Uniprot(S1490),Phosphosite(S1164;T1234;Y1413;S1418;Y1658;Y1668;S1873;Y1877;T1881;T1882;T1883;S1950)	0.255			SCN9A,NENA	Sodium channel protein type 9 subunit alpha (Neuroendocrine sodium channel) (hNE-Na) (Peripheral sodium channel 1) (PN1) (Sodium channel protein type IX subunit alpha) (Voltage-gated sodium channel subunit alpha Nav1.7)
Q16566	188	196	+	12.0909	3.88e-05	LSKIVEHQV	0	1	0	1	0.105061				Phosphosite				DOMAIN	Uniprot(S12;S13),Phosphosite(S12;S13;Y32;S50)	Uniprot(T200;S336;S341;S360),Phosphosite(T200;S341;S343;S344;S345;S348;S352;S356;S360)	0.0499778			CAMK4,CAMK,CAMK-GR,CAMKIV	Calcium/calmodulin-dependent protein kinase type IV (CaMK IV) (EC 2.7.11.17) (CaM kinase-GR)
Q6UWE0	219	227	+	12.0909	3.88e-05	LLPILEQDG	1	0	0	1										Phosphosite(S79;S179;Y187;Y218)	Uniprot(S234;S604),Phosphosite(S234;Y256;T282;S289;S290;T298;S337;T534;S596;S604)	0.502167			LRSAM1,TAL,UNQ6496/PRO21356	E3 ubiquitin-protein ligase LRSAM1 (EC 2.3.2.27) (Leucine-rich repeat and sterile alpha motif-containing protein 1) (RING-type E3 ubiquitin transferase LRSAM1) (Tsg101-associated ligase) (hTAL)
Q92547	27	35	+	12.0758	3.92e-05	LESIKEFQS	1	1	0	2				0.629413					HELIX		Uniprot(T298;S301;T779;T848;S860;T861;S864;S886;S888;S1002;T1064;S1504),Phosphosite(S142;S153;T298;T300;S301;S350;S370;S492;Y494;S498;S499;S554;S587;T618;S741;T742;S747;T776;T779;S805;S817;T822;S836;T848;S853;S860;T861;S864;S878;S879;S886;S888;S998;S1002;S1012;S1016;T1062;T1064;S1093;S1126;S1138;S1159;S1183;S1192;S1216;T1221;T1231;S1504)	0.0829222	c	c	TOPBP1,KIAA0259	DNA topoisomerase 2-binding protein 1 (DNA topoisomerase II-beta-binding protein 1) (TopBP1) (DNA topoisomerase II-binding protein 1)
Q01970	1158	1166	+	12.0606	3.96e-05	LQQLAEEEP	2	0	0	2										Uniprot(S474;S490;S495;S537;S926;S1105),Phosphosite(S270;Y279;S474;S480;S490;S495;S537;Y548;S632;Y746;S814;Y847;Y855;S911;S916;T924;S926;S931;S933;S934;Y1031;S1105;S1107;T1122;T1130)		0.4994			PLCB3	1-phosphatidylinositol 4,5-bisphosphate phosphodiesterase beta-3 (EC 3.1.4.11) (Phosphoinositide phospholipase C-beta-3) (Phospholipase C-beta-3) (PLC-beta-3)
Q5VV41	177	185	+	12.0606	3.96e-05	LQALAEEPS	1	1	0	2				0.151239				Phosphosite		Uniprot(S6;S41;S107;S174),Phosphosite(S6;S8;S9;S21;S41;T101;S107;S129;S153;S174)	Uniprot(S191;S208;T226;S227;S230;S240),Phosphosite(S185;T189;S191;S208;Y216;S227;S230;S240;S394;S418;S492;S499;S565;S576;S577;S578)	0.824733			ARHGEF16,EPHEXIN4,NBR	Rho guanine nucleotide exchange factor 16 (Ephexin-4)
Q9H9A6	484	492	+	12.0606	3.96e-05	LNSLPEEME	2	0	0	2										Uniprot(S71),Phosphosite(S38;S44;S71;T98;S303;T348;S377;S379;T381;T383;S389;S452;S457;T475)	Phosphosite(T569)	0.146533			LRRC40	Leucine-rich repeat-containing protein 40
Q8IWJ2	943	951	+	12.0455	4e-05	LSSVKELEE	2	1	0	3	0.907653									Uniprot(S11;T14;S236),Phosphosite(S11;T14;S143;S236;S287;Y417;S446;T492;S497;S606;S713;S935;S937)	Uniprot(S1483;S1487),Phosphosite(T988;S1483;S1487;S1490;T1500;T1509;S1542;S1571;S1612;Y1618;S1649;S1668)	0.524267			GCC2,KIAA0336,RANBP2L4	GRIP and coiled-coil domain-containing protein 2 (185 kDa Golgi coiled-coil protein) (GCC185) (CLL-associated antigen KW-11) (CTCL tumor antigen se1-1) (Ran-binding protein 2-like 4) (RanBP2L4) (Renal carcinoma antigen NY-REN-53)
Q9C030	6	14	+	12.0455	4e-05	LVDIREEVT	1	1	0	2				0.038246							Phosphosite(T245;Y340;S343)	0.0795667			TRIM6,RNF89	Tripartite motif-containing protein 6 (EC 2.3.2.27) (RING finger protein 89) (RING-type E3 ubiquitin transferase TRIM6)
O60806	41	49	+	12.0303	4.04e-05	LQIILEDAP	1	0	0	1											Phosphosite(T148;S161)	0.335711			TBX19,TPIT	T-box transcription factor TBX19 (T-box protein 19) (T-box factor, pituitary)
Q3T8J9	1653	1661	+	12.0303	4.04e-05	LQVIYEFES	1	1	0	2				0.327941					DOMAIN	Uniprot(S206;S346;S775;S1268;S1426),Phosphosite(T9;S181;S188;S206;T342;S346;S413;T416;T418;S426;S476;T626;T865;S999;S1009;S1088;S1255;S1258;T1260;S1268;S1339;S1425;S1426;S1441;T1444)	Uniprot(S1896;S1902;S1977;S2107),Phosphosite(S1853;S1896;S1902;S1927;S1977;T1980;Y1992;S2010;S2053;S2097;T2103;S2107;S2144;S2147;S2148;T2157)	0.217			GON4L,GON4,KIAA1606	GON-4-like protein (GON-4 homolog)
Q96SN7	131	139	+	12.0303	4.04e-05	LNSISESPH	0	1	0	1		0.974299								Phosphosite(S2;S33;Y34;S49)	Phosphosite(S190)	0.255133			ORAI2,C7orf19,CBCIP2,TMEM142B,PP1729	Protein orai-2 (CAP-binding protein complex-interacting protein 2) (Transmembrane protein 142B)
Q9HAY2	149	157	+	12.0303	4.04e-05	LKPLEEEEE	3	0	1	2									DOMAIN	Phosphosite(S95)	Phosphosite(Y273)	0.360533			MAGEF1	Melanoma-associated antigen F1 (MAGE-F1 antigen)
Q9HCU4	1419	1427	+	12.0303	4.04e-05	LEVIQEQVQ	1	0	0	1									DOMAIN,TOPO_DOM	Phosphosite(Y681;T691;Y1033;T1035;T1121;S1214;S1305)	Phosphosite(S2648;Y2650;Y2656;Y2659;S2672;S2675;Y2679;S2776;T2777;S2823)	0.184022			CELSR2,CDHF10,EGFL2,KIAA0279,MEGF3	Cadherin EGF LAG seven-pass G-type receptor 2 (Cadherin family member 10) (Epidermal growth factor-like protein 2) (EGF-like protein 2) (Flamingo homolog 3) (Multiple epidermal growth factor-like domains protein 3) (Multiple EGF-like domains protein 3)
O94827	757	765	+	12.0152	4.08e-05	LQSLEEEED	3	0	0	3										Phosphosite(T125;Y177;Y192;Y198;S222;S224;T233;S249;Y504;Y604;S609;S610;S611)	Uniprot(T785;S790;S907;S932;S937),Phosphosite(S902;S907;S911;T918;S932;S934;T950;S952;S959;S975)	0.969022			PLEKHG5,KIAA0720	Pleckstrin homology domain-containing family G member 5 (PH domain-containing family G member 5) (Guanine nucleotide exchange factor 720) (GEF720)
Q8WV44	379	387	+	12.0152	4.08e-05	LQDIKETFN	0	1	0	1		0.028252								Uniprot(T84),Phosphosite(T84;S115;S116;T214;S219)	Uniprot(S447),Phosphosite(S401;T439;S447;S518;S519;S526;T568;S571;S573;Y582;Y585)	0.368656			TRIM41,RINCK	E3 ubiquitin-protein ligase TRIM41 (EC 2.3.2.27) (RING finger-interacting protein with C kinase) (RINCK) (RING-type E3 ubiquitin transferase TRIM41) (Tripartite motif-containing protein 41)
Q9ULG6	321	329	+	12.0152	4.08e-05	LSSLQEELN	1	1	0	2	0.797223				Phosphosite				TOPO_DOM	Uniprot(S186),Phosphosite(S158;T184;S186;S188;S190;S295;T301;T305;Y309)	Phosphosite(T393;S499;Y569)	0.395289			CCPG1,CCP8,CPR8,KIAA1254	Cell cycle progression protein 1 (Cell cycle progression restoration protein 8)
Q13349	1088	1096	+	12	4.12e-05	MEMVLEEDE	4	0	0	4									TOPO_DOM	Phosphosite(Y119;S614;S627;T886;S896;Y919;Y922;Y934)		0.178111			ITGAD	Integrin alpha-D (ADB2) (CD11 antigen-like family member D) (Leukointegrin alpha D) (CD antigen CD11d)
Q5TZF3	67	75	+	12	4.12e-05	LQKIFEDPE	2	0	0	2											Phosphosite(S195;T199;S205)	0.660867			ANKRD45	Ankyrin repeat domain-containing protein 45
Q7Z695	346	354	+	12	4.12e-05	LPEIVEEFE	2	0	0	2									DOMAIN	Phosphosite(Y218;S271)	Phosphosite(T387)	0.0448333			ADCK2,AARF	Uncharacterized aarF domain-containing protein kinase 2 (EC 2.7.11.-)
Q8NF91	7386	7394	+	12	4.12e-05	LSTIQERME	1	1	1	1									TOPO_DOM	Uniprot(S732;T2270;S5657),Phosphosite(S165;T393;Y618;T621;S624;Y713;T714;T725;S790;T1265;T1320;T1338;Y1355;S1679;S1686;S1728;S1832;S1993;Y2091;T2111;S2213;Y2370;S2372;S2377;S2873;S2874;T2876;S3037;T3426;T3427;S3487;T3616;S3622;S3629;T3633;T3680;T3683;S3684;Y3777;T3891;Y3903;T4088;Y4089;S4095;S4100;S4103;S4173;S4403;S4828;S4937;S4945;T5193;Y5791;S5881;Y5925;T5957;Y5959;Y5968;S5989;S6175;S6301;S637…	Uniprot(S8223;T8274;S8277;S8280;S8305;T8360),Phosphosite(S7405;Y7584;S7847;Y8032;T8033;S8223;S8232;S8236;S8270;T8274;S8277;S8280;S8305;S8345;T8352;S8358;T8360;T8362;T8368;Y8373;S8400;S8472;S8685;S8706;S8713;S8714;S8717;S8724;S8726)	0.494789	m	m	SYNE1,C6orf98,KIAA0796,KIAA1262,KIAA1756,MYNE1	Nesprin-1 (Enaptin) (KASH domain-containing protein 1) (KASH1) (Myocyte nuclear envelope protein 1) (Myne-1) (Nuclear envelope spectrin repeat protein 1) (Synaptic nuclear envelope protein 1) (Syne-1)
Q02224	1376	1384	+	11.9697	4.21e-05	LAKIQESQS	0	2	0	2		0.97097		0.992008						Uniprot(S611),Phosphosite(S130;Y131;T146;Y163;Y173;Y191;T194;S273;Y283;S312;T316;Y328;Y334;Y348;T422;S454;S611;S613;S692;T698;S702;S901;T1179;Y1192;S1211;T1268;T1316;T1321;S1340)	Uniprot(S2083;S2389;S2639;S2647;S2651),Phosphosite(Y1628;T1801;S1814;S1886;T1951;S2083;S2143;S2352;T2363;S2389;S2581;T2601;S2605;S2608;T2612;S2639;S2647;S2649;S2651;S2654;S2664)	0.619356	k;m;s	k;m;s	CENPE	Centromere-associated protein E (Centromere protein E) (CENP-E) (Kinesin-7) (Kinesin-related protein CENPE)
Q03933	261	269	+	11.9697	4.21e-05	IPVIPETNE	1	1	0	2		0.216396								Phosphosite(T142)		0.718589			HSF2,HSTF2	Heat shock factor protein 2 (HSF 2) (Heat shock transcription factor 2) (HSTF 2)
Q7LDG7	337	345	+	11.9545	4.25e-05	LFSILEELA	1	0	0	1									DOMAIN	Uniprot(S116;S117;S147),Phosphosite(S116;S117;T134)	Uniprot(S554;S576),Phosphosite(S394;S504;S554;S563;S576;S578;S587)	0.196633			RASGRP2,CDC25L,MCG7	RAS guanyl-releasing protein 2 (Calcium and DAG-regulated guanine nucleotide exchange factor I) (CalDAG-GEFI) (Cdc25-like protein) (hCDC25L) (F25B3.3 kinase-like protein)
Q8WZ42	3474	3482	+	11.9545	4.25e-05	LSKINETLE	1	2	0	3										Uniprot(S263;S265;T267),Phosphosite(S57;S112;T204;T206;S214;T219;S263;S265;T267;S270;S282;S284;S289;S291;T300;S302;S306;S308;S314;S316;S323;T411;T520;S528;T559;S565;T579;T617;S657;T663;S755;T811;S813;T817;S819;S851;S905;Y1114;T1124;Y1126;Y1189;T1205;Y1211;Y1214;Y1218;Y1260;Y1325;Y1380;S1400;S1404;S1406;S1413;S1418;S1423;S1428;S1433;S1438;S1539;S1540;S1542;T1546;S1571;S1622;T1629;T1785;S1799;T1833…	Uniprot(S4065;S4068;S6920;Y8490;S9122;S9203;T9207;S11503;T12007;S12009;S12022;S22525;S22534;T30443;Y32341;S33245;S33247;S33602;S33614;S33938;S33942),Phosphosite(S3594;S3606;S3664;Y3666;S3750;S3776;S3918;T3934;S4010;S4065;S4068;S4092;S4099;Y4126;T4184;S4185;S4192;S4194;S4196;S4209;S4214;S4225;T4293;T4298;S4329;Y4424;Y4548;S4549;S4553;S4582;S4706;Y4714;T4725;S4732;T4852;S5072;Y5086;S5141;S5270;S527…	0.294578			TTN	Titin (EC 2.7.11.1) (Connectin) (Rhabdomyosarcoma antigen MU-RMS-40.14)
P02649	100	108	+	11.9394	4.29e-05	LTPVAEETR	1	2	1	2	0.928091		0.422372		Phosphosite				HELIX	Phosphosite(T26)	Uniprot(S147),Phosphosite(S147;Y180;T212;S215;S241;S314)	0.464233			APOE	Apolipoprotein E (Apo-E)
P16435	122	130	+	11.9394	4.29e-05	LSSLPEIDN	1	1	0	2	0.028522								HELIX,DOMAIN,TOPO_DOM	Uniprot(S63),Phosphosite(T59;S62;S63;S68)	Phosphosite(Y245;T251;Y259;T296;Y373;Y374;Y416;T525;T526;Y564;Y573;Y575;Y604)	0.117178			POR,CYPOR	NADPH--cytochrome P450 reductase (CPR) (P450R) (EC 1.6.2.4)
Q15772	1028	1036	+	11.9394	4.29e-05	LTSVHEDDS	2	2	0	4	0.12089			0.576747					DOMAIN	Uniprot(S139;S364;S371;T375;S378;S381;S419;T449;S453;S488;S506;S526;S549),Phosphosite(S19;S58;S211;T218;S258;S261;S313;T333;S334;S371;T375;S378;S381;S390;S398;S419;S435;T449;S453;S476;S485;S488;S506;S513;S526;S540;S549;S557;S560;T599;S609;T623;S853)	Uniprot(S1128;S1172;S1988;S2014;S2015;S2037;S2109;S2130;S2177;S2376;T2380;S2410;S2414;S2438;S2439;S2444;S2448;S2521;S2524;S2559;T2771;S2774;S2949),Phosphosite(T1067;S1172;S1598;S2014;S2015;S2037;S2045;S2047;S2109;S2128;S2129;S2130;S2284;S2343;S2393;S2410;S2414;S2444;S2448;S2458;S2471;T2495;S2496;T2518;S2521;S2658;T2844;S2944;S2945;S2948;T3254)	0.132689			SPEG,APEG1,KIAA1297	Striated muscle preferentially expressed protein kinase (EC 2.7.11.1) (Aortic preferentially expressed protein 1) (APEG-1)
Q16787	1565	1573	+	11.9394	4.29e-05	MSIIYEETN	1	2	0	3	0.107367		0.18392						DOMAIN	Phosphosite(S274;T281;S1236)	Phosphosite(T1828;T1835;Y2083;S2089;S2090;T2218;S2220;S2286;S2480;T2482;Y2503;S2510;Y2558;T2757;S2915;S2923;T3050;S3093)	0.553511			LAMA3,LAMNA	Laminin subunit alpha-3 (Epiligrin 170 kDa subunit) (E170) (Epiligrin subunit alpha) (Kalinin subunit alpha) (Laminin-5 subunit alpha) (Laminin-6 subunit alpha) (Laminin-7 subunit alpha) (Nicein subunit alpha)
Q8IYT3	349	357	+	11.9394	4.29e-05	LEKIREMDS	2	1	0	3				0.997759				Phosphosite		Phosphosite(S47;T52;S72;Y87;S96;T122;S319;Y323)	Phosphosite(S357;S361;T481;S499;T522;T630;S631;S639)	0.594178			CCDC170,C6orf97	Coiled-coil domain-containing protein 170
Q9P2D0	1122	1130	+	11.9394	4.29e-05	LRTIMEIEE	2	0	1	1										Uniprot(S990;S1004;S1030;S1033;S1039;S1045;S1054;S1083;S1111;S1113;S1116),Phosphosite(Y96;Y113;T285;T296;T300;T599;Y630;S949;Y950;S990;S992;S993;Y996;S999;S1004;S1006;T1008;T1016;S1018;S1021;S1030;S1033;S1039;S1045;T1049;S1054;Y1064;T1068;S1069;Y1072;S1073;S1083;S1096;S1113;S1116)	Phosphosite(T1138;S1141;T1181;S1198;S1200;S1203)	0.5322			IBTK,BTKI,KIAA1417	Inhibitor of Bruton tyrosine kinase (IBtk)
P48200	205	213	+	11.9242	4.33e-05	LQPVPEPET	1	1	0	2				0.140789						Phosphosite(S157;T173;S177;S180)	Phosphosite(S425;Y541;S682;Y784;T913)	0.407678			IREB2	Iron-responsive element-binding protein 2 (IRE-BP 2) (Iron regulatory protein 2) (IRP2)
Q96N77	208	216	+	11.9242	4.33e-05	LSSVSEDTV	1	2	0	3	0.916624		0.341002							Uniprot(S191),Phosphosite(S129;S191)	Uniprot(S426),Phosphosite(S233;S426)	0.549422			ZNF641	Zinc finger protein 641
C9J798	546	554	+	11.9091	4.38e-05	LVDIEEKDE	2	0	1	1										Phosphosite(T93;S96;T335;Y381;S387;S425;S428;S476;S481;T515;S518)	Phosphosite(S595;S760)	0.218722			RASA4B	Ras GTPase-activating protein 4B
O43374	546	554	+	11.9091	4.38e-05	LVDIEEKDE	2	0	1	1										Phosphosite(T93;S96;T335;Y381;S387;S425;S428;S476;S481;T515;S518)	Phosphosite(S595;S760)	0.217011			RASA4,CAPRI,GAPL,KIAA0538	Ras GTPase-activating protein 4 (Calcium-promoted Ras inactivator) (Ras p21 protein activator 4) (RasGAP-activating-like protein 2)
P18564	149	157	+	11.9091	4.38e-05	LNTIKELGS	0	1	0	1				0.316967					HELIX,DOMAIN,TOPO_DOM		Phosphosite(S657;T756;T758;Y762;S765;T766;S767;T768;T773)	0.421944			ITGB6	Integrin beta-6
P49454	17	25	+	11.9091	4.38e-05	LQKIQELEG	1	0	0	1											Uniprot(S106;T144;T151;T154;Y158;S242;S276;S773;S783;S821;S834;S838;S876;S1248;S1255;S1259;S1747;S1748;S1750;S1822;T1958;S1964;S1988;S2512;S2513;S2996;S3007;S3018;S3032;T3045;S3048;S3094;S3119;S3122;S3150;S3175;S3179),Phosphosite(S78;S106;S138;T144;T150;T151;T154;S156;Y158;Y159;S160;T224;T235;S242;S247;T253;S255;S257;S268;S269;S274;S276;S372;T422;S480;S676;Y700;S743;S773;S783;S796;S821;S825;S834;…	0.455011	c;k;m;s	c;k;m;s	CENPF	Centromere protein F (CENP-F) (AH antigen) (Kinetochore protein CENPF) (Mitosin)
P62258	206	214	+	11.9091	4.38e-05	LDTLSEESY	2	1	0	3			0.998077				Phosphosite		HELIX,TURN	Uniprot(S65;Y131;T137),Phosphosite(T38;S46;Y49;S59;S64;S65;T91;T114;S117;Y122;Y131;S148;Y181)	Uniprot(T232),Phosphosite(Y214;S217;T218;T232;S233)	0.298667	c	c	YWHAE	14-3-3 protein epsilon (14-3-3E)
P63104	203	211	+	11.9091	4.38e-05	LDTLSEESY	2	1	0	3			0.998077				Phosphosite		HELIX,TURN	Uniprot(S58;S184),Phosphosite(S37;S45;Y48;S57;S58;S63;S64;Y82;T88;S99;S110;S114;Y125;Y126;Y128;S145;Y149;Y178;S184;T194)	Uniprot(T232),Phosphosite(Y211;S214;T215;T229;S230;T232)	0.301167			YWHAZ	14-3-3 protein zeta/delta (Protein kinase C inhibitor protein 1) (KCIP-1)
Q4W4Y0	147	155	+	11.9091	4.38e-05	MSTIQESYC	0	2	0	2	0.038413	0.330961									Phosphosite(Y266;S267;Y279)	0.118344			C14orf28,DRIP1	Uncharacterized protein C14orf28 (Dopamine receptor-interacting protein 1)
Q9H974	64	72	+	11.9091	4.38e-05	LSSLAEHHE	1	1	0	2	0.040246										Phosphosite(S237;S400)	0.286689			QTRT2,QTRTD1	Queuine tRNA-ribosyltransferase accessory subunit 2 (Queuine tRNA-ribosyltransferase domain-containing protein 1)
O00534	462	470	+	11.8939	4.42e-05	LQPVVEDVS	1	1	0	2				0.526526					DOMAIN	Phosphosite(T9;S92;S202;T204;S289;S291;S381)	Phosphosite(S485;T489;Y660;S661)	0.276922			VWA5A,BCSC1,LOH11CR2A	von Willebrand factor A domain-containing protein 5A (Breast cancer suppressor candidate 1) (BCSC-1) (Loss of heterozygosity 11 chromosomal region 2 gene A protein)
O95757	651	659	+	11.8939	4.42e-05	LSAVLEDTE	2	2	0	4	0.366406		0.309752							Uniprot(S74;Y89;S393;S508;T545;S579),Phosphosite(S20;S54;S74;T365;S384;S508;S517;T545;T571;S579;S587;S599;Y600;Y627)	Uniprot(Y663;S759;T761),Phosphosite(Y663;Y684;Y692;Y726;T761;S814)	0.353789			HSPA4L,APG1,OSP94	Heat shock 70 kDa protein 4L (Heat shock 70-related protein APG-1) (Osmotic stress protein 94)
Q00613	436	444	+	11.8939	4.42e-05	LASIQELLS	0	1	0	1				0.995531				Phosphosite		Uniprot(S121;T142;S216;S230;S275;S292;S303;S307;S314;S319;S320;T323;S326;S344;S363;S419),Phosphosite(S13;T120;S121;S127;T142;S216;S218;S230;S275;S279;S283;S292;S303;S307;S314;S319;S320;T323;S326;S333;S338;S344;T355;T357;S363;T367;S368;T369;S419)	Uniprot(S444),Phosphosite(S444;S457;S501)	0.800733	c	c	HSF1,HSTF1	Heat shock factor protein 1 (HSF 1) (Heat shock transcription factor 1) (HSTF 1)
Q16620	79	87	+	11.8939	4.42e-05	LEIINEDDV	3	0	0	3									TOPO_DOM		Uniprot(Y516;Y702;Y706;Y707;Y817),Phosphosite(S141;T151;S153;T161;T253;S256;S257;S260;T506;Y516;Y558;T573;S698;Y702;Y706;Y707)	0.116156			NTRK2,TRKB	BDNF/NT-3 growth factors receptor (EC 2.7.10.1) (GP145-TrkB) (Trk-B) (Neurotrophic tyrosine kinase receptor type 2) (TrkB tyrosine kinase) (Tropomyosin-related kinase B)
Q8NG66	452	460	+	11.8939	4.42e-05	LESIVEDAT	2	1	0	3				0.224074						Uniprot(S273),Phosphosite(Y44;S47;S273;S387)		0.6834			NEK11	Serine/threonine-protein kinase Nek11 (EC 2.7.11.1) (Never in mitosis A-related kinase 11) (NimA-related protein kinase 11)
Q9UKZ1	72	80	+	11.8939	4.42e-05	LSIISEEAG	1	1	0	2	0.652873									Phosphosite(S7;S10)	Phosphosite(S106;Y129;S171;S186;S336;S340;S458)	0.420178			CNOT11,C2orf29,C40	CCR4-NOT transcription complex subunit 11
Q9UPU5	358	366	+	11.8939	4.42e-05	LVSIPELLS	0	1	0	1				0.047155						Uniprot(S63;S88),Phosphosite(Y50;Y53;S58;S63;S88;T198;Y205;S251)	Uniprot(Y942;S1141;S1285;S1943;S2047;S2077;S2561;T2565;S2604),Phosphosite(S657;T673;S881;T901;S914;Y916;T1039;S1041;S1043;S1060;Y1063;S1132;S1134;S1135;S1136;S1138;S1139;S1141;S1143;T1280;S1281;S1285;T1289;S1299;T1321;S1329;T1330;S1360;S1371;S1372;S1373;S1375;S1378;S1379;S1381;T1575;S1578;S1610;S1612;S1616;S1620;S1854;Y1857;S1935;S1943;Y2018;Y2024;T2025;S2047;S2057;S2077;S2080;Y2117;Y2134;Y2138;Y…	0.0655444			USP24,KIAA1057	Ubiquitin carboxyl-terminal hydrolase 24 (EC 3.4.19.12) (Deubiquitinating enzyme 24) (Ubiquitin thioesterase 24) (Ubiquitin-specific-processing protease 24)
P54619	103	111	+	11.8788	4.46e-05	LVQIYELEE	2	0	0	2									HELIX,STRAND,DOMAIN	Phosphosite(S10)	Uniprot(S261;T263;S270),Phosphosite(Y272)	0.0612444			PRKAG1	5'-AMP-activated protein kinase subunit gamma-1 (AMPK gamma1) (AMPK subunit gamma-1) (AMPKg)
Q13416	352	360	+	11.8788	4.46e-05	LNSITEEVL	1	0	0	1										Uniprot(T116;S122;S138;T226;S248;S280),Phosphosite(Y70;Y95;S96;S103;S111;T116;S122;S124;S138;S165;S188;S219;T226;S228;T236;S237;Y243;S248;S249;S250;S255;T258;S280;S282;S284)	Phosphosite(S475;S483;S528;T531)	0.0983667	c;k	c;k	ORC2,ORC2L	Origin recognition complex subunit 2
Q5KU26	417	425	+	11.8788	4.46e-05	LSVIMEEMK	1	1	1	1	0.680564								TOPO_DOM	Phosphosite(Y16;T69;T74;T78;T104;S106;S109;T110;S398)	Phosphosite(Y687)	0.538811			COLEC12,CLP1,NSR2,SCARA4,SRCL	Collectin-12 (Collectin placenta protein 1) (CL-P1) (hCL-P1) (Nurse cell scavenger receptor 2) (Scavenger receptor class A member 4) (Scavenger receptor with C-type lectin)
O95954	246	254	+	11.8636	4.51e-05	LHTVYEETC	1	1	0	2			0.986384							Phosphosite(Y124;Y146;Y225)	Uniprot(S316;S386;S520),Phosphosite(S316;Y324;S358;S386;S402;S449)	0.205756	c	c	FTCD	Formimidoyltransferase-cyclodeaminase (Formiminotransferase-cyclodeaminase) (FTCD) (LCHC1) [Includes: Glutamate formimidoyltransferase (EC 2.1.2.5) (Glutamate formiminotransferase) (Glutamate formyltransferase); Formimidoyltetrahydrofolate cyclodeaminase (EC 4.3.1.4) (Formiminotetrahydrofolate cyclodeaminase)]
Q6MZW2	159	167	+	11.8636	4.51e-05	LQPLQEGDS	1	1	0	2				0.982831						Phosphosite(S130;T139;T141;Y145;T157)	Phosphosite(T437;S449;T479;S485;S828;T834;T835)	0.513922			FSTL4,KIAA1061	Follistatin-related protein 4 (Follistatin-like protein 4)
Q8N4C6	1238	1246	+	11.8636	4.51e-05	LERIPEASP	1	1	0	2			0.978841				Phosphosite			Uniprot(S152;S269),Phosphosite(Y98;S109;S152;Y155;S172;S176;T254;T259;S269;S272;T282;T313;S322;S772;T885;T886;S887;S907;S1009;T1010;S1013;S1017;S1145;S1157;S1173;S1193)	Uniprot(S1550;S1837),Phosphosite(Y1393;T1459;T1465;S1524;S1538;S1550;S1707;S1749;S1837;S1895;T1897;S1927;S1931;S1970)	0.289856			NIN,KIAA1565	Ninein (hNinein) (Glycogen synthase kinase 3 beta-interacting protein) (GSK3B-interacting protein)
Q96JS3	16	24	+	11.8636	4.51e-05	LVKVKEEDP	2	0	0	2											Uniprot(S360),Phosphosite(S32;T219;T223;S246;T300;T304;T313;S351;S360;S363;T520;S637;T649;Y800;S808)	0.578833			PGBD1,hucep-4	PiggyBac transposable element-derived protein 1 (Cerebral protein 4)
Q9UBS9	862	870	+	11.8636	4.51e-05	LPEVKEEEQ	2	0	0	2										Phosphosite(T142;S145)	Uniprot(S1081),Phosphosite(S1055;S1061;S1073;S1081;S1103;S1224;S1226;S1229)	0.671267			SUCO,C1orf9,CH1,OPT,SLP1	SUN domain-containing ossification factor (Membrane protein CH1) (Protein osteopotentia homolog) (SUN-like protein 1)
A8MTB9	49	57	+	11.8485	4.55e-05	LDKVPEDVQ	2	0	0	2												0.163478			CEACAM18	Carcinoembryonic antigen-related cell adhesion molecule 18
Q9BW27	82	90	+	11.8485	4.55e-05	LQRIDEELT	1	1	0	2				0.940251				Phosphosite		Phosphosite(T9;Y64;S65)	Uniprot(S223),Phosphosite(T90;S96;S223;T239;S244;T248;T252;S277;S302;Y393;S558;Y598;S617;T619;S652)	0.214056	c;k	c;k	NUP85,NUP75,PCNT1	Nuclear pore complex protein Nup85 (85 kDa nucleoporin) (FROUNT) (Nucleoporin Nup75) (Nucleoporin Nup85) (Pericentrin-1)
O75626	723	731	+	11.8333	4.6e-05	LTRINEEIE	2	1	0	3	0.03572									Phosphosite(S21;T23;S227;S272;S288;S351;S355;T359;S361;S511;T518;S641)		0.380289			PRDM1,BLIMP1	PR domain zinc finger protein 1 (EC 2.1.1.-) (BLIMP-1) (Beta-interferon gene positive regulatory domain I-binding factor) (PR domain-containing protein 1) (Positive regulatory domain I-binding factor 1) (PRDI-BF1) (PRDI-binding factor 1)
Q6PF06	191	199	+	11.8333	4.6e-05	LLDITEEDC	2	0	0	2									DOMAIN	Phosphosite(T113;S143)		0.051			TRMT10B,RG9MTD3	tRNA methyltransferase 10 homolog B (EC 2.1.1.-) (RNA (guanine-9-)-methyltransferase domain-containing protein 3)
Q71RS6	285	293	+	11.8182	4.64e-05	LSQVSEDPP	1	1	0	2	0.794873								TOPO_DOM		Phosphosite(S428;S435)	0.153689			SLC24A5,JSX,NCKX5	Sodium/potassium/calcium exchanger 5 (Na(+)/K(+)/Ca(2+)-exchange protein 5) (Solute carrier family 24 member 5)
O15403	497	505	+	11.803	4.69e-05	LQDIPEDFL	1	0	0	1									TOPO_DOM	Uniprot(S234;S237;S240;S247),Phosphosite(Y224;S234;S237;S240;T245;S247;S273;S277)		0.327156			SLC16A6,MCT6,MCT7	Monocarboxylate transporter 7 (MCT 7) (Monocarboxylate transporter 6) (MCT 6) (Solute carrier family 16 member 6)
Q04724	26	34	+	11.803	4.69e-05	LDRIKEEFQ	2	0	0	2									HELIX		Uniprot(S239;S259;S263;S267;S286),Phosphosite(S235;S239;S244;S253;S259;S263;S267;S284;S285;S286;S289;T290;S292;S305;T312;T319;Y692;S699;S703)	0.2255			TLE1	Transducin-like enhancer protein 1 (E(Sp1) homolog) (Enhancer of split groucho-like protein 1) (ESG1)
Q6AI08	481	489	+	11.803	4.69e-05	LSAILEGSK	0	2	1	1	0.007133		0.010279							Uniprot(S336;S337;S399;S402),Phosphosite(S9;Y157;T312;S336;S337;T346;S395;S396;S397;S399;S402;S410;Y440;Y442)	Uniprot(T618;S643),Phosphosite(S635;S640;S642;S643;S659;S676;S680;S685;S913;S962;T963;T1119;S1124)	0.0787			HEATR6,ABC1	HEAT repeat-containing protein 6 (Amplified in breast cancer protein 1)
P30679	167	175	+	11.7879	4.73e-05	LERITEEGY	2	0	0	2										Phosphosite(S71)	Phosphosite(S214;Y316;S330;S336)	0.169733			GNA15,GNA16	Guanine nucleotide-binding protein subunit alpha-15 (G alpha-15) (G-protein subunit alpha-15) (Epididymis tissue protein Li 17E) (Guanine nucleotide-binding protein subunit alpha-16) (G alpha-16) (G-protein subunit alpha-16)
Q96JX3	198	206	+	11.7879	4.73e-05	LPSLKEDSS	1	2	0	3			0.994937	0.996332						Phosphosite(S23)	Phosphosite(T221;S415;T432;Y548)	0.439767			SERAC1	Protein SERAC1 (Serine active site-containing protein 1)
Q99967	237	245	+	11.7879	4.73e-05	LDRIKELPE	2	0	0	2									STRAND	Phosphosite(S85;T166;T175)		0.385967			CITED2,MRG1	Cbp/p300-interacting transactivator 2 (MSG-related protein 1) (MRG-1) (P35srj)
P28072	210	218	+	11.7727	4.78e-05	LAAIAESGV	0	1	0	1		0.384229				Phosphosite			STRAND	Uniprot(T69),Phosphosite(T23;T54;T56;S58;Y59;T69;S158;Y177;T190;S203;S204)		0.164856			PSMB6,LMPY,Y	Proteasome subunit beta type-6 (EC 3.4.25.1) (Macropain delta chain) (Multicatalytic endopeptidase complex delta chain) (Proteasome delta chain) (Proteasome subunit Y)
P55201	116	124	+	11.7727	4.78e-05	LDVVSEDEE	4	0	0	4										Phosphosite(Y32;Y35;Y43;Y45;T56;S75;S77;S84)	Uniprot(S238;S460;S462;S860;S1076;S1187),Phosphosite(T141;T145;T188;T234;S238;T429;T434;S435;S437;T448;S452;S460;S462;S542;T545;S577;T829;S844;T846;T858;S860;S865;S867;T881;T890;S891;S895;T901;S917;T920;S922;S926;S937;S938;T1046;S1067;S1076;S1187;S1213)	0.773822			BRPF1,BR140	Peregrin (Bromodomain and PHD finger-containing protein 1) (Protein Br140)
Q13683	828	836	+	11.7727	4.78e-05	LATISEQEL	1	0	0	1									TOPO_DOM	Phosphosite(S50;Y306;S313;S638)	Phosphosite(S977;S1150)	0.241378			ITGA7,UNQ406/PRO768	Integrin alpha-7 [Cleaved into: Integrin alpha-7 heavy chain; Integrin alpha-7 light chain; Integrin alpha-7 70 kDa form]
Q3MIT2	253	261	+	11.7727	4.78e-05	LNKIKEEDF	2	0	0	2									HELIX	Uniprot(S79;S84),Phosphosite(S79;S84;T99;S153)		0.1841			PUS10,CCDC139,DOBI	Putative tRNA pseudouridine synthase Pus10 (EC 5.4.99.25) (Coiled-coil domain-containing protein 139) (tRNA pseudouridine 55 synthase) (Psi55 synthase) (tRNA pseudouridylate synthase) (tRNA-uridine isomerase)
Q8N3P4	740	748	+	11.7727	4.78e-05	LGDIPEDLV	1	0	0	1										Uniprot(S26;S32;S127),Phosphosite(S26;S32;Y38;S125;S127;S136;S142;S535;S539;S599)	Phosphosite(S1131;S1157;S1158;S1159;S1171;T1173;Y1257;S1319;S1322;T1331;S1338)	0.0738778			VPS8,KIAA0804	Vacuolar protein sorting-associated protein 8 homolog
Q9NQC1	167	175	+	11.7727	4.78e-05	LERVLEELE	3	0	0	3										Uniprot(S9;S15;S117),Phosphosite(S9;S11;S12;S15;S31;T121)	Phosphosite(T374;S381;T391;T445;T448;Y484;S635;S652)	0.302222			JADE2,KIAA0239,PHF15	E3 ubiquitin-protein ligase Jade-2 (EC 2.3.2.27) (Jade family PHD finger protein 2) (PHD finger protein 15)
O00308	858	866	+	11.7576	4.82e-05	LYAIEETEG	1	1	0	2		0.027657							HELIX,DOMAIN	Uniprot(S211),Phosphosite(S18;T21;S87;T90;T193;S197;S211;Y369;Y392;Y556;Y587;Y631)		0.236622			WWP2	NEDD4-like E3 ubiquitin-protein ligase WWP2 (EC 2.3.2.26) (Atrophin-1-interacting protein 2) (AIP2) (HECT-type E3 ubiquitin transferase WWP2) (WW domain-containing protein 2)
P15260	349	357	+	11.7576	4.82e-05	LSSITEVVT	0	2	0	2	0.051486			0.283032					TOPO_DOM	Phosphosite(S262;S289;S293;T295;T298;S302;Y304;S306;T309;S310;Y311;S327)	Uniprot(S369;T372;S378;S403),Phosphosite(S378;S383;S387;S391;S396;Y397;S399;S403;Y457;Y479)	0.591644			IFNGR1	Interferon gamma receptor 1 (IFN-gamma receptor 1) (IFN-gamma-R1) (CDw119) (Interferon gamma receptor alpha-chain) (IFN-gamma-R-alpha) (CD antigen CD119)
Q14966	1751	1759	+	11.7576	4.82e-05	LDEVTEEDE	4	0	0	4										Uniprot(S128;S289;S299;S369;S383;S420;S552;S605;S614;S636;S1100;S1401;S1641;S1667),Phosphosite(S36;Y61;T125;S128;S193;S283;S289;S299;S366;S369;S375;S383;T409;S420;S488;S490;S492;S508;S510;S520;S522;S541;Y543;S552;S558;S560;S568;S571;S585;T589;S605;T612;S614;T616;T623;S624;T626;S628;S630;S636;S641;S650;S656;Y716;Y731;T738;T773;S791;T795;S801;S808;T809;S815;S885;Y1060;S1100;S1106;S1119;S1121;T1328;…	Uniprot(S1882),Phosphosite(S1825;T1851;S1882;S1888;S1893;S1913;S1938)	0.574			ZNF638,NP220,ZFML	Zinc finger protein 638 (Cutaneous T-cell lymphoma-associated antigen se33-1) (CTCL-associated antigen se33-1) (Nuclear protein 220) (Zinc finger matrin-like protein)
Q5BKX6	250	258	+	11.7576	4.82e-05	LFSIDEEQY	1	0	0	1									TRANSMEM	Phosphosite(S40)	Uniprot(S424;S454;S485;S732),Phosphosite(S289;Y297;S339;Y398;S410;S411;S424;S425;T426;Y429;Y430;S435;Y438;S454;S732)	0.287933			SLC45A4,KIAA1126	Solute carrier family 45 member 4
Q96M60	54	62	+	11.7576	4.82e-05	LKKIKEDSS	1	2	1	2			0.401764	0.811088						Phosphosite(S51;T53)	Phosphosite(S137;T142;T312;S316;S407;S497;Y501)	0.126578			FAM227B,C15orf33	Protein FAM227B
Q9UBS0	395	403	+	11.7576	4.82e-05	LDSIKEGFS	1	1	0	2				0.089713					DOMAIN	Uniprot(S15),Phosphosite(S24;Y45;Y96;Y136;S219;T226;T228;S254;S266;T270;S356)	Uniprot(S417;S423;S473),Phosphosite(S410;S416;S417;S423;S473)	0.410189	c	c	RPS6KB2,STK14B	Ribosomal protein S6 kinase beta-2 (S6K-beta-2) (S6K2) (EC 2.7.11.1) (70 kDa ribosomal protein S6 kinase 2) (P70S6K2) (p70-S6K 2) (S6 kinase-related kinase) (SRK) (Serine/threonine-protein kinase 14B) (p70 ribosomal S6 kinase beta) (S6K-beta) (p70 S6 kinase beta) (p70 S6K-beta) (p70 S6KB) (p70-beta)
P98160	4223	4231	+	11.7424	4.87e-05	LPEVPETIE	1	1	0	2		0.215409							STRAND,DOMAIN	Phosphosite(S105;S472;Y477;T478;T556;T563;Y616;Y620;S646;S884;T887;S888;S1345;T1346;T1790;T1794;S1799;Y1802;T1816;T2005;Y2023;S2057;S2061;T2063;T2151;S2191;S2284;S2398;S2476;S2486;T2843;S2964;S2986;S3040;S3151;T3262;S3488;S3630;T3714;T3767;T3782;S3783)		0.457533			HSPG2	Basement membrane-specific heparan sulfate proteoglycan core protein (HSPG) (Perlecan) (PLC) [Cleaved into: Endorepellin; LG3 peptide]
Q6P9H4	470	478	+	11.7424	4.87e-05	IPPIIEESS	1	2	0	3			0.117884	0.41421					DOMAIN	Uniprot(S381;S383),Phosphosite(S105;S113;T283;T300;S325;S355;Y365;S381;S383;T398;Y426;S433;S466)	Phosphosite(S479;S503;S514)	0.508611			CNKSR3,MAGI1	Connector enhancer of kinase suppressor of ras 3 (Connector enhancer of KSR 3) (CNK homolog protein 3) (CNK3) (CNKSR family member 3) (Maguin-like protein)
Q9UG01	1257	1265	+	11.7424	4.87e-05	LEALQEEYE	3	0	0	3										Phosphosite(Y91;Y93;S146;Y149;T151;Y222;T244;S254;S259;Y260;S273;Y322;Y461;T467;T1031)	Phosphosite(S1322;Y1445;T1533;S1549;T1689;Y1691)	0.413867			IFT172,KIAA1179	Intraflagellar transport protein 172 homolog
Q9UKN5	264	272	+	11.7424	4.87e-05	LPVVMETDH	1	1	0	2		0.036246								Phosphosite(S198;T201;S202;S205)	Phosphosite(Y646;Y678;S723;S770;S792)	0.519011			PRDM4,PFM1	PR domain zinc finger protein 4 (EC 2.1.1.-) (PR domain-containing protein 4)
P49959	337	345	+	11.7273	4.92e-05	LEKIEEMLE	2	0	0	2									HELIX	Uniprot(S2;S275),Phosphosite(T12;T74;S158;S165;S183;Y190;S264;T272;S273;S275;T329)	Uniprot(S619;S641;S649;S678;S688;S689;S701),Phosphosite(S382;T426;Y436;S447;T481;S531;S558;S561;S590;T597;S613;S619;S649;S668;T669;S671;S672;S676;S678;S681;S688;S689;S701)	0.320933	t	t	MRE11,HNGS1,MRE11A	Double-strand break repair protein MRE11 (Double-strand break repair protein MRE11A) (Meiotic recombination 11 homolog 1) (MRE11 homolog 1) (Meiotic recombination 11 homolog A) (MRE11 homolog A)
Q7Z6Z7	229	237	+	11.7273	4.92e-05	LDKISESPS	1	2	0	3		0.995673		0.978327							Uniprot(S648;S649;S740;S1084;S1368;S1370;S1382;S1395;T1722;S1907;T2035;S2266;S2362;S2365;S2391;S2527;S2532;S2535;T2554;S2584;S2595;S2619;T2751;S2826;S2833;S2835;S2861;S2887;S2888;T2889;S2918;S3116;S3117;S3122;S3127;S3135;S3555;S3662;S3752;S3757;S3759;S3760;S3808;S3816;S3827;T3830;S3906;S3919;T3924;T3927),Phosphosite(T330;T332;S333;T484;T485;S525;S636;S648;S649;T655;S740;S830;S927;T1039;S1077;S108…	0.274822			HUWE1,KIAA0312,KIAA1578,UREB1,HSPC272	E3 ubiquitin-protein ligase HUWE1 (EC 2.3.2.26) (ARF-binding protein 1) (ARF-BP1) (HECT, UBA and WWE domain-containing protein 1) (HECT-type E3 ubiquitin transferase HUWE1) (Homologous to E6AP carboxyl terminus homologous protein 9) (HectH9) (Large structure of UREB1) (LASU1) (Mcl-1 ubiquitin ligase E3) (Mule) (Upstream regulatory element-binding protein 1) (URE-B1) (URE-binding protein 1)
Q9Y238	941	949	+	11.7273	4.92e-05	LETVLELEV	2	0	0	2										Phosphosite(S322;T337;Y339)	Phosphosite(Y1134;S1141;S1147;S1354)	0.148867			DLEC1,DLC1	Deleted in lung and esophageal cancer protein 1 (Deleted in lung cancer protein 1) (DLC-1)
Q9Y2D5	719	727	+	11.7273	4.92e-05	LSMIEEEIR	1	1	1	1	0.997442				Phosphosite					Uniprot(S44;S91;S121;S152;S336;S393;S461;S465;S473;S517;T526;S631),Phosphosite(S27;Y30;S31;S44;S91;S121;S135;S137;S146;S152;S154;S155;T157;S158;S159;T169;T172;Y204;S212;S324;Y356;S361;S364;S375;S393;T399;S401;S405;T409;S411;Y418;S419;S422;S461;S465;T467;S473;S479;S501;S517;S522;T526;Y550;Y568;S622;S630;S631;Y680;Y684;T718)	Uniprot(S748;S778;S785),Phosphosite(S745;T746;S748;Y763;T765;S778;T780;T781;S785;T798;Y812;T814;S817;S839;Y850)	0.713789			AKAP2,KIAA0920,PRKA2	A-kinase anchor protein 2 (AKAP-2) (AKAP-KL) (Protein kinase A-anchoring protein 2) (PRKA2)
A2RU30	154	162	+	11.7121	4.97e-05	LDKVQEDAE	3	0	0	3										Phosphosite(S7;T9;S10;S21;S138)	Uniprot(S311),Phosphosite(T188;S271;S278;Y293;S311;T355;S356;Y358;S454;S467;S478)	0.207589			TESPA1,KIAA0748,HSPC257	Protein TESPA1 (Thymocyte-expressed positive selection-associated protein 1)
P12268	209	217	+	11.7121	4.97e-05	LPIVNEDDE	3	0	0	3									STRAND,DOMAIN	Uniprot(S122;S160),Phosphosite(S122;S159;S160)	Uniprot(Y400;S416),Phosphosite(S237;Y348;Y400;Y411;S416;S425;S426;Y430;S432;S444;Y459;S505;Y509)	0.226022			IMPDH2,IMPD2	Inosine-5'-monophosphate dehydrogenase 2 (IMP dehydrogenase 2) (IMPD 2) (IMPDH 2) (EC 1.1.1.205) (IMPDH-II)
P22897	254	262	+	11.7121	4.97e-05	LLSITEIHE	1	0	0	1									DOMAIN,TOPO_DOM	Phosphosite(S62;S64;Y200)	Phosphosite(T389;T390;T633;T820;Y850;Y860;T1081;S1128;S1268;S1279;S1280)	0.227367			MRC1,CLEC13D,CLEC13DL,MRC1L1	Macrophage mannose receptor 1 (MMR) (C-type lectin domain family 13 member D) (C-type lectin domain family 13 member D-like) (Human mannose receptor) (hMR) (Macrophage mannose receptor 1-like protein 1) (CD antigen CD206)
P49760	212	220	+	11.7121	4.97e-05	LEKINEKDP	2	0	1	1									HELIX,DOMAIN	Uniprot(S34;S98;Y99;T127;S142;Y153),Phosphosite(Y7;S9;S10;S14;S17;S34;S50;Y51;S55;S57;S58;Y59;S63;S64;Y69;S76;Y82;S83;Y91;Y95;S98;Y101;S106;T127;S142;Y153;S167)	Uniprot(T344),Phosphosite(S402;Y430;T469;S493;S498)	0.336467			CLK2	Dual specificity protein kinase CLK2 (EC 2.7.12.1) (CDC-like kinase 2)
Q6RI45	1102	1110	+	11.7121	4.97e-05	MEPIPEGTA	1	1	0	2			0.871956							Uniprot(S693;S703;S885;S886),Phosphosite(T6;T268;T312;S337;T338;S678;S685;S693;S702;S703;S885;S886;Y948;Y1024;Y1040)	Uniprot(S1577;S1579;S1763),Phosphosite(S1264;T1265;T1271;S1278;S1386;Y1404;T1405;S1406;S1410;Y1413;S1455;S1466;T1569;S1577;S1579;S1599;T1603;S1606;S1611;S1612;S1763)	0.511367			BRWD3	Bromodomain and WD repeat-containing protein 3
Q8IYJ2	264	272	+	11.7121	4.97e-05	LQIISELEE	2	0	0	2										Phosphosite(T69)		0.300367			C10orf67,LINC01552	Uncharacterized protein C10orf67, mitochondrial
Q9NUL5	269	277	+	11.7121	4.97e-05	LEDLKEEEE	4	0	0	4										Phosphosite(S2;T40;S45;S241;S247;S249;T250;T253;S256)		0.770033			RYDEN,C19orf66	Repressor of yield of DENV protein (RyDEN)
Q9UBG0	273	281	+	11.7121	4.97e-05	LLSITEIHE	1	0	0	1									HELIX,DOMAIN,TOPO_DOM	Phosphosite(S131;T138;S139;S142;T146)	Phosphosite(T1232;S1233;S1453;S1456;S1458;T1460)	0.276467			MRC2,CLEC13E,ENDO180,KIAA0709,UPARAP	C-type mannose receptor 2 (C-type lectin domain family 13 member E) (Endocytic receptor 180) (Macrophage mannose receptor 2) (Urokinase-type plasminogen activator receptor-associated protein) (UPAR-associated protein) (Urokinase receptor-associated protein) (CD antigen CD280)
P78527	424	432	+	11.697	5.01e-05	LDTVPEVYT	1	1	0	2				0.873571						Phosphosite(S20;T137;S210;S314;S318;T398;T400)	Uniprot(S511;S687;S841;S893;S1065;S2056;T2535;T2609;S2612;T2638;T2647;S2789;S3205;S3731;S3821;S4026),Phosphosite(S492;S503;S505;S511;T516;Y527;S552;Y667;Y682;S687;Y721;Y779;S841;S842;S847;S861;S875;S876;S882;Y883;S893;S922;S1052;Y1064;S1065;Y1086;S1187;T1275;S1470;T1481;S1545;S1546;S1594;T1620;T1621;T1733;S1790;T1793;S1841;T1842;T1856;S1861;S2023;S2029;S2034;S2041;S2051;S2053;S2056;S2107;S2117;S2…	0.0318556	c;k;m	c;k;m	PRKDC,HYRC,HYRC1	DNA-dependent protein kinase catalytic subunit (DNA-PK catalytic subunit) (DNA-PKcs) (EC 2.7.11.1) (DNPK1) (p460)
Q9NRP7	87	95	+	11.697	5.01e-05	LFQILEDDG	2	0	0	2									DOMAIN	Phosphosite(Y19;Y25;S26)	Phosphosite(S151;S159;T321;T331;S332;S578;T581;Y1181;S1293)	0.2624			STK36,KIAA1278	Serine/threonine-protein kinase 36 (EC 2.7.11.1) (Fused homolog)
P0CF97	416	424	+	11.6818	5.06e-05	LASIFEDDT	2	1	0	3				0.186393						Phosphosite(T109;S132;T133;S143;S187;T193;T299;S307)		0.0343778			FAM200B,C4orf53	Protein FAM200B
Q13263	672	680	+	11.6818	5.06e-05	LPDLKEEDG	2	0	0	2										Uniprot(S19;S26;S50;S138;S417;S437;S439;S453;S471;S473;S479;S489;T498;S501;T541;S594),Phosphosite(S4;S9;S14;S17;S19;S26;T34;S37;S45;S49;S50;Y133;S138;Y242;S258;S285;S355;Y369;S417;S437;S439;S440;Y449;S453;Y458;S459;S460;S466;S471;S473;S479;S489;T498;S501;T514;Y517;T531;T536;T541;S594;S596;S598;T599;S600;S601;T611;S612;T620;S624)	Uniprot(S683;S689;S697;S752;Y755;S757;S784;S824),Phosphosite(S681;S683;S689;S697;S752;Y755;S756;S757;S784;S816;S823;S824;S828)	0.325922			TRIM28,KAP1,RNF96,TIF1B	Transcription intermediary factor 1-beta (TIF1-beta) (E3 SUMO-protein ligase TRIM28) (EC 2.3.2.27) (KRAB-associated protein 1) (KAP-1) (KRAB-interacting protein 1) (KRIP-1) (Nuclear corepressor KAP-1) (RING finger protein 96) (RING-type E3 ubiquitin transferase TIF1-beta) (Tripartite motif-containing protein 28)
Q4W5G0	363	371	+	11.6818	5.06e-05	LDAIYEVSR	1	1	1	1			0.005946						DOMAIN	Phosphosite(T11;T62)	Phosphosite(T445)	0.110756			TIGD2	Tigger transposable element-derived protein 2
Q9BXU2	50	58	+	11.6818	5.06e-05	LRAILEDSE	2	1	1	2			0.636069								Phosphosite(T112;Y203)	0.356389			TEX13B	Testis-expressed protein 13B
Q9BXU3	50	58	+	11.6818	5.06e-05	LRAILEDSE	2	1	1	2			0.636069							Phosphosite(T29;S42)	Phosphosite(T134;S135)	0.381078			TEX13A	Testis-expressed protein 13A
Q9Y2W6	191	199	+	11.6818	5.06e-05	LEKVSEDEE	4	0	0	4										Phosphosite(Y31;T90;S164;S171)	Uniprot(S278),Phosphosite(T252;S270;S278;S282;Y470)	0.444544			TDRKH,TDRD2	Tudor and KH domain-containing protein (Tudor domain-containing protein 2)
O95232	140	148	+	11.6667	5.11e-05	LQQIEELGS	0	1	0	1				0.474648						Uniprot(S3;S110;S115),Phosphosite(S3;Y38;S110;S115;S116)	Uniprot(S420;S425;S431),Phosphosite(T238;S325;S327;S333;S335;S339;S345;S347;S376;S389;S390;S393;T405;T419;S420;S425;T429;S431)	0.352456			LUC7L3,CREAP1,CROP,O48	Luc7-like protein 3 (Cisplatin resistance-associated-overexpressed protein) (Luc7A) (Okadaic acid-inducible phosphoprotein OA48-18) (cAMP regulatory element-associated protein 1) (CRE-associated protein 1) (CREAP-1)
P0DME0	271	279	+	11.6667	5.11e-05	LEDIDEGDE	3	0	0	3										Phosphosite(T136;S143;Y156;S171)		0.990622			SETSIP,SETP18	Protein SETSIP (SET pseudogene protein 18) (SET similar protein) (Similar to SET translocation protein)
P17948	977	985	+	11.6667	5.11e-05	LSDVEEEED	3	1	0	4	0.994761								DOMAIN,TOPO_DOM	Uniprot(Y914),Phosphosite(T218;T222;T255;T265;S267;Y383;Y388;T404;T588;T599;T618;S631;T633;S739;S742;S743;Y745;T747;T751;Y794;Y815;Y911;Y920)	Uniprot(Y1053;Y1169;Y1213;Y1242;Y1309;Y1327;Y1333),Phosphosite(Y1048;Y1053;Y1169;S1197;S1199;S1205;S1207;Y1213;Y1242;Y1327;Y1333)	0.476478			FLT1,FLT,FRT,VEGFR1	Vascular endothelial growth factor receptor 1 (VEGFR-1) (EC 2.7.10.1) (Fms-like tyrosine kinase 1) (FLT-1) (Tyrosine-protein kinase FRT) (Tyrosine-protein kinase receptor FLT) (FLT) (Vascular permeability factor receptor)
P20810	309	317	+	11.6667	5.11e-05	LRSIKEVDE	2	0	1	1										Uniprot(S87;S133;T135;S222;S243),Phosphosite(S41;S52;S65;S71;S133;T135;S142;S183;S187;S188;T189;Y190;S223;S236;S237;T240;S243;T245;S287;S295;S297;T300)	Uniprot(S364;S366;S373;S440;S516;S527;S563;S575;S577),Phosphosite(Y339;S364;S366;S373;S379;T389;S411;S414;S440;Y481;S499;S507;S516;S526;S527;T546;T560;S561;S563;S575;S577;T613;Y618;S655;S660;T664;S668;T671)	0.716878			CAST	Calpastatin (Calpain inhibitor) (Sperm BS-17 component)
Q15431	901	909	+	11.6667	5.11e-05	LSMVSEEET	2	2	0	4	0.941403			0.825105						Phosphosite(Y211;Y257;Y664;Y721;T785;T819;Y838;T846;Y855;S892)	Phosphosite(S934;T937)	0.483844		k	SYCP1,SCP1	Synaptonemal complex protein 1 (SCP-1) (Cancer/testis antigen 8) (CT8)
Q6Q759	74	82	+	11.6667	5.11e-05	LQQINEINT	0	1	0	1				0.70999						Phosphosite(T10;S66)	Phosphosite(S174;T880;S888;S889;S987;S1121;S1135;S1139;T1153;T1171;S1175;T1352;T1354;S1751;S1826;S1836;T1839;T1846;S1852;Y1899;S1981;T1997;T2058;Y2208;S2209)	0.238333			SPAG17	Sperm-associated antigen 17 (Projection protein PF6 homolog)
Q96LD4	321	329	+	11.6667	5.11e-05	LSQVPEADS	1	2	0	3	0.12893			0.309441				Phosphosite		Uniprot(T72),Phosphosite(T72;S233)	Uniprot(S461;S588),Phosphosite(S329;S331;S399;S461;T463;S588;S633)	0.384611			TRIM47,GOA,RNF100	Tripartite motif-containing protein 47 (Gene overexpressed in astrocytoma protein) (RING finger protein 100)
Q9H270	99	107	+	11.6667	5.11e-05	LASVGEDEE	3	0	0	3										Phosphosite(T32)	Uniprot(S813;S924),Phosphosite(S293;S813;S923;S924;S937)	0.278522			VPS11,RNF108,PP3476	Vacuolar protein sorting-associated protein 11 homolog (hVPS11) (RING finger protein 108)
Q14432	682	690	+	11.6515	5.16e-05	LDSIMEQLN	1	0	0	1										Uniprot(S312;S492;S520;S524),Phosphosite(S292;S293;S294;S297;S301;S312;T399;S400;S402;S408;S410;S413;S428;S438;S439;T440;T442;T443;T444;T445;S463;S465;S475;S478;S492;T494;Y497;S520;S523;S524;S527;S528;T533;S550;T553;T554;S558;S561;T568;S575;T580;S593;S613;T643;S654)	Uniprot(S1033;T1036),Phosphosite(S1103;T1107;T1136)	0.224111			PDE3A	cGMP-inhibited 3',5'-cyclic phosphodiesterase A (EC 3.1.4.17) (Cyclic GMP-inhibited phosphodiesterase A) (CGI-PDE A)
Q9H158	485	493	+	11.6515	5.16e-05	LDVISEGPS	1	1	0	2				0.875381					DOMAIN,TOPO_DOM		Phosphosite(S564;S573;Y775;S906;T917)	0.243478			PCDHAC1	Protocadherin alpha-C1 (PCDH-alpha-C1)
Q9UPN3	1270	1278	+	11.6515	5.16e-05	LESIQEVLG	1	0	0	1										Uniprot(S4;S35;S57;S280;S814;S1122),Phosphosite(S10;S25;Y26;S35;Y236;S280;Y294;S559;S560;S563;Y706;S747;S814;S820;S831;S847;S1073;S1076;S1077;S1122;S1191)	Uniprot(S1367;S1376;S2006;S2051;S2077;S3122;S3331;S3927;S4495;S4496;S4521;S4836;S4962;T5435;S5808;S6032;S6967;T7254;S7279;S7292;S7330;S7333),Phosphosite(S1363;S1367;S1376;S1378;S1628;S1638;S1744;Y2003;S2006;T2020;S2051;T2160;S2172;S2220;T2238;S2248;S2258;S2262;S2426;S2431;S2479;S2517;S2647;Y2892;S2893;T2920;S2926;S2933;Y3005;S3016;S3020;T3111;Y3119;Y3151;T3163;Y3206;S3220;S3222;T3229;S3269;S3274;…	0.257711	s	s	MACF1,ABP620,ACF7,KIAA0465,KIAA1251	Microtubule-actin cross-linking factor 1, isoforms 1/2/3/5 (620 kDa actin-binding protein) (ABP620) (Actin cross-linking family protein 7) (Macrophin-1) (Trabeculin-alpha)
O75923	1466	1474	+	11.6364	5.21e-05	LIPIQEEEF	2	0	0	2									TOPO_DOM	Uniprot(T166),Phosphosite(Y23;S25;T94;S96;T166;S177;T185;Y197;S209;S324;S330;T437;S454;T634;S638;Y741;S861;S905;S1267;Y1319;T1384)	Phosphosite(T1532;T1646;Y1648;Y1650;T1683;Y1684;S1687;Y1858)	0.165211			DYSF,FER1L1	Dysferlin (Dystrophy-associated fer-1-like protein) (Fer-1-like protein 1)
P0C851	6	14	+	11.6364	5.21e-05	LPKVLEVDE	2	0	0	2												0.386167			PIRT	Phosphoinositide-interacting protein
Q6T4R5	1626	1634	+	11.6364	5.21e-05	MQAISEGET	1	1	0	2				0.156029						Uniprot(T332;T401;S415;S533;S739;S1176;T1262;S1329;S1499),Phosphosite(S140;Y202;Y203;S243;S257;S292;T332;S388;T401;S415;S418;S479;S504;S506;S533;S701;S739;Y759;Y784;Y785;S799;Y800;Y804;Y829;T850;S861;S868;T897;S899;Y960;T970;S980;T997;S1011;S1046;S1062;T1118;T1122;S1145;S1149;S1176;S1178;S1190;Y1193;S1194;T1195;T1198;S1201;T1233;T1255;T1262;T1264;S1329;T1334;S1337;S1434;S1486;S1488;T1493;S1499;S1…		0.834178			NHS	Nance-Horan syndrome protein (Congenital cataracts and dental anomalies protein)
Q8ND90	325	333	+	11.6364	5.21e-05	LVQIREEEA	2	0	0	2										Phosphosite(S165)		0.424078			PNMA1,MA1	Paraneoplastic antigen Ma1 (37 kDa neuronal protein) (Neuron- and testis-specific protein 1)
Q5JPH6	435	443	+	11.6212	5.26e-05	LDAISEKVD	2	0	1	1										Phosphosite(S44;T46;S143;T326;S343;Y398)		0.144844			EARS2,KIAA1970	Probable glutamate--tRNA ligase, mitochondrial (EC 6.1.1.17) (Glutamyl-tRNA synthetase) (GluRS)
Q7Z478	766	774	+	11.6212	5.26e-05	LEDIIEETG	2	1	0	3			0.409013							Uniprot(S71;S192;S200),Phosphosite(S27;S38;Y67;S68;S71;S135;S157;S192;T198;S200;Y210;S251;T333;S394;S580;S634;S637;S739)	Phosphosite(Y808;Y811;T1159;Y1160;T1361;T1366)	0.0851			DHX29,DDX29	ATP-dependent RNA helicase DHX29 (EC 3.6.4.13) (DEAH box protein 29) (Nucleic acid helicase DDXx)
Q8IXW5	584	592	+	11.6212	5.26e-05	LDTLLEELH	2	0	0	2										Uniprot(S9;S216;S433;S480),Phosphosite(S9;T31;Y127;T154;S178;T297;S315;Y319;S352;S414;S429;S433;S480)		0.0766889			RPAP2,C1orf82	Putative RNA polymerase II subunit B1 CTD phosphatase RPAP2 (EC 3.1.3.16) (RNA polymerase II-associated protein 2)
O00144	301	309	+	11.6061	5.31e-05	LYVIQEGLE	1	0	0	1									TOPO_DOM		Phosphosite(T579)	0.0334111			FZD9,FZD3	Frizzled-9 (Fz-9) (hFz9) (FzE6) (CD antigen CD349)
O15355	472	480	+	11.6061	5.31e-05	LSSIVEELL	1	1	0	2	0.80227								DOMAIN	Uniprot(T122;S183),Phosphosite(Y4;S6;T10;T122;Y160;S173;S183;S195;T196;T199;S201;T207;Y211;S216;S245;S260;S264;S325;S397;S419)	Uniprot(S527),Phosphosite(S517;S527;T528;S537)	0.277944			PPM1G,PPM1C	Protein phosphatase 1G (EC 3.1.3.16) (Protein phosphatase 1C) (Protein phosphatase 2C isoform gamma) (PP2C-gamma) (Protein phosphatase magnesium-dependent 1 gamma)
Q7Z3V4	86	94	+	11.6061	5.31e-05	LFRIKEDNE	2	0	0	2											Uniprot(S419),Phosphosite(S102;S419;Y643;S674;S675;Y695;Y787;S901;S925;T940)	0.0207889			UBE3B	Ubiquitin-protein ligase E3B (EC 2.3.2.26) (HECT-type ubiquitin transferase E3B)
Q9ULW2	297	305	+	11.6061	5.31e-05	LYVIQEGLE	1	0	0	1									TOPO_DOM	Phosphosite(Y145;S155;T159)	Phosphosite(S549;S553;S577)	0.0316778			FZD10	Frizzled-10 (Fz-10) (hFz10) (FzE7) (CD antigen CD350)
Q8NA03	178	186	+	11.5909	5.36e-05	LTAVSEETV	1	2	0	3	0.041015		0.678257							Uniprot(S87),Phosphosite(S24;T36;S87;S113;S156;S160;S165)	Phosphosite(S233;S239;S341;T363;S447;S450;S536;Y543;S548)	0.531789			FSIP1,HSD10	Fibrous sheath-interacting protein 1
Q8WXH0	4544	4552	+	11.5909	5.36e-05	LSSVEEMLE	1	1	0	2									TOPO_DOM	Uniprot(S841;S2781;S4108),Phosphosite(T49;S50;S52;T59;S162;S165;S166;Y546;Y560;Y570;Y575;S663;T665;S705;T764;S841;Y860;S873;T1138;S1139;S1331;T1334;S1469;Y1480;T1610;S1772;T1976;S2030;T2115;T2117;S2300;T2305;T2374;S2420;T2478;S2585;S2655;S2664;T2669;T2675;T2739;S2781;S2784;T2934;T3040;T3066;S3075;S3076;S3145;Y3255;S3321;S3322;Y3364;Y3372;S3659;Y3790;S3796;S3816;S3821;S3843;S3881;T3911;T3984;S4108…	Uniprot(S5785;S6361;S6384;S6411;S6428;S6429;S6430;S6459),Phosphosite(S4732;Y4796;S4797;S4803;Y4847;T5038;T5042;S5087;S5259;T5293;T5719;Y5735;S5785;S6043;S6314;T6348;S6349;T6351;S6361;T6365;S6377;S6384;S6389;S6392;S6453;S6459;S6616;S6625)	0.223078			SYNE2,KIAA1011,NUA	Nesprin-2 (KASH domain-containing protein 2) (KASH2) (Nuclear envelope spectrin repeat protein 2) (Nucleus and actin connecting element protein) (Protein NUANCE) (Synaptic nuclear envelope protein 2) (Syne-2)
Q9NY59	568	576	+	11.5909	5.36e-05	LQKVLESEE	2	1	0	3		0.957617							TOPO_DOM	Uniprot(S178;S291),Phosphosite(S203;S209;T279;S291;S328)		0.454978			SMPD3	Sphingomyelin phosphodiesterase 3 (EC 3.1.4.12) (Neutral sphingomyelinase 2) (nSMase-2) (nSMase2) (Neutral sphingomyelinase II)
Q9UJX5	587	595	+	11.5909	5.36e-05	LFTILEDSL	1	1	0	2			0.624771						STRAND	Uniprot(Y469),Phosphosite(T87;T199;T204;S211;S212;T429;Y469;S488;Y516)	Uniprot(S757;S758;S777;S779),Phosphosite(Y625;T627;T628;S736;S757;S758;S777;S779)	0.0242556			ANAPC4,APC4	Anaphase-promoting complex subunit 4 (APC4) (Cyclosome subunit 4)
Q69YN2	447	455	+	11.5758	5.41e-05	LLEIPEHSD	1	1	0	2			0.63027							Phosphosite(T143;S144;Y237;Y239;S242;Y388)		0.337656			CWF19L1	CWF19-like protein 1 (C19L1)
Q6DHV5	182	190	+	11.5758	5.41e-05	MPRILEDEG	2	0	0	2										Phosphosite(T82)		0.331156			CC2D2B,C10orf130,C10orf131	Protein CC2D2B
Q969G9	160	168	+	11.5758	5.41e-05	LHTIYEVVD	1	0	0	1									DOMAIN	Phosphosite(S48;T94;S115)	Phosphosite(Y245;Y259;Y268;S348;Y441)	0.434756			NKD1,NKD,PP7246	Protein naked cuticle homolog 1 (Naked-1) (hNkd) (hNkd1)
Q13546	587	595	+	11.5606	5.46e-05	LDPIRENLG	1	0	0	1									DOMAIN	Uniprot(S6;S20;S25;S161;S166;S303;S320;S333;Y384),Phosphosite(S6;S14;S15;S20;S25;S32;T38;S161;S166;S303;S320;S330;S331;S333;Y384;Y387;S389;S416;Y426;Y463;Y469;S470;S471;T483;Y490)	Phosphosite(S664)	0.420622			RIPK1,RIP,RIP1	Receptor-interacting serine/threonine-protein kinase 1 (EC 2.7.11.1) (Cell death protein RIP) (Receptor-interacting protein 1) (RIP-1) (Serine/threonine-protein kinase RIP)
Q9UPN3	4125	4133	+	11.5606	5.46e-05	LQSIGEVEQ	1	0	0	1										Uniprot(S4;S35;S57;S280;S814;S1122;S1367;S1376;S2006;S2051;S2077;S3122;S3331;S3927),Phosphosite(S10;S25;Y26;S35;Y236;S280;Y294;S559;S560;S563;Y706;S747;S814;S820;S831;S847;S1073;S1076;S1077;S1122;S1191;S1363;S1367;S1376;S1378;S1628;S1638;S1744;Y2003;S2006;T2020;S2051;T2160;S2172;S2220;T2238;S2248;S2258;S2262;S2426;S2431;S2479;S2517;S2647;Y2892;S2893;T2920;S2926;S2933;Y3005;S3016;S3020;T3111;Y3119…	Uniprot(S4495;S4496;S4521;S4836;S4962;T5435;S5808;S6032;S6967;T7254;S7279;S7292;S7330;S7333),Phosphosite(S4141;S4144;S4167;T4309;S4323;S4371;S4415;S4459;S4476;S4483;S4490;S4495;S4496;T4498;T4502;S4521;T4562;T4646;T4673;S4678;S4836;S4962;S5009;T5327;T5400;T5486;Y5543;T5587;S5588;S5592;T5594;S5718;S5727;S5736;T5741;S5808;S5911;S5912;S6032;T6282;S6293;S6300;S6353;S6408;S6410;T6412;T6505;Y6608;T6715;…	0.408289	s	s	MACF1,ABP620,ACF7,KIAA0465,KIAA1251	Microtubule-actin cross-linking factor 1, isoforms 1/2/3/5 (620 kDa actin-binding protein) (ABP620) (Actin cross-linking family protein 7) (Macrophin-1) (Trabeculin-alpha)
P43003	224	232	+	11.5455	5.51e-05	LTRITEELV	1	1	0	2	0.043651								TOPO_DOM	Phosphosite(T2;S4;T26;T37;S82)	Uniprot(S512),Phosphosite(S512;Y523)	0.222911			SLC1A3,EAAT1,GLAST,GLAST1	Excitatory amino acid transporter 1 (Sodium-dependent glutamate/aspartate transporter 1) (GLAST-1) (Solute carrier family 1 member 3)
Q12979	278	286	+	11.5455	5.51e-05	LSSINEDID	2	1	0	3	0.663634								DOMAIN	Uniprot(S57),Phosphosite(S53;S57;S72;T169;T244;S246;Y264)	Phosphosite(T299;S366;S632;T636;S638;T642;S650;Y662;Y854)	0.409244			ABR	Active breakpoint cluster region-related protein
Q13224	1251	1259	+	11.5455	5.51e-05	LYDISEDNS	1	1	0	2				0.988086					TOPO_DOM	Uniprot(S882;S886;S917;S920;Y962;Y1039;S1058;S1061;S1064;Y1109;Y1133;S1143;Y1155),Phosphosite(S31;S34;Y239;T475;T493;T514;S720;S759;T760;Y762;S770;S865;Y1039;S1043;S1166;S1168;T1183;S1191)	Uniprot(S1259;S1303;Y1474),Phosphosite(S1303;Y1304;T1306;S1323;S1469;Y1474)	0.502589			GRIN2B,NMDAR2B	Glutamate receptor ionotropic, NMDA 2B (GluN2B) (Glutamate [NMDA] receptor subunit epsilon-2) (N-methyl D-aspartate receptor subtype 2B) (NMDAR2B) (NR2B) (N-methyl-D-aspartate receptor subunit 3) (NR3) (hNR3)
Q5JWR5	1596	1604	+	11.5455	5.51e-05	VMTIPEENE	2	0	0	2										Uniprot(S1266),Phosphosite(T3;T233;S565;S725;S1023;S1094;S1237;S1264;S1266;S1267;T1285;S1507;S1513)	Phosphosite(Y1699;S1704;S1759;S2001;T2009;Y2100;S2160;S2421)	0.172233			DOPEY1,KIAA1117	Protein dopey-1
Q05BV3	623	631	+	11.5303	5.57e-05	LSDVPELDS	1	2	0	3	0.860112			0.982876						Phosphosite(Y38;Y47;S144;T150)	Phosphosite(S676;S789;S815;S1094;Y1294;Y1306;S1508)	0.5431			EML5	Echinoderm microtubule-associated protein-like 5 (EMAP-5)
Q14149	166	174	+	11.5303	5.57e-05	LAAILEHSL	0	1	0	1			0.586704							Phosphosite(S12;S82)	Uniprot(S503;S514;S540;S560;S765),Phosphosite(Y254;Y259;T298;T302;Y313;Y318;Y434;T494;T498;S503;S514;S540;S546;T547;S549;S550;S560;S561;T681;S763;S765;S771;S798;S801;S873;S894)	0.123556			MORC3,KIAA0136,NXP2,ZCWCC3	MORC family CW-type zinc finger protein 3 (Nuclear matrix protein 2) (Zinc finger CW-type coiled-coil domain protein 3)
Q53FA7	106	114	+	11.5303	5.57e-05	LMPIPEGLT	0	1	0	1				0.285799					STRAND	Phosphosite(T85;T100)	Phosphosite(S260;T263;S264)	0.271922			TP53I3,PIG3	Quinone oxidoreductase PIG3 (EC 1.-.-.-) (Tumor protein p53-inducible protein 3) (p53-induced gene 3 protein)
Q6ZMW3	623	631	+	11.5303	5.57e-05	LSDVPELDS	1	2	0	3	0.860112			0.975338						Phosphosite(T178;T185;S379;S389;S427;Y559;T567)	Phosphosite(T834;Y1234;T1242;Y1294;Y1306;Y1311;S1538;Y1542;S1549;T1595;T1600;Y1602;T1663;S1759;S1816;S1824;Y1829;T1914)	0.538367			EML6,EML5L	Echinoderm microtubule-associated protein-like 6 (EMAP-6) (Echinoderm microtubule-associated protein-like 5-like)
Q8N987	258	266	+	11.5303	5.57e-05	MSVIEEDLE	2	1	0	3	0.997482								DOMAIN	Uniprot(S4;S192;S197)	Phosphosite(Y299;Y302)	0.226944			NECAB1,EFCBP1	N-terminal EF-hand calcium-binding protein 1 (EF-hand calcium-binding protein 1) (Neuronal calcium-binding protein 1)
Q9NPB8	445	453	+	11.5303	5.57e-05	LESLPEDVG	2	0	0	2									DOMAIN	Uniprot(S175;S424),Phosphosite(T55;S59;Y68;Y72;S155;T162;S175;S278;S281;S424)	Uniprot(Y608)	0.0868778			GPCPD1,GDE5,KIAA1434	Glycerophosphocholine phosphodiesterase GPCPD1 (EC 3.1.4.2) (Glycerophosphodiester phosphodiesterase 5)
O00160	25	33	+	11.5152	5.62e-05	LPQITEDAI	1	0	0	1									DOMAIN		Uniprot(S1023),Phosphosite(Y65;Y122;S195;S299;Y438;S535;T558;S561;Y607;Y667;S734;Y771;Y790;T910;T912;S922;S939;S973;S988;S992;S1001;S1023)	0.166444			MYO1F	Unconventional myosin-If (Myosin-Ie)
P08069	1263	1271	+	11.5152	5.62e-05	ISSIKEEME	2	1	0	3	0.070062								HELIX,DOMAIN,TOPO_DOM	Uniprot(Y980;Y1161;Y1165;Y1166),Phosphosite(Y113;Y115;T123;Y131;S623;S624;Y980;S982;Y1014;Y1161;T1163;Y1165;Y1166;S1193)	Uniprot(S1278;S1282),Phosphosite(S1278;Y1280;Y1281;S1310;S1311;S1312;S1313;S1321;S1339;Y1346;T1366)	0.270167			IGF1R	Insulin-like growth factor 1 receptor (EC 2.7.10.1) (Insulin-like growth factor I receptor) (IGF-I receptor) (CD antigen CD221) [Cleaved into: Insulin-like growth factor 1 receptor alpha chain; Insulin-like growth factor 1 receptor beta chain]
Q6ZSZ5	792	800	+	11.5152	5.62e-05	LPTVLESEL	1	1	0	2		0.196419								Uniprot(T724;S733),Phosphosite(S147;S150;S162;S204;S209;T212;Y376;T412;T416;Y418;S541;T724;Y728;T731;S733;T735;S739;T747;S760;S774;S777)	Uniprot(S1101;S1103),Phosphosite(T844;T960;Y1003;S1014;S1076;S1094;T1095;S1096;S1101;S1103;S1111;S1124;S1130;S1152;T1157;S1160)	0.612778			ARHGEF18,KIAA0521	Rho guanine nucleotide exchange factor 18 (114 kDa Rho-specific guanine nucleotide exchange factor) (p114-Rho-GEF) (p114RhoGEF) (Septin-associated RhoGEF) (SA-RhoGEF)
Q70CQ4	384	392	+	11.5152	5.62e-05	LETVHESDC	2	1	0	3		0.01567							DOMAIN	Phosphosite(T5;S54;S56;Y202;S343;T345)	Phosphosite(T398;Y428;S433;T672;S684;S690;Y696;S807;S877;S887;S914;T1022;T1023;S1028;S1029;T1032;S1052;T1056;S1057;S1060;S1089;S1100;S1103;S1106;S1109;S1111;T1122;Y1123;S1126;S1134;S1169;S1174;S1178;S1208;S1221;S1241;S1311;S1313;S1318;S1322;S1323;S1348)	0.137689			USP31,KIAA1203	Ubiquitin carboxyl-terminal hydrolase 31 (EC 3.4.19.12) (Deubiquitinating enzyme 31) (Ubiquitin thioesterase 31) (Ubiquitin-specific-processing protease 31)
Q9UPZ3	539	547	+	11.5152	5.62e-05	LQAVKESVS	0	2	0	2		0.424182		0.071676						Uniprot(S532;S534),Phosphosite(S118;Y219;S229;S265;T273;S437;S439;S443;S449;Y452;S461;S463;S469;S532;S534)	Uniprot(S695),Phosphosite(T562;S563;S578;S585;T594;S602;S660;S679;S695;S701;S712;S725;Y781;Y822;S1052;S1080)	0.409011			HPS5,AIBP63,KIAA1017	Hermansky-Pudlak syndrome 5 protein (Alpha-integrin-binding protein 63) (Ruby-eye protein 2 homolog) (Ru2)
P33993	52	60	+	11.5	5.67e-05	LDDVAEDDP	3	0	0	3										Phosphosite(Y6;Y21)	Uniprot(S121;S314;S365;S500;S678),Phosphosite(Y102;S113;S121;S156;T168;Y297;S309;S314;T320;Y333;S365;S388;S392;Y492;S500;T538;Y539;S544;S549;T599;Y600;T605;S670;S674;S678)	0.279822		c	MCM7,CDC47,MCM2	DNA replication licensing factor MCM7 (EC 3.6.4.12) (CDC47 homolog) (P1.1-MCM3)
Q5TAP6	575	583	+	11.5	5.67e-05	VPTIIEELE	2	0	0	2										Uniprot(S28;S51;S76;S80;T204;S403;S405;S443;S451;S567),Phosphosite(S28;S36;S71;S80;T101;S134;T199;S450;S456;T508;S536;T539)	Phosphosite(S641;T700;S740;S742)	0.609778			UTP14C,KIAA0266	U3 small nucleolar RNA-associated protein 14 homolog C
Q99417	31	39	+	11.5	5.67e-05	LVALYEEPE	2	0	0	2											Phosphosite(T56)	0.378967			MYCBP,AMY1	C-Myc-binding protein (Associate of Myc 1) (AMY-1)
Q9UJU3	87	95	+	11.5	5.67e-05	MESIQEVTV	1	1	0	2			0.044683								Phosphosite(T548;T576;T604;T632;T660;T688;T828;T856)	0.362744			ZNF112,ZFP112,ZNF228	Zinc finger protein 112 (Zfp-112) (Zinc finger protein 228)
P0C221	269	277	+	11.4848	5.73e-05	MSKIKETVT	0	3	0	3	0.592633	0.08582		0.162744		Phosphosite				Phosphosite(T198;Y199)	Phosphosite(S279;S284;T322)	0.337322			CCDC175,C14orf38	Coiled-coil domain-containing protein 175
Q05DH4	536	544	+	11.4848	5.73e-05	LQSLTEEGS	1	1	0	2				0.45009						Phosphosite(T153;T157;S420)		0.417711			FAM160A1	Protein FAM160A1
Q96QB1	1283	1291	+	11.4848	5.73e-05	LFQVPEEMS	1	1	0	2				0.544052					DOMAIN	Uniprot(S523;S526;S566;S757),Phosphosite(S354;S523;S526;S535;S548;S557;S566;S577;S642;S673;S733;S737;T738;T740;S743;S745;S747;S750;T755;S757;T840;S842;S850;S859;S928;S946;S986;S991;T993;S995;S1209;T1238;S1244)	Phosphosite(S1355)	0.293289			DLC1,ARHGAP7,KIAA1723,STARD12	Rho GTPase-activating protein 7 (Deleted in liver cancer 1 protein) (DLC-1) (HP protein) (Rho-type GTPase-activating protein 7) (START domain-containing protein 12) (StARD12) (StAR-related lipid transfer protein 12)
O14939	627	635	+	11.4697	5.78e-05	LHTIRESQH	0	1	0	1		0.702005								Phosphosite(T29;T72;S77;S79;T99;T100;S134;S146;T156;S161;Y169;T175;Y179;S213;S243;T252;Y296;Y415;S416;T488;Y511;T566;Y573;Y578;Y580)		0.0467556		c	PLD2	Phospholipase D2 (PLD 2) (hPLD2) (EC 3.1.4.4) (Choline phosphatase 2) (PLD1C) (Phosphatidylcholine-hydrolyzing phospholipase D2)
Q6P1K2	108	116	+	11.4697	5.78e-05	LDKIVEEGK	2	0	1	1									HELIX	Phosphosite(S5;S6;S11;S21;S22;S25;T86)		0.359878	k	k	PMF1	Polyamine-modulated factor 1 (PMF-1)
Q7Z2Y8	2190	2198	+	11.4697	5.78e-05	LSAIHESTS	0	4	0	4	0.152693	0.18959	0.650693	0.943382						Phosphosite(T1180;T1182)	Phosphosite(Y2356;Y2363;Y2377;Y2393)	0.270322			GVINP1,GVIN1,VLIG1	Interferon-induced very large GTPase 1 (Interferon-induced very large GTPase pseudogene 1)
Q96QU1	725	733	+	11.4697	5.78e-05	LSVVEEEAN	1	1	0	2	0.99015								DOMAIN,TOPO_DOM	Phosphosite(S348)	Phosphosite(S858;Y1149;Y1181;S1501;S1517;Y1529;S1562;S1577;S1579;S1622)	0.3083			PCDH15,USH1F	Protocadherin-15
Q99062	674	682	+	11.4697	5.78e-05	VPTIMEEDA	2	0	0	2									TOPO_DOM	Phosphosite(Y196;T351;S365;S401)	Phosphosite(Y727;Y752;Y767;T781;S783;Y787)	0.349433			CSF3R,GCSFR	Granulocyte colony-stimulating factor receptor (G-CSF receptor) (G-CSF-R) (CD antigen CD114)
O60522	927	935	+	11.4545	5.83e-05	LASINEELF	1	0	0	1										Uniprot(T293),Phosphosite(Y366;T373;Y374;S389;S391;Y552;Y553;T611)	Uniprot(S1722;S2062),Phosphosite(T1136;Y1142;Y1161;S1170;S1175;T1254;T1255;T1300;Y1310;S1690;Y1698;S1699;Y1723;S1853)	0.0123333			TDRD6	Tudor domain-containing protein 6 (Antigen NY-CO-45) (Cancer/testis antigen 41.2) (CT41.2)
P78527	3197	3205	+	11.4545	5.83e-05	LTPLPEDNS	1	2	0	3	0.772005			0.010786	Phosphosite			Phosphosite	DOMAIN	Uniprot(S511;S687;S841;S893;S1065;S2056;T2535;T2609;S2612;T2638;T2647;S2789),Phosphosite(S20;T137;S210;S314;S318;T398;T400;S492;S503;S505;S511;T516;Y527;S552;Y667;Y682;S687;Y721;Y779;S841;S842;S847;S861;S875;S876;S882;Y883;S893;S922;S1052;Y1064;S1065;Y1086;S1187;T1275;S1470;T1481;S1545;S1546;S1594;T1620;T1621;T1733;S1790;T1793;S1841;T1842;T1856;S1861;S2023;S2029;S2034;S2041;S2051;S2053;S2056;S210…	Uniprot(S3205;S3731;S3821;S4026),Phosphosite(S3205;S3215;S3233;S3253;S3290;S3294;S3314;Y3315;S3363;S3365;S3366;S3367;Y3378;S3432;S3489;S3497;S3500;S3657;T3663;Y3715;S3731;Y3791;T3797;T3811;S3821;Y3855;Y3859;S3870;T3950;S3993;S4026;S4096)	0.5389	c;k;m	c;k;m	PRKDC,HYRC,HYRC1	DNA-dependent protein kinase catalytic subunit (DNA-PK catalytic subunit) (DNA-PKcs) (EC 2.7.11.1) (DNPK1) (p460)
Q8TDN4	295	303	+	11.4545	5.83e-05	LEDIEENAP	1	0	0	1										Uniprot(S168;S287),Phosphosite(S168;S242;T244;S257;Y260;S262;S287;S290;S291;T294)	Uniprot(S313;T415),Phosphosite(T309;S311;S313;T333;S373;S378;T415;S418;T419;S421;S429;S432;S434;S575)	0.464233			CABLES1,CABLES	CDK5 and ABL1 enzyme substrate 1 (Interactor with CDK3 1) (Ik3-1)
Q9UBZ9	990	998	+	11.4545	5.83e-05	LLQIPEPQE	1	0	0	1										Phosphosite(S297;S301;Y541;Y546;S607;T675;T687;S812;S901)	Phosphosite(S1082;S1088;S1097;T1101;S1108)	0.607967			REV1,REV1L	DNA repair protein REV1 (EC 2.7.7.-) (Alpha integrin-binding protein 80) (AIBP80) (Rev1-like terminal deoxycytidyl transferase)
Q9Y5Q9	189	197	+	11.4545	5.83e-05	LAMIYEDQG	1	0	0	1										Uniprot(S43),Phosphosite(S5;S43;S51;S75;S187;T188)	Uniprot(S282),Phosphosite(Y246;S282;S284;T366;T377;Y453;Y471;S495;S497;S592;Y686)	0.358333			GTF3C3	General transcription factor 3C polypeptide 3 (Transcription factor IIIC 102 kDa subunit) (TFIIIC 102 kDa subunit) (TFIIIC102) (Transcription factor IIIC subunit gamma) (TF3C-gamma)
P30153	405	413	+	11.4394	5.89e-05	LPAIVELAE	1	0	0	1									HELIX	Phosphosite(S9;S120;S122;S335;S343;S353)	Phosphosite(Y495;S554;T584)	0.0488556	k;s	c;k;m;s	PPP2R1A	Serine/threonine-protein phosphatase 2A 65 kDa regulatory subunit A alpha isoform (Medium tumor antigen-associated 61 kDa protein) (PP2A subunit A isoform PR65-alpha) (PP2A subunit A isoform R1-alpha)
P30154	417	425	+	11.4394	5.89e-05	LPAIVELAE	1	0	0	1										Phosphosite(S212;Y341)	Phosphosite(T493)	0.0507333	s	s	PPP2R1B	Serine/threonine-protein phosphatase 2A 65 kDa regulatory subunit A beta isoform (PP2A subunit A isoform PR65-beta) (PP2A subunit A isoform R1-beta)
Q01105	258	266	+	11.4394	5.89e-05	LEDIDEEGD	3	0	0	3										Uniprot(S7;S28;S63;Y146),Phosphosite(S7;S28;S63;Y119;T126;S133;Y140;Y146;S161;S175;S191)		0.991044		k	SET	Protein SET (HLA-DR-associated protein II) (Inhibitor of granzyme A-activated DNase) (IGAAD) (PHAPII) (Phosphatase 2A inhibitor I2PP2A) (I-2PP2A) (Template-activating factor I) (TAF-I)
Q6XZF7	317	325	+	11.4394	5.89e-05	LARIPETSL	0	2	0	2		0.239198	0.752367				Phosphosite			Phosphosite(T48;T275;S284;S316)	Uniprot(S496;S684),Phosphosite(T341;S342;S359;Y429;Y430;T432;T453;Y456;Y465;Y479;S483;S485;S495;S496;S504;Y505;T511;S512;S513;Y515;S516;S518;S540;S578;T617;S659;S684;T688;S689;Y708;T951;S996;Y1339;S1353;T1363;S1379;S1407;S1436;T1460;T1462;Y1477;S1478;Y1570)	0.588967			DNMBP,KIAA1010	Dynamin-binding protein (Scaffold protein Tuba)
Q9UM54	926	934	+	11.4394	5.89e-05	LRRIQEEME	2	0	1	1										Uniprot(S267;T405;S604),Phosphosite(T88;Y100;S108;S109;Y167;S267;S297;Y300;T405;T558;S604;S639;T649;S660;T661;S664;Y749;T845;T888;T891;S911)	Uniprot(S1025;S1155),Phosphosite(S1019;Y1121;S1126;T1144;Y1146;S1155;Y1191;S1196;T1283;Y1284)	0.635756	m	m	MYO6,KIAA0389	Unconventional myosin-VI (Unconventional myosin-6)
Q9Y5F1	139	147	+	11.4394	5.89e-05	LLEIPENSP	0	1	0	1			0.787046						DOMAIN,TOPO_DOM	Phosphosite(S68;Y105)	Phosphosite(Y247;S413;T420;T428;S717)	0.200422			PCDHB12	Protocadherin beta-12 (PCDH-beta-12)
Q9Y5F2	139	147	+	11.4394	5.89e-05	LLEIPENSP	0	1	0	1			0.787046						DOMAIN,TOPO_DOM		Phosphosite(Y247)	0.210756			PCDHB11	Protocadherin beta-11 (PCDH-beta-11)
Q8TD35	179	187	+	11.4242	5.94e-05	VETILEENV	2	0	0	2										Phosphosite(T24;T47)		0.427522			LKAAEAR1,C20orf201	Protein LKAAEAR1 (LKAAEAR motif-containing protein 1)
Q9NRH2	486	494	+	11.4242	5.94e-05	LNQIFEEGE	2	0	0	2										Uniprot(S162;T173;S362;S390;S482),Phosphosite(T157;T172;T173;S174;S275;S351;S362;T380;S390;S460;T463)	Uniprot(S495;S518;S607),Phosphosite(S495;S518;T521;S531;S536;S537;T543;S550;Y562;S563;S569;S570;S607;T617;T619;T623;S639)	0.6947			SNRK,KIAA0096,SNFRK	SNF-related serine/threonine-protein kinase (EC 2.7.11.1) (SNF1-related kinase)
Q9UPQ7	740	748	+	11.4242	5.94e-05	LSDITELPE	1	1	0	2	0.599568									Uniprot(S427),Phosphosite(S427;T489)	Phosphosite(S750;S754;S763;S774;S778;T819;S837;S910;S911;S955;T958;T959;S965;Y972)	0.668778			PDZRN3,KIAA1095,LNX3,SEMCAP3	E3 ubiquitin-protein ligase PDZRN3 (EC 2.3.2.27) (Ligand of Numb protein X 3) (PDZ domain-containing RING finger protein 3) (RING-type E3 ubiquitin transferase PDZRN3) (Semaphorin cytoplasmic domain-associated protein 3) (Protein SEMACAP3)
P49638	270	278	+	11.4091	6e-05	LSSISESIQ	0	2	0	2	0.852278	0.076055							HELIX	Phosphosite(Y100)		0.188778			TTPA,TPP1	Alpha-tocopherol transfer protein (Alpha-TTP)
Q7Z3Z4	712	720	+	11.4091	6e-05	LSSVAESSS	0	4	0	4	0.010506	0.991581	0.088362	0.461445					DOMAIN	Phosphosite(S17;S61;S62;S84;S102;Y252;Y339;Y340;S358)		0.246744			PIWIL4,HIWI2,PIWI	Piwi-like protein 4
Q7Z4S6	1186	1194	+	11.4091	6e-05	LTPVAEGQE	1	1	0	2	0.957383									Uniprot(S524),Phosphosite(S8;S9;Y186;S458;S518;S520;S524;S571;T579;T581;S667;S705;T827;S841;T849;S853;S854;S855;T862;S865;S1046;T1157;T1158)	Uniprot(S1212;S1225;S1229;S1239;S1662;T1664;S1673),Phosphosite(S1212;S1219;S1223;S1225;S1228;S1229;S1239;T1242;S1261;T1265;S1271;S1274;S1275;S1278;S1293;S1298;S1304;S1307;S1317;S1318;S1662;T1664;S1673)	0.875533			KIF21A,KIAA1708,KIF2	Kinesin-like protein KIF21A (Kinesin-like protein KIF2) (Renal carcinoma antigen NY-REN-62)
Q8ND23	767	775	+	11.4091	6e-05	LQVILESMV	0	1	0	1		0.020967								Phosphosite(S5;T9;S15;S110;S114;T131;T312;S426;S431;T433;S590;S598)	Phosphosite(S797;S1184;T1185;S1316;S1317)	0.171544			CARMIL3,C14orf121,LRRC16B	Capping protein, Arp2/3 and myosin-I linker protein 3 (Capping protein regulator and myosin 1 linker protein 3) (Leucine-rich repeat-containing protein 16B)
Q8TEZ7	22	30	+	11.4091	6e-05	LPKILEDGL	1	0	0	1									TOPO_DOM		Phosphosite(T53)	0.230622			PAQR8,C6orf33,LMPB1,MPRB	Membrane progestin receptor beta (mPR beta) (Lysosomal membrane protein in brain 1) (Progestin and adipoQ receptor family member 8) (Progestin and adipoQ receptor family member VIII)
Q9BV73	991	999	+	11.4091	6e-05	LAALQEESS	1	2	0	3			0.009349	0.075834						Phosphosite(S5;S45;T54;T186;T253;S264;T293;S295;S699;T842;S929;T933;T971)	Uniprot(S2138;T2218;S2229;S2252;S2322;S2417;S2421),Phosphosite(T1040;S1295;S1310;S1313;S1324;S1386;S1601;S1609;S1618;T1701;S1723;T1853;S2128;S2138;S2143;S2179;T2218;S2229;T2233;S2234;S2252;S2259;S2267;S2322;S2332;T2364;Y2373;S2390;S2392;S2394;S2417;T2419;S2421;S2424;S2433;T2437)	0.602733	c	c	CEP250,CEP2,CNAP1	Centrosome-associated protein CEP250 (250 kDa centrosomal protein) (Cep250) (Centrosomal Nek2-associated protein 1) (C-Nap1) (Centrosomal protein 2)
Q9Y5F3	139	147	+	11.4091	6e-05	LLKIPESTP	0	2	0	2		0.052673	0.901454						DOMAIN,TOPO_DOM		Phosphosite(S252;S328;S331)	0.356344			PCDHB1	Protocadherin beta-1 (PCDH-beta-1)
P53992	602	610	+	11.3939	6.05e-05	LDQIPEMFA	1	0	0	1									HELIX	Uniprot(T214),Phosphosite(Y83;S176;Y179;T214;S218;S294;Y296;Y300;S328;S529)	Phosphosite(T666;S773;T776;S862;S888;S891;S1044;Y1046)	0.211044			SEC24C,KIAA0079	Protein transport protein Sec24C (SEC24-related protein C)
Q14CN4	172	180	+	11.3939	6.05e-05	LEPIYEGYI	1	0	0	1										Phosphosite(S2;S138)	Phosphosite(Y240;S294;T499;S500)	0.224044			KRT72,K6IRS2,KB35,KRT6,KRT6IRS2	Keratin, type II cytoskeletal 72 (Cytokeratin-72) (CK-72) (Keratin-72) (K72) (Type II inner root sheath-specific keratin-K6irs2) (Type-II keratin Kb35)
Q6XZF7	879	887	+	11.3939	6.05e-05	LLEIYEKDE	2	0	1	1									DOMAIN	Uniprot(S496;S684),Phosphosite(T48;T275;S284;S316;S324;T341;S342;S359;Y429;Y430;T432;T453;Y456;Y465;Y479;S483;S485;S495;S496;S504;Y505;T511;S512;S513;Y515;S516;S518;S540;S578;T617;S659;S684;T688;S689;Y708)	Phosphosite(T951;S996;Y1339;S1353;T1363;S1379;S1407;S1436;T1460;T1462;Y1477;S1478;Y1570)	0.184589			DNMBP,KIAA1010	Dynamin-binding protein (Scaffold protein Tuba)
Q96LQ0	256	264	+	11.3939	6.05e-05	LTEIEEEVG	1	1	0	2	0.741548									Phosphosite(Y8;Y176;Y199)	Phosphosite(T269;T319;S388;Y392;T413;T418;S419)	0.173067			PPP1R36,C14orf50	Protein phosphatase 1 regulatory subunit 36
Q96NZ8	441	449	+	11.3939	6.05e-05	LTEVLEEPE	2	1	0	3	0.927975								DOMAIN	Phosphosite(S162;S166;T173;T328;S404)		0.259956			WFIKKN1,C16orf12,GASP2,WFIKKN,PSEC0040	WAP, Kazal, immunoglobulin, Kunitz and NTR domain-containing protein 1 (Growth and differentiation factor-associated serum protein 2) (GASP-2) (hGASP-2) (WAP, follistatin, immunoglobulin, Kunitz and NTR domain-containing protein)
P04035	481	489	+	11.3788	6.11e-05	LETLMETHE	2	1	0	3		0.038606							HELIX,STRAND	Phosphosite(S261;S278;T286;S356;T389;T409;S420;T425;S427;T431;S463)	Uniprot(S504;S872),Phosphosite(S504;S602;S637;Y644;S872;T884)	0.366611			HMGCR	3-hydroxy-3-methylglutaryl-coenzyme A reductase (HMG-CoA reductase) (EC 1.1.1.34)
P14136	200	208	+	11.3788	6.11e-05	LRKIHEEEV	2	0	1	1										Uniprot(T7;S13;S38;S82;T110;T150),Phosphosite(T7;S8;S13;Y14;S17;S38;Y116;T131;T150;Y172)	Uniprot(S323;T383;S385),Phosphosite(T240;Y242;S305;Y324;Y349)	0.327122			GFAP	Glial fibrillary acidic protein (GFAP)
P29317	760	768	+	11.3788	6.11e-05	LSRVLEDDP	2	1	0	3	0.253771				Phosphosite				HELIX,DOMAIN,TOPO_DOM	Uniprot(S570;Y575;S579;Y588;Y594;Y628;T647;Y735),Phosphosite(Y67;S153;S154;S373;S426;S433;T437;S570;Y575;S577;S579;T587;Y588;T593;Y594;Y628;T647;Y685;T692;Y694;S712;Y735;S749;S756)	Uniprot(Y772;S869;S892;S897;S901;Y921;Y930),Phosphosite(T771;Y772;T773;T774;S775;S790;Y791;S869;S880;S892;S897;T898;S899;S901;S910;Y921;T922;Y930;T940;Y960;S961)	0.2659			EPHA2,ECK	Ephrin type-A receptor 2 (EC 2.7.10.1) (Epithelial cell kinase) (Tyrosine-protein kinase receptor ECK)
P29320	767	775	+	11.3788	6.11e-05	LSRVLEDDP	2	1	0	3	0.253771				Phosphosite				HELIX,DOMAIN,TOPO_DOM	Uniprot(Y596;Y602;Y701),Phosphosite(S294;T432;T442;T485;S497;S498;Y561;Y570;T595;Y596;T601;Y602;T654;Y659;Y701;Y736;Y742)	Uniprot(Y779;Y937),Phosphosite(Y779;T781;Y937;T974;S976)	0.247433			EPHA3,ETK,ETK1,HEK,TYRO4	Ephrin type-A receptor 3 (EC 2.7.10.1) (EPH-like kinase 4) (EK4) (hEK4) (HEK) (Human embryo kinase) (Tyrosine-protein kinase TYRO4) (Tyrosine-protein kinase receptor ETK1) (Eph-like tyrosine kinase 1)
P29322	781	789	+	11.3788	6.11e-05	LSRVLEDDP	2	1	0	3	0.253771				Phosphosite				DOMAIN,TOPO_DOM	Uniprot(Y616),Phosphosite(T86;S87;S177;S224;S225;T454;S455;S457;Y478;T498;T704;Y715)	Uniprot(Y839),Phosphosite(Y793;T905;T907;S909)	0.242733			EPHA8,EEK,HEK3,KIAA1459	Ephrin type-A receptor 8 (EC 2.7.10.1) (EPH- and ELK-related kinase) (EPH-like kinase 3) (EK3) (hEK3) (Tyrosine-protein kinase receptor EEK)
P42695	190	198	+	11.3788	6.11e-05	MDEIIEEQE	3	0	0	3										Phosphosite(S106;Y109)	Uniprot(S567;S1329;T1331;S1348;S1357;S1372;T1379;S1382;S1384),Phosphosite(S325;T412;T430;S507;S508;S511;Y512;T516;S517;S530;S531;T534;S567;S895;Y972;S1250;S1309;S1313;T1317;S1321;S1328;S1329;T1331;T1334;S1348;S1350;T1351;S1357;S1366;S1370;S1372;T1379;S1382;S1384;S1414;T1415;S1419;T1424;T1434;T1437;S1449;S1458;S1474;S1488;T1492;T1496)	0.360644			NCAPD3,CAPD3,KIAA0056	Condensin-2 complex subunit D3 (Non-SMC condensin II complex subunit D3) (hCAP-D3)
P54756	821	829	+	11.3788	6.11e-05	LSRVLEDDP	2	1	0	3	0.253771				Phosphosite				DOMAIN,TOPO_DOM	Uniprot(Y650;Y656),Phosphosite(S4;T197;Y295;T301;S313;S318;T649;Y650;T655;Y656;S673;T676;T708;Y713;Y790;Y796)	Uniprot(Y833;Y982),Phosphosite(Y833;T835;T856;S873;S953;S960;S964;Y967)	0.246311			EPHA5,BSK,EHK1,HEK7,TYRO4	Ephrin type-A receptor 5 (EC 2.7.10.1) (Brain-specific kinase) (EPH homology kinase 1) (EHK-1) (EPH-like kinase 7) (EK7) (hEK7)
Q9BZF1	547	555	+	11.3788	6.11e-05	LSAILEGEA	1	1	0	2	0.005854									Uniprot(S14;S65;S68;S314;S328;S342),Phosphosite(T13;S14;S32;T39;S44;Y52;T54;T56;S63;S65;S68;S71;S82;S93;S97;S105;S120;Y179;S240;T248;S268;S284;Y295;S305;S314;S328;S331;S342;S350;S353;S364)	Uniprot(S807;S808;S810;S814),Phosphosite(T774;Y797;S798;S799;S807;S808;S810;S814;S818;T819;S832;S833;T840;Y864)	0.100022			OSBPL8,KIAA1451,ORP8,OSBP10	Oxysterol-binding protein-related protein 8 (ORP-8) (OSBP-related protein 8)
Q9UF33	819	827	+	11.3788	6.11e-05	LSRVLEDDP	2	1	0	3	0.253771				Phosphosite				DOMAIN,TOPO_DOM	Uniprot(Y606;Y612),Phosphosite(T89;S93;S300;T664;S715;Y788;Y794;S808;S815)	Uniprot(Y831;Y978),Phosphosite(Y850)	0.2724			EPHA6,EHK2,HEK12	Ephrin type-A receptor 6 (EC 2.7.10.1) (EPH homology kinase 2) (EHK-2) (EPH-like kinase 12) (EK12)
Q9UHL9	186	194	+	11.3788	6.11e-05	LMAILEHSH	0	1	0	1			0.288481				Phosphosite		HELIX,TURN	Phosphosite(S113)	Uniprot(S448),Phosphosite(S329;T403;Y404;S418;S448;T461;S471;S475;S477;Y577;S584;S654;T704;Y717;Y814;Y828;S834;S906;S914;S915;S916;S917)	0.317244			GTF2IRD1,CREAM1,GTF3,MUSTRD1,RBAP2,WBSCR11,WBSCR12	General transcription factor II-I repeat domain-containing protein 1 (GTF2I repeat domain-containing protein 1) (General transcription factor III) (MusTRD1/BEN) (Muscle TFII-I repeat domain-containing protein 1) (Slow-muscle-fiber enhancer-binding protein) (USE B1-binding protein) (Williams-Beuren syndrome chromosomal region 11 protein) (Williams-Beuren syndrome chromosomal region 12 protein)
Q5SVZ6	823	831	+	11.3636	6.17e-05	LPEIIETLE	1	1	0	2		0.085545								Phosphosite(Y34;S150;S263;T265;Y267;S325;S336;S406;Y742;Y746;S753)	Phosphosite(Y866;S876;S944)	0.068			ZMYM1	Zinc finger MYM-type protein 1
Q8TCB7	94	102	+	11.3636	6.17e-05	LFPLLEEDP	2	0	0	2											Phosphosite(S204;S274;S284)	0.0551222			METTL6	Methyltransferase-like protein 6 (EC 2.1.1.-)
Q9Y2V7	400	408	+	11.3636	6.17e-05	LTTIEEMHL	0	1	0	1	0.336231									Phosphosite(Y223;S275;T276;T286)	Phosphosite(T518;Y638;S648)	0.0921667			COG6,KIAA1134	Conserved oligomeric Golgi complex subunit 6 (COG complex subunit 6) (Component of oligomeric Golgi complex 6)
Q9Y6X0	853	861	+	11.3636	6.17e-05	LSPVSESHS	0	3	0	3	0.879378	0.993154		0.989711						Phosphosite(S8;S10;S172;T273;S439;T581;S611;S687;T720)	Phosphosite(S1039;Y1040;S1201;Y1263;S1264;S1266;S1272;T1273;S1298;S1379;S1394;T1445)	0.666833			SETBP1,KIAA0437	SET-binding protein (SEB)
P56282	33	41	+	11.3485	6.22e-05	LQSISELEL	1	0	0	1									HELIX,TURN		Phosphosite(Y99;T112;T122;T188;Y465;Y467)	0.179144			POLE2,DPE2	DNA polymerase epsilon subunit 2 (EC 2.7.7.7) (DNA polymerase II subunit 2) (DNA polymerase epsilon subunit B)
Q70EK8	638	646	+	11.3485	6.22e-05	LMTIYEDEM	2	0	0	2										Phosphosite(S95;S369;S572)	Phosphosite(S798;T839;S848)	0.7175			USP53,KIAA1350	Inactive ubiquitin carboxyl-terminal hydrolase 53 (Inactive ubiquitin-specific peptidase 53)
Q96MZ0	215	223	+	11.3485	6.22e-05	MAKILEHDD	2	0	0	2									DOMAIN	Phosphosite(Y207;S209)		0.126978			GDAP1L1	Ganglioside-induced differentiation-associated protein 1-like 1 (GDAP1-L1)
Q9H0J4	1104	1112	+	11.3485	6.22e-05	LQRILEGEG	1	0	0	1										Phosphosite(S624)	Phosphosite(T1542;Y1549)	0.496056			QRICH2	Glutamine-rich protein 2
Q9H2G2	360	368	+	11.3485	6.22e-05	LESVSEKTE	2	1	1	2			0.92296							Uniprot(S14;T183;S189;S330;S340;S341;S344;S347;S348;S354),Phosphosite(S2;S14;Y21;T56;S57;T139;S177;T181;T183;S189;T193;Y195;Y212;Y214;S250;T327;S330;S336;S340;S341;S344;S347;S348;S354)	Uniprot(S372;S518;S565;T569;S571;S647;S655;S667;S777;S779;T814;S818;T1097),Phosphosite(S370;S372;S446;S448;T494;T506;S518;T545;S546;T551;S565;T569;S571;S646;S655;S667;S728;S730;T755;S772;T774;S777;S779;S781;T785;T814;S816;S818;T820;S850;Y1052;S1089;S1094;T1097;T1188;S1219;Y1225;S1229;S1235)	0.628411			SLK,KIAA0204,STK2	STE20-like serine/threonine-protein kinase (STE20-like kinase) (hSLK) (EC 2.7.11.1) (CTCL tumor antigen se20-9) (STE20-related serine/threonine-protein kinase) (STE20-related kinase) (Serine/threonine-protein kinase 2)
Q9UPU5	2378	2386	+	11.3485	6.22e-05	LLPLHEEVE	2	0	0	2										Uniprot(S63;S88;Y942;S1141;S1285;S1943;S2047;S2077),Phosphosite(Y50;Y53;S58;S63;S88;T198;Y205;S251;S657;T673;S881;T901;S914;Y916;T1039;S1041;S1043;S1060;Y1063;S1132;S1134;S1135;S1136;S1138;S1139;S1141;S1143;T1280;S1281;S1285;T1289;S1299;T1321;S1329;T1330;S1360;S1371;S1372;S1373;S1375;S1378;S1379;S1381;T1575;S1578;S1610;S1612;S1616;S1620;S1854;Y1857;S1935;S1943;Y2018;Y2024;T2025;S2047;S2057;S2077;…	Uniprot(S2561;T2565;S2604),Phosphosite(Y2497;S2536;Y2539;T2541;T2559;S2561;T2565;Y2568;T2570;S2588;S2602;S2604)	0.114022			USP24,KIAA1057	Ubiquitin carboxyl-terminal hydrolase 24 (EC 3.4.19.12) (Deubiquitinating enzyme 24) (Ubiquitin thioesterase 24) (Ubiquitin-specific-processing protease 24)
Q9Y6N6	1118	1126	+	11.3485	6.22e-05	LEAVLESSE	2	2	0	4		0.98694	0.992726							Phosphosite(S151;Y160)	Phosphosite(T1278;S1281;T1287)	0.293189			LAMC3	Laminin subunit gamma-3 (Laminin-12 subunit gamma) (Laminin-14 subunit gamma) (Laminin-15 subunit gamma)
P33908	121	129	+	11.3333	6.28e-05	LARIRENHE	1	0	0	1									TOPO_DOM	Phosphosite(S12)	Phosphosite(S184;T515;T535)	0.513856			MAN1A1	Mannosyl-oligosaccharide 1,2-alpha-mannosidase IA (EC 3.2.1.113) (Man(9)-alpha-mannosidase) (Man9-mannosidase) (Mannosidase alpha class 1A member 1) (Processing alpha-1,2-mannosidase IA) (Alpha-1,2-mannosidase IA)
Q5W0B1	535	543	+	11.3333	6.28e-05	LDKISELDS	2	1	0	3				0.89104						Uniprot(S210;S526),Phosphosite(T60;T72;S75;Y99;S119;T166;Y171;S210;S243;Y246;S252;S260;S261;S276;S297;S304;S330;T331;S332;Y345;T391;S416;S438;S442;S443;S460;S461;S513;S516;T524;S525;S526;S529)	Uniprot(S553;S561;S568;S570;S719;S721),Phosphosite(S546;S548;S551;S553;S561;S568;S570;S571;S574;S592;S670;S713;S714;S716;S717;S719;S721;S726)	0.525111			RNF219,C13orf7	RING finger protein 219
Q6NXP0	140	148	+	11.3333	6.28e-05	LHMIHEEQS	1	1	0	2				0.076998						Phosphosite(T69;S75;S110)	Phosphosite(S301;Y337;T543;Y544)	0.695622			EFCAB12,C3orf25	EF-hand calcium-binding domain-containing protein 12
Q96NX5	83	91	+	11.3333	6.28e-05	LEDIYESTT	1	3	0	4		0.116373	0.100235	0.200989					STRAND,DOMAIN		Phosphosite(S168)	0.0912111			CAMK1G,CLICK3,VWS1	Calcium/calmodulin-dependent protein kinase type 1G (EC 2.7.11.17) (CaM kinase I gamma) (CaM kinase IG) (CaM-KI gamma) (CaMKI gamma) (CaMKIG) (CaMK-like CREB kinase III) (CLICK III)
O14595	91	99	+	11.3182	6.34e-05	LPEVTEEDQ	2	0	0	2									TURN,DOMAIN	Uniprot(S5),Phosphosite(S5)		0.113278			CTDSP2,NIF2,OS4,SCP2	Carboxy-terminal domain RNA polymerase II polypeptide A small phosphatase 2 (EC 3.1.3.16) (Nuclear LIM interactor-interacting factor 2) (NLI-interacting factor 2) (Protein OS-4) (Small C-terminal domain phosphatase 2) (Small CTD phosphatase 2) (SCP2)
P57058	126	134	+	11.3182	6.34e-05	LLDILETEN	1	1	0	2		0.043377							DOMAIN	Phosphosite(S65)	Phosphosite(S360;S368;Y378;S561;S585;T618)	0.123922	c	c	HUNK,MAKV	Hormonally up-regulated neu tumor-associated kinase (EC 2.7.11.1) (B19) (Serine/threonine-protein kinase MAK-V)
Q00722	1109	1117	+	11.3182	6.34e-05	LEQIREMEK	2	0	1	1										Uniprot(S953),Phosphosite(S2;T62;S63;Y208;Y274;S277;T332;S337;S450;S474;Y552;S601;Y604;S672;S698;T701;Y718;S728;S953;S958;T1035;S1036;T1040)		0.420778			PLCB2	1-phosphatidylinositol 4,5-bisphosphate phosphodiesterase beta-2 (EC 3.1.4.11) (Phosphoinositide phospholipase C-beta-2) (Phospholipase C-beta-2) (PLC-beta-2)
Q68CQ1	740	748	+	11.3182	6.34e-05	LEVIPEIMQ	1	0	0	1										Phosphosite(T427;T440;T457;T487;S490;T495)	Phosphosite(S1012;S1022;Y1108;S1308)	0.0644667			MROH7,C1orf175,HEATR8	Maestro heat-like repeat-containing protein family member 7 (HEAT repeat-containing protein 8)
Q6VMQ6	457	465	+	11.3182	6.34e-05	LLPIDETNP	0	1	0	1		0.080361				Phosphosite				Uniprot(S57;S113;T118;S445),Phosphosite(S3;S57;S113;T118;S123;S293;S334;T351;S429;S445)	Uniprot(S473;S474;S477;S479;S496;S559;S673;S899),Phosphosite(S473;S474;S477;S479;S486;S496;S502;S512;S518;S557;S559;S673;T677;S821;S834;S852;S899;T928;T929;T936;S951;T970;S976;S979;S996)	0.717622			ATF7IP,MCAF,MCAF1	Activating transcription factor 7-interacting protein 1 (ATF-interacting protein) (ATF-IP) (ATF7-interacting protein) (ATFa-associated modulator) (hAM) (MBD1-containing chromatin-associated factor 1) (P621)
O75334	46	54	+	11.303	6.4e-05	LDTLRETQE	2	1	0	3		0.32386									Uniprot(S236;T237;S239;S687;S689;S817;S820),Phosphosite(S151;S163;S168;T468;T474;S476;S712;S715;T728;S832;S833;T855;S935;S966;T972;T975;S1098;S1215;T1218;T1227;T1237)	0.523667			PPFIA2	Liprin-alpha-2 (Protein tyrosine phosphatase receptor type f polypeptide-interacting protein alpha-2) (PTPRF-interacting protein alpha-2)
O94927	582	590	+	11.303	6.4e-05	LERIPELQG	1	0	0	1										Uniprot(S71),Phosphosite(S71;S172;T174;S175;T319;S417;T461;S487)		0.175422			HAUS5,KIAA0841	HAUS augmin-like complex subunit 5
P54886	95	103	+	11.303	6.4e-05	LASIVEQVS	0	1	0	1				0.247466				Phosphosite		Phosphosite(S79)	Phosphosite(S103;S143;S427;S429;S450;T538;S657;S659;T725;T759;S772)	0.112644			ALDH18A1,GSAS,P5CS,PYCS	Delta-1-pyrroline-5-carboxylate synthase (P5CS) (Aldehyde dehydrogenase family 18 member A1) [Includes: Glutamate 5-kinase (GK) (EC 2.7.2.11) (Gamma-glutamyl kinase); Gamma-glutamyl phosphate reductase (GPR) (EC 1.2.1.41) (Glutamate-5-semialdehyde dehydrogenase) (Glutamyl-gamma-semialdehyde dehydrogenase)]
Q03252	75	83	+	11.303	6.4e-05	LLKISEKEE	2	0	1	1										Uniprot(T23;T34;S37),Phosphosite(T23;T34;S37;T39;S42;Y60)	Uniprot(S316;S420;S422;S424;S426;S497),Phosphosite(Y96;S98;S134;S168;S175;S246;Y282;S301;S316;S318;Y319;Y374;S405;S407;S409;S410;T413;S415;T418;S419;S420;S421;S422;S424;S426;T428;S492;S497;Y515;T518;S541;S552;T556)	0.435822	m	m	LMNB2,LMN2	Lamin-B2
Q13136	51	59	+	11.303	6.4e-05	LDTLRETQE	2	1	0	3		0.144747									Uniprot(S150;T230;S239;S242;S244;S448;S666;S668;S693;T761;S763;S1133;T1159),Phosphosite(S77;S138;S150;T230;S234;S238;S239;S242;S244;S275;S297;T302;S448;S485;S520;S530;S545;Y546;S547;T548;S549;S568;T572;S601;S666;S668;Y684;S687;S688;S691;S692;S693;S697;S700;T701;S708;T734;T735;T740;S741;S744;S745;T761;S763;S773;T774;S776;S785;S787;S790;S793;S805;S806;S915;S946;S1133;S1139;S1156;T1159;S1171;S1172;S…	0.560133			PPFIA1,LIP1	Liprin-alpha-1 (LAR-interacting protein 1) (LIP-1) (Protein tyrosine phosphatase receptor type f polypeptide-interacting protein alpha-1) (PTPRF-interacting protein alpha-1)
Q6KC79	2066	2074	+	11.303	6.4e-05	LATIEEDLM	1	0	0	1										Uniprot(S150;S162;S243;S256;S274;S280;S284;S301;S306;S318;S350;T713;T746;S912;S1089;S1090;S1096;S1150;S1152;S1154;Y1159;S1160;T1189;S1197),Phosphosite(S85;S103;S124;Y126;S132;S136;S139;Y142;T145;T146;S148;S150;S162;S172;S182;S208;S228;S231;S243;Y247;S255;S256;S262;S269;S274;S280;S284;T287;S299;S301;S305;S306;S318;Y345;S349;S350;S352;T356;T359;S363;S367;S368;S378;T403;T406;S553;S556;T558;S579;S588…	Uniprot(S2493;S2509;S2511;S2513;S2515;S2652;S2658;T2667;S2672),Phosphosite(T2190;S2397;S2490;S2491;S2493;S2498;S2509;S2511;S2513;S2515;S2568;S2570;S2613;S2652;S2658;T2663;T2667;S2672;T2681;S2682;S2684;T2765)	0.0679444			NIPBL,IDN3	Nipped-B-like protein (Delangin) (SCC2 homolog)
Q92538	50	58	+	11.303	6.4e-05	LNSITELSE	1	1	0	2			0.875819								Uniprot(S349;S352;T507;S662;S1298;Y1316;S1318;S1320;S1335;T1337;S1475;S1773;S1784),Phosphosite(S174;S224;S233;T307;S314;S349;S352;T361;S362;S369;S371;Y377;Y473;S476;S486;T507;Y515;S599;T601;S659;S662;S756;Y898;S991;S1298;S1300;S1304;S1311;Y1316;T1317;S1318;S1320;Y1323;T1324;S1335;T1337;S1344;S1367;S1374;S1453;S1457;S1475;Y1567;T1680;S1686;T1750;S1773;S1778;S1779;S1780;S1781;S1784;S1788;S1789;S179…	0.199111			GBF1,KIAA0248	Golgi-specific brefeldin A-resistance guanine nucleotide exchange factor 1 (BFA-resistant GEF 1)
Q9NXP7	317	325	+	11.303	6.4e-05	LDAIKEADK	2	0	1	1											Uniprot(S502),Phosphosite(S419;S502)	0.340189			GIN1,TGIN1,ZH2C2	Gypsy retrotransposon integrase-like protein 1 (GIN-1) (Ty3/Gypsy integrase 1) (Zinc finger H2C2 domain-containing protein)
Q9Y337	123	131	+	11.303	6.4e-05	LSPVYESGQ	0	2	0	2	0.095635	0.104488							STRAND,DOMAIN		Phosphosite(S213)	0.297389			KLK5,SCTE,UNQ570/PRO1132	Kallikrein-5 (EC 3.4.21.-) (Kallikrein-like protein 2) (KLK-L2) (Stratum corneum tryptic enzyme)
P78412	256	264	+	11.2879	6.45e-05	LEDLEEEEE	4	0	0	4										Phosphosite(Y139;S145)	Phosphosite(S393)	0.794233			IRX6,IRX7,IRXB3	Iroquois-class homeodomain protein IRX-6 (Homeodomain protein IRXB3) (Iroquois homeobox protein 6)
Q15413	3001	3009	+	11.2879	6.45e-05	LTSIFEHVT	0	2	0	2	0.077251			0.178721					TOPO_DOM	Phosphosite(S160;S238;T239;S244;Y251;Y294;T414;S1385;Y1388;S1399;S1506;Y1578;Y1845;T1859;T1863;Y2195;S2197;S2215;S2251;S2268;S2403;T2448;Y2450;S2591)	Phosphosite(Y3263;S3523;T3715;S4527;Y4562;T4655;T4658;S4661;T4664;Y4682)	0.0641889			RYR3,HBRR	Ryanodine receptor 3 (RYR-3) (RyR3) (Brain ryanodine receptor-calcium release channel) (Brain-type ryanodine receptor) (Type 3 ryanodine receptor)
Q9Y5L0	147	155	+	11.2879	6.45e-05	LTVLPEEVH	1	1	0	2	0.171576								HELIX	Uniprot(S74),Phosphosite(S74)	Uniprot(T896),Phosphosite(S554;T891;T896)	0.0824444			TNPO3,IPO12	Transportin-3 (Importin-12) (Imp12) (Transportin-SR) (TRN-SR)
P28289	103	111	+	11.2727	6.51e-05	LDPVLESVT	1	2	0	3		0.11096		0.082868						Phosphosite(S2;Y3;Y10;T23;T54;Y87)	Phosphosite(Y225;T234;S236;Y242;Y278;S329)	0.572711			TMOD1,D9S57E,TMOD	Tropomodulin-1 (Erythrocyte tropomodulin) (E-Tmod)
P47736	63	71	+	11.2727	6.51e-05	ITSIPETEP	1	2	0	3	0.461605	0.020749								Phosphosite(Y27)	Uniprot(S441;S484;S499;S515;S541;S542),Phosphosite(S437;S439;S441;S484;T486;S490;S495;S498;S499;S515;T522;S525;S541;S542;T547;T548;S625)	0.5623			RAP1GAP,KIAA0474,RAP1GA1	Rap1 GTPase-activating protein 1 (Rap1GAP) (Rap1GAP1)
Q6IE36	1361	1369	+	11.2727	6.51e-05	MSSIEELEN	1	1	0	2	0.948459									Phosphosite(T61;Y710;T718;S979;T980;S989)		0.373811			OVOS2	Ovostatin homolog 2
Q6P2M8	313	321	+	11.2727	6.51e-05	LGQIPEGEG	1	0	0	1										Phosphosite(T171;Y229)		0.542611			PNCK	Calcium/calmodulin-dependent protein kinase type 1B (EC 2.7.11.17) (CaM kinase I beta) (CaM kinase IB) (CaM-KI beta) (CaMKI-beta) (Pregnancy up-regulated non-ubiquitously-expressed CaM kinase)
Q9UFE4	842	850	+	11.2727	6.51e-05	LVDIIEENT	1	1	0	2				0.181079						Phosphosite(S284;S313;S322;S323;T375;S421;S584;Y593)	Uniprot(S892;S900)	0.287089			CCDC39	Coiled-coil domain-containing protein 39
P35527	409	417	+	11.2576	6.57e-05	LQMIQEQIS	0	1	0	1				0.809263						Uniprot(S14;S57),Phosphosite(S24;S27;S30;S31;Y32;S48;S49;S50;Y71;S166;Y205;S297;S304;T320)	Phosphosite(S481;S484;Y485;S489;S493;S496;Y497;S502;S510;S512;S516;S519;Y520;S596;S607)	0.407833			KRT9	Keratin, type I cytoskeletal 9 (Cytokeratin-9) (CK-9) (Keratin-9) (K9)
Q8WWZ4	56	64	+	11.2576	6.57e-05	IPVIKEHSE	1	1	0	2			0.635909							Phosphosite(Y54)	Phosphosite(Y307;S519;S730;S738;T742;Y757;T761;Y795;Y879;T887;Y1140;S1154;S1271;S1279;Y1285;S1291;T1339;S1415)	0.0525556			ABCA10	ATP-binding cassette sub-family A member 10
Q9Y5G6	32	40	+	11.2576	6.57e-05	LYSVSEETD	2	1	0	3			0.883414						DOMAIN,TOPO_DOM		Phosphosite(S397;Y401;T628;Y753;Y879;Y891;Y896)	0.165911			PCDHGA7	Protocadherin gamma-A7 (PCDH-gamma-A7)
Q15554	149	157	+	11.2424	6.63e-05	LSRIEEGEN	1	1	0	2	0.20164								HELIX,TURN		Uniprot(T230;S365),Phosphosite(T229;T230;S288;S290;T323;T324;S338;S365;S410;T413;S422;S427;S456)	0.210067	t	t	TERF2,TRBF2,TRF2	Telomeric repeat-binding factor 2 (TTAGGG repeat-binding factor 2) (Telomeric DNA-binding protein)
Q8N0S6	171	179	+	11.2424	6.63e-05	LETVSEDFT	2	1	0	3				0.039739						Uniprot(S39;T43;S53),Phosphosite(S3;S39;T43;S53)	Phosphosite(S310)	0.0240667	k	k	CENPL,C1orf155,ICEN33	Centromere protein L (CENP-L) (Interphase centromere complex protein 33)
Q8N3K9	1694	1702	+	11.2424	6.63e-05	MPAISELSS	0	2	0	2			0.013076	0.867866						Uniprot(S155;S631),Phosphosite(S16;S81;S138;S142;S155;S158;T171;S172;T178;Y209;S276;T315;S685;S687;S704;T707;S719;S935;S1129;Y1282;S1350;S1352;S1357;S1461;S1479;S1651;T1654)	Uniprot(S2404;S2813;S3228),Phosphosite(S1855;S2056;S2123;S2136;S2180;S2183;S2184;T2341;S2343;S2377;S2450;S2452;S2479;T2595;S2686;S3064;S3294;S3521;T3529;S3631)	0.628844			CMYA5,C5orf10,DTNBP2,SPRYD2,TRIM76	Cardiomyopathy-associated protein 5 (Dystrobrevin-binding protein 2) (Genethonin-3) (Myospryn) (SPRY domain-containing protein 2) (Tripartite motif-containing protein 76)
Q9P2D8	1787	1795	+	11.2424	6.63e-05	LLKVPEDAE	2	0	0	2										Uniprot(S754;S758),Phosphosite(S727;S1223;S1230;S1294;T1307)	Phosphosite(S1915;S1922;S2261;Y2324;T2614)	0.8437			UNC79,KIAA1409	Protein unc-79 homolog
Q9UHY8	221	229	+	11.2424	6.63e-05	LNEILEEIE	2	0	0	2										Uniprot(S135;S176;S195),Phosphosite(S65;S108;S109;T111;T118;S122;S135;S176;S195;T200;S205;S208;Y209;S217;S219)	Phosphosite(T230;T301;T304;T305;Y309;S335)	0.394778			FEZ2	Fasciculation and elongation protein zeta-2 (Zygin II) (Zygin-2)
O60287	2200	2208	+	11.2273	6.69e-05	LSSLSEKDE	2	1	1	2	0.086573									Uniprot(S17;S1143),Phosphosite(S9;S54;T121;Y180;T429;T430;S517;S719;Y934;Y1075;T1080;S1097;T1101;T1137;T1141;S1143;S1347;T1351;S1354;S1365;S1371;Y1459;S1460;S1986;S2199)		0.293556			URB1,C21orf108,KIAA0539,NOP254,NPA1	Nucleolar pre-ribosomal-associated protein 1 (Nucleolar protein 254 kDa) (URB1 ribosome biogenesis 1 homolog)
Q08050	456	464	+	11.2273	6.69e-05	VQTIKEEEI	2	0	0	2										Uniprot(S331;S376),Phosphosite(S4;S35;S41;S191;S331;T354;T357;S451)	Uniprot(S522;T611;T620;T627;T662;S693;S730;S739),Phosphosite(S481;S489;S501;S508;T510;Y517;S522;T524;T600;T611;T620;S623;T627;S638;S672;S692;S693;S704;S717;T719;S730;S739)	0.5774			FOXM1,FKHL16,HFH11,MPP2,WIN	Forkhead box protein M1 (Forkhead-related protein FKHL16) (Hepatocyte nuclear factor 3 forkhead homolog 11) (HFH-11) (HNF-3/fork-head homolog 11) (M-phase phosphoprotein 2) (MPM-2 reactive phosphoprotein 2) (Transcription factor Trident) (Winged-helix factor from INS-1 cells)
Q9ULE6	730	738	+	11.2273	6.69e-05	LDTVSETMT	1	2	0	3		0.010201		0.715018						Uniprot(S86),Phosphosite(S34;S37;S50;S406;S413;Y531;T533)		0.3029			PALD1,KIAA1274,PALD	Paladin
Q9Y4I1	1252	1260	+	11.2273	6.69e-05	LTSVSEELD	2	1	0	3	0.606965									Uniprot(S600;T1032),Phosphosite(Y31;S172;S199;S205;S600;T610;T615;Y757;Y828;Y834;Y918;S987;Y1078;S1086;T1113;S1115;T1116;S1118;S1119;Y1203;S1205;S1213)	Uniprot(S1452;S1652;T1760),Phosphosite(Y1339;S1452;S1531;T1534;S1535;T1536;S1539;S1572;T1650;S1651;S1652;T1658;T1743)	0.366244			MYO5A,MYH12	Unconventional myosin-Va (Dilute myosin heavy chain, non-muscle) (Myosin heavy chain 12) (Myosin-12) (Myoxin)
P22102	602	610	+	11.2121	6.75e-05	LERITEGDV	2	0	0	2									HELIX,STRAND	Uniprot(S10;S440),Phosphosite(S10;S42;T121;T230;Y348;T349;S398;Y417;S440;S464;T498)	Uniprot(T682;S796;S802),Phosphosite(S625;S672;T682;S714;S723;S784;S796;T798;S802;T860)	0.285789			GART,PGFT,PRGS	Trifunctional purine biosynthetic protein adenosine-3 [Includes: Phosphoribosylamine--glycine ligase (EC 6.3.4.13) (Glycinamide ribonucleotide synthetase) (GARS) (Phosphoribosylglycinamide synthetase); Phosphoribosylformylglycinamidine cyclo-ligase (EC 6.3.3.1) (AIR synthase) (AIRS) (Phosphoribosyl-aminoimidazole synthetase); Phosphoribosylglycinamide formyltransferase (EC 2.1.2.2) (5'-phosphorib…
Q13315	2176	2184	+	11.2121	6.75e-05	LQAIGELES	1	1	0	2				0.950558					DOMAIN	Uniprot(S367;S1893;S1981;S1983),Phosphosite(S47;S49;Y54;T72;S83;S85;T86;S200;T202;S214;T237;T297;Y303;S305;S310;Y313;Y332;S367;Y370;T373;Y380;S381;S440;S569;S644;S646;S794;S821;T935;Y980;S1403;S1655;T1662;S1673;Y1717;Y1753;Y1763;S1878;S1883;T1885;S1891;S1893;T1908;Y1915;S1974;S1981;T1985;S1987;S1988;S1993;T1997;Y2019;T2031;S2162;S2165;S2168;Y2170)	Uniprot(S2996),Phosphosite(S2199;Y2202;S2310;S2592;T2751;S2812;Y2969;S2996)	0.122222	c;t	c;t	ATM	Serine-protein kinase ATM (EC 2.7.11.1) (Ataxia telangiectasia mutated) (A-T mutated)
Q13574	1040	1048	+	11.2121	6.75e-05	LDAVEENGE	2	0	0	2										Uniprot(S894;S970),Phosphosite(S24;S37;S43;S45;S52;S53;S62;S75;S76;T77;S163;S164;Y173;Y183;S188;S193;S205;T207;T211;T215;S344;S350;T443;S447;Y508;Y529;Y673;T771;T779;S818;S841;Y845;S894;S901;S957;T961;S962;S965;S970;S1012;T1022;S1024)	Phosphosite(Y1065;Y1105)	0.582633			DGKZ,DAGK6	Diacylglycerol kinase zeta (DAG kinase zeta) (EC 2.7.1.107) (Diglyceride kinase zeta) (DGK-zeta)
Q2V2M9	1037	1045	+	11.2121	6.75e-05	LSSISELSA	0	2	0	2	0.041984		0.678215						DOMAIN	Uniprot(S345;S375;S763;T775),Phosphosite(S345;S349;S366;S375;T378;S379;S411;T422;S426;S441;T445;T893)	Phosphosite(S1196;T1276;S1290;S1296;S1302;S1395;T1399)	0.0577667			FHOD3,FHOS2,KIAA1695	FH1/FH2 domain-containing protein 3 (Formactin-2) (Formin homolog overexpressed in spleen 2) (hFHOS2)
Q96Q15	1407	1415	+	11.2121	6.75e-05	LEKIKEQTV	1	1	0	2			0.280869						DOMAIN	Phosphosite(T19;T32;S34;Y44;S94;S103;S115;T130;S136;S140;S142;Y143;S144;S147;T157;Y252;T256;Y257;T262;Y549;S708;S753;Y995;Y998;T1006;S1007;T1047;S1218;S1221)	Uniprot(T3550;S3556;S3570;T3573;T3577),Phosphosite(Y1519;T1527;S1638;T1660;T1789;S1897;S1903;S1907;S1910;S1917;S2087;S2149;Y2150;Y2152;Y2193;T2239;Y2253;Y2254;S2255;Y2536;S2537;Y2713;T2776;S2955;T3181;T3245;S3544;T3546;T3550;S3556;T3569;S3570;T3573;S3576;T3577;S3588)	0.2701			SMG1,ATX,KIAA0421,LIP	Serine/threonine-protein kinase SMG1 (SMG-1) (hSMG-1) (EC 2.7.11.1) (61E3.4) (Lambda/iota protein kinase C-interacting protein) (Lambda-interacting protein)
Q9H5V9	159	167	+	11.2121	6.75e-05	VSTIDEEEE	3	1	0	4	0.996376									Phosphosite(Y20;T76;Y78;Y132;T133)	Phosphosite(Y178;S195)	0.470478			CXorf56	UPF0428 protein CXorf56
O15457	600	608	+	11.197	6.81e-05	LSEIYEHIH	0	1	0	1	0.022873									Phosphosite(Y132;Y341;T344;S348;T364;T467;Y475;S492)	Phosphosite(S704;S712;Y889;T893)	0.0137444			MSH4	MutS protein homolog 4 (hMSH4)
P09131	309	317	+	11.197	6.81e-05	LLSIHETLH	0	1	0	1		0.28386									Phosphosite(Y444;S471)	0.00766667			SLC10A3,DXS253E,P3	P3 protein (Solute carrier family 10 member 3)
P50748	1210	1218	+	11.197	6.81e-05	LPVIYELIS	0	1	0	1				0.020442						Uniprot(T1035;S1045),Phosphosite(T13;S15;Y17;T323;S325;S441;S442;S446;T495;S535;S709;S735;S769;Y849;Y867;S1034;T1035;S1045;T1071)	Phosphosite(S1379;Y1389;T1428;S1630;T1633;Y1635;T1655;S1660;T1661;Y1762;S1955;Y1974;Y1994;S2098)	0.0318667	k	k	KNTC1,KIAA0166	Kinetochore-associated protein 1 (Rough deal homolog) (HsROD) (Rod) (hRod)
Q9NY28	292	300	+	11.197	6.81e-05	LARIQEDRT	1	1	1	1				0.045085					TOPO_DOM	Phosphosite(Y149;T202;S203;T208;S210;S224)		0.0935222			GALNT8	Probable polypeptide N-acetylgalactosaminyltransferase 8 (EC 2.4.1.41) (Polypeptide GalNAc transferase 8) (GalNAc-T8) (pp-GaNTase 8) (Protein-UDP acetylgalactosaminyltransferase 8) (UDP-GalNAc:polypeptide N-acetylgalactosaminyltransferase 8)
Q15784	70	78	+	11.1818	6.87e-05	LAEVKEEGE	2	0	0	2										Phosphosite(S20)	Phosphosite(Y169;S212)	0.841711			NEUROD2,BHLHA1,NDRF	Neurogenic differentiation factor 2 (NeuroD2) (Class A basic helix-loop-helix protein 1) (bHLHa1) (NeuroD-related factor) (NDRF)
Q9BUK6	76	84	+	11.1818	6.87e-05	LSSLKEEGG	1	1	0	2	0.244707										Uniprot(S495),Phosphosite(S135;S143;T147;T150;S200;Y207;Y278;S495)	0.326			MSTO1,LST005,SLTP005	Protein misato homolog 1
Q9BW62	405	413	+	11.1818	6.87e-05	LEDIAEKIE	2	0	1	1										Uniprot(S174),Phosphosite(Y63;S174;Y186)	Phosphosite(T421;S440)	0.326078			KATNAL1	Katanin p60 ATPase-containing subunit A-like 1 (Katanin p60 subunit A-like 1) (EC 3.6.4.3) (p60 katanin-like 1)
Q9UPV0	199	207	+	11.1818	6.87e-05	LGSIYEDKT	1	1	1	1				0.092478						Uniprot(S186),Phosphosite(S172;S186)	Uniprot(S566;S1386;S1388;S1443),Phosphosite(S270;S273;S286;S319;S407;S430;S454;S455;S472;S566;T568;S572;S577;S588;S646;S735;S1013;S1022;S1054;S1085;S1205;T1253;S1267;S1273;S1284;S1372;Y1384;S1386;S1388;S1433;T1435;T1441;S1443)	0.389689	c	c	CEP164,KIAA1052,NPHP15	Centrosomal protein of 164 kDa (Cep164)
Q8NEZ3	69	77	+	11.1667	6.93e-05	LAVIAEKSS	0	2	1	1			0.007763	0.022615						Phosphosite(Y28;Y36)	Phosphosite(S90;T644;Y918;Y1230;S1273;Y1276)	0.0640444			WDR19,IFT144,KIAA1638	WD repeat-containing protein 19 (Intraflagellar transport 144 homolog)
Q8TEA7	236	244	+	11.1667	6.93e-05	LDIIKELPE	2	0	0	2									DOMAIN	Phosphosite(S118;Y153;T169)	Phosphosite(Y732;S757;S760;S890)	0.0678778			TBCK,TBCKL,HSPC302	TBC domain-containing protein kinase-like protein
Q9H3M9	209	217	+	11.1667	6.93e-05	LEKVSEESD	3	1	0	4			0.994012								Phosphosite(T316;S326;S330)	0.624011			ATXN3L,ATX3L,MJDL	Ataxin-3-like protein (EC 3.4.19.12) (Machado-Joseph disease protein 1-like)
Q9BQS8	1288	1296	+	11.1515	7e-05	LCQIQESGS	0	2	0	2		0.45565		0.449137						Uniprot(S196;S342;T381;S878),Phosphosite(T22;S25;S196;S268;T276;S342;S367;S547;S609;S849;S878;Y1136;S1155)	Phosphosite(S1427;Y1472)	0.580156			FYCO1,ZFYVE7	FYVE and coiled-coil domain-containing protein 1 (Zinc finger FYVE domain-containing protein 7)
Q9H1I8	332	340	+	11.1515	7e-05	LLPILESSC	0	2	0	2		0.530836	0.02551							Uniprot(T233),Phosphosite(S24;S122;S131;S136;T233;S313)	Uniprot(S447;S632;S713),Phosphosite(S447;T530;S549;S552;T564;S632;S706;S713;T744;S751)	0.0221111			ASCC2,ASC1P100	Activating signal cointegrator 1 complex subunit 2 (ASC-1 complex subunit p100) (Trip4 complex subunit p100)
Q9HC10	85	93	+	11.1515	7e-05	LQKVVEESH	1	1	0	2			0.908754						TOPO_DOM		Phosphosite(T149;S156;S159;S177;T286;S320;S324;Y755;Y1215;T1216;Y1231;Y1332;S1335;T1338;S1349;T1362;S1368;Y1532;S1534;T1741;T1753;S1757;S1758)	0.2517			OTOF,FER1L2	Otoferlin (Fer-1-like protein 2)
Q9HCL0	1089	1097	+	11.1515	7e-05	MEEIPENYE	2	0	0	2									TOPO_DOM	Phosphosite(Y35;Y411;Y415;S432;Y743;S778;S782;T784;Y885;S891;S938;T1022)		0.610633			PCDH18,KIAA1562	Protocadherin-18
Q9UJV9	406	414	+	11.1515	7e-05	LDVIQEVEY	2	0	0	2									STRAND,DOMAIN	Uniprot(S4;S21;S23;Y33),Phosphosite(S4;T13;S21;S23;Y33;S66;S68;Y138;T147;S288;T320;Y364;S388;T395)	Phosphosite(Y414;T603;S619)	0.141567			DDX41,ABS	Probable ATP-dependent RNA helicase DDX41 (EC 3.6.4.13) (DEAD box protein 41) (DEAD box protein abstrakt homolog)
P07197	473	481	+	11.1364	7.06e-05	LTAITEELA	1	1	0	2	0.067666									Uniprot(S30;S99;S226;Y320;S346;S418;S467),Phosphosite(S28;S30;S33;S37;S44;S55;S73;S226;Y384;Y401;S467)	Uniprot(S483;S511;S545;S553;S558;S559;T571;S641;S646;S680;S685;S736;S783;S821;S837),Phosphosite(S511;S545;S553;S558;S559;S615;S620;S628;S633;S641;S646;S654;S659;S667;S670;S672;S680;S685;S736;T748;T750;S783;S788;S837;Y872)	0.751956			NEFM,NEF3,NFM	Neurofilament medium polypeptide (NF-M) (160 kDa neurofilament protein) (Neurofilament 3) (Neurofilament triplet M protein)
Q14012	81	89	+	11.1364	7.06e-05	LDDIYESGG	1	1	0	2		0.217657							STRAND,DOMAIN	Phosphosite(Y20)	Uniprot(T177;S363),Phosphosite(Y131;S176;T177;Y235;T323;S324;S363)	0.0560333			CAMK1	Calcium/calmodulin-dependent protein kinase type 1 (EC 2.7.11.17) (CaM kinase I) (CaM-KI) (CaM kinase I alpha) (CaMKI-alpha)
Q5SZK8	1254	1262	+	11.1364	7.06e-05	LDQIIESSS	1	3	0	4		0.024243	0.011118	0.474761					TOPO_DOM	Phosphosite(S57;S108;S295;Y786;T797;S880;T982;S1134)	Phosphosite(T1291;T1303;T1319;S1525;S1527;T1537;Y1796;T1800;S1804;T2035;T2044;S2047;T2050;T2059;Y2061;S2065;Y2137;T2138;S2140;T2370;Y2433;Y2614;T3058)	0.185522			FREM2	FRAS1-related extracellular matrix protein 2 (ECM3 homolog)
Q5TB80	122	130	+	11.1364	7.06e-05	LDTLEEQEE	3	0	0	3										Phosphosite(S21;S24;T62;S65;Y66;T95)	Uniprot(S157;S160;S474;S475),Phosphosite(S145;S157;T176;S184;Y444;S457;S458;S474;S475;Y507;S509;Y515;S519;S520;T527;Y670;S770;S776;S856;S900;Y939;S942;S951;T956;T1041;S1073;S1197;S1207;S1225;T1255)	0.549311	c	c	CEP162,C6orf84,KIAA1009,QN1	Centrosomal protein of 162 kDa (Cep162) (Protein QN1 homolog)
Q8WUQ7	366	374	+	11.1364	7.06e-05	MTTITEDEI	2	1	0	3	0.643626									Uniprot(S126),Phosphosite(S25;S71;S73;S85;S86;S88;S90;S95;S124;S126;S135;S139;S222)	Uniprot(S476;Y559),Phosphosite(S476;S489;S550;Y554;Y559;S560;S588;S599;S601)	0.3502			CACTIN,C19orf29	Cactin (Renal carcinoma antigen NY-REN-24)
O60841	348	356	+	11.1212	7.12e-05	LAKLKEEEE	3	0	0	3										Uniprot(S66;S107;S113;Y134;S135;S137;S164;S171;S182;S183;S186;S190;S214;S222;T301),Phosphosite(S9;S12;T13;S66;T78;S93;S107;S113;S121;Y134;S135;S137;S164;S171;S178;S182;S183;S186;S190;S196;S214;S222;S295;T301;T303)	Uniprot(S438;T498;S547;S557;S560;S588;S589;S591;S595;S1168),Phosphosite(S411;S435;S438;Y446;S460;T498;S511;S547;S557;S560;S584;S588;S589;S591;Y593;S595;Y762;S767;S770;T775;T1000;S1001;Y1100;S1104;S1168;S1184)	0.678022			EIF5B,IF2,KIAA0741	Eukaryotic translation initiation factor 5B (eIF-5B) (EC 3.6.5.3) (Translation initiation factor IF-2)
P24043	2113	2121	+	11.1212	7.12e-05	LKPIKELED	2	0	1	1										Phosphosite(Y274;Y275;Y897;Y905;Y1249;Y1258;Y1270;S1358;T1369)	Phosphosite(S2205;S2212;Y2514;S2567;T2581;S2691;S2772;T2781;Y2886;Y2894;T2974)	0.325011			LAMA2,LAMM	Laminin subunit alpha-2 (Laminin M chain) (Laminin-12 subunit alpha) (Laminin-2 subunit alpha) (Laminin-4 subunit alpha) (Merosin heavy chain)
P31946	205	213	+	11.1212	7.12e-05	LDTLNEESY	2	1	0	3			0.997563				Phosphosite		HELIX,TURN	Uniprot(T2;S60;S186),Phosphosite(T2;S6;Y21;T32;S39;S47;Y50;S59;S60;S66;Y106;S116;Y120;Y127;Y130;S132;S136;Y151;Y180;S186)	Uniprot(S232),Phosphosite(Y213;S216;T217;T228;T231;S232)	0.347178			YWHAB	14-3-3 protein beta/alpha (Protein 1054) (Protein kinase C inhibitor protein 1) (KCIP-1) [Cleaved into: 14-3-3 protein beta/alpha, N-terminally processed]
Q8NHQ1	115	123	+	11.1212	7.12e-05	LEQIMESVK	1	1	1	1		0.882925									Phosphosite(S238;S240;Y246;S271)	0.455444	c	c	CEP70,BITE	Centrosomal protein of 70 kDa (Cep70) (p10-binding protein)
Q8WYQ9	735	743	+	11.1212	7.12e-05	LSSVPESSF	0	3	0	3	0.784076	0.651579	0.79181							Phosphosite(S3;T131;S135;S210;S321;S327)		0.471867			ZCCHC14,KIAA0579	Zinc finger CCHC domain-containing protein 14 (BDG-29)
Q9C099	33	41	+	11.1212	7.12e-05	LQSISELSL	0	1	0	1			0.819254								Phosphosite(Y561;T693;T713;S757;S988)	0.1253	c	c	LRRCC1,CLERC,KIAA1764	Leucine-rich repeat and coiled-coil domain-containing protein 1 (Centrosomal leucine-rich repeat and coiled-coil domain-containing protein)
Q9H089	50	58	+	11.1212	7.12e-05	LQSVTEQSS	0	2	0	2			0.942119	0.961236						Phosphosite(S11;S32;Y43)	Uniprot(S93;S97;S252),Phosphosite(S93;S97;T124;T155;S252;S279;S281;T320;S322;S413;S415;T417;T493;T606;Y615;Y653)	0.333378			LSG1	Large subunit GTPase 1 homolog (hLsg1) (EC 3.6.1.-)
Q9H2T7	915	923	+	11.1212	7.12e-05	LTSISEGLT	0	2	0	2	0.184513			0.557026						Uniprot(S569),Phosphosite(T409;S569;S620;T806;Y823;Y834;S835;Y854;Y881)		0.0514111			RANBP17	Ran-binding protein 17
Q9NTM9	209	217	+	11.1212	7.12e-05	LQRILEGSG	0	1	0	1			0.044322						HELIX	Phosphosite(S17;S53;S63;Y91;T160;T163;T171)		0.321589			CUTC,CGI-32	Copper homeostasis protein cutC homolog
O60721	237	245	+	11.1061	7.19e-05	LKRIMEETT	1	2	1	2			0.496457	0.736183					TOPO_DOM	Phosphosite(T144;T152;Y153;S156;S158;S159;Y166;T167;T169;T189;S191)	Uniprot(S658;T724),Phosphosite(S629;S651;T654;S658;T724;T726;T769)	0.599722			SLC24A1,KIAA0702,NCKX1	Sodium/potassium/calcium exchanger 1 (Na(+)/K(+)/Ca(2+)-exchange protein 1) (Retinal rod Na-Ca+K exchanger) (Solute carrier family 24 member 1)
Q9UIX4	170	178	+	11.1061	7.19e-05	LQKIEEFAE	1	0	0	1									TOPO_DOM		Phosphosite(S299;T315;S360)	0.215889			KCNG1	Potassium voltage-gated channel subfamily G member 1 (Voltage-gated potassium channel subunit Kv6.1) (kH2)
P15924	415	423	+	11.0909	7.25e-05	LEQIKELEK	2	0	1	1									HELIX	Uniprot(S22;S53;Y56;T61;S165;S166;S176),Phosphosite(S2;S7;T13;S22;Y28;T31;S32;T37;S38;Y41;Y42;S43;T49;S53;Y56;T59;Y95;S157;S165;S166;Y172;T173;S176;S178;Y231;S246;Y249;Y255;S299;S398)	Uniprot(S1658;S1708;S2024;S2207;S2209;S2225;S2810;S2815;Y2817;S2820;S2821;S2825;S2849;T2853;S2868),Phosphosite(S442;S610;T613;S911;S914;S944;S957;Y961;Y1065;S1078;Y1101;Y1116;S1127;Y1139;Y1169;T1183;Y1199;T1220;S1259;T1319;S1361;T1373;Y1391;Y1512;Y1542;T1583;S1585;T1613;S1629;S1658;S1659;S1708;T1714;S1841;Y1981;S2022;S2024;Y2029;S2030;S2071;Y2087;Y2159;S2161;S2202;S2207;S2209;S2225;Y2264;Y2275;Y2…	0.333678			DSP	Desmoplakin (DP) (250/210 kDa paraneoplastic pemphigus antigen)
P35968	983	991	+	11.0909	7.25e-05	LSDVEEEEA	2	1	0	3	0.99497				Phosphosite				DOMAIN,TOPO_DOM	Uniprot(Y801;Y951;S982),Phosphosite(S229;S711;Y801;Y951;S982)	Uniprot(Y996;Y1054;Y1059;Y1175;Y1214;S1231;S1235;T1238;Y1305;Y1309;Y1319),Phosphosite(Y996;Y1054;Y1059;Y1175;Y1214;T1217;Y1223;S1235;T1238;S1279;S1281;S1288;S1290)	0.340644			KDR,FLK1,VEGFR2	Vascular endothelial growth factor receptor 2 (VEGFR-2) (EC 2.7.10.1) (Fetal liver kinase 1) (FLK-1) (Kinase insert domain receptor) (KDR) (Protein-tyrosine kinase receptor flk-1) (CD antigen CD309)
Q8WZ42	3909	3917	+	11.0909	7.25e-05	LTSVAEEVL	1	1	0	2										Uniprot(S263;S265;T267),Phosphosite(S57;S112;T204;T206;S214;T219;S263;S265;T267;S270;S282;S284;S289;S291;T300;S302;S306;S308;S314;S316;S323;T411;T520;S528;T559;S565;T579;T617;S657;T663;S755;T811;S813;T817;S819;S851;S905;Y1114;T1124;Y1126;Y1189;T1205;Y1211;Y1214;Y1218;Y1260;Y1325;Y1380;S1400;S1404;S1406;S1413;S1418;S1423;S1428;S1433;S1438;S1539;S1540;S1542;T1546;S1571;S1622;T1629;T1785;S1799;T1833…	Uniprot(S4065;S4068;S6920;Y8490;S9122;S9203;T9207;S11503;T12007;S12009;S12022;S22525;S22534;T30443;Y32341;S33245;S33247;S33602;S33614;S33938;S33942),Phosphosite(S3918;T3934;S4010;S4065;S4068;S4092;S4099;Y4126;T4184;S4185;S4192;S4194;S4196;S4209;S4214;S4225;T4293;T4298;S4329;Y4424;Y4548;S4549;S4553;S4582;S4706;Y4714;T4725;S4732;T4852;S5072;Y5086;S5141;S5270;S5271;S5423;S5550;T5748;T5750;S5751;S593…	0.548789			TTN	Titin (EC 2.7.11.1) (Connectin) (Rhabdomyosarcoma antigen MU-RMS-40.14)
Q96KR1	821	829	+	11.0909	7.25e-05	LSRIAENLP	0	1	0	1	0.168422								DOMAIN	Phosphosite(Y118;Y120;Y143;Y155;Y186;Y194;S195;Y201;S475;S476;S486;T499;T529;S533;T550;S553;S590;Y610;Y667;S759;S761;S763)	Uniprot(S1054),Phosphosite(S869;T883;S884;S960;S963;S1039;S1054)	0.311633			ZFR	Zinc finger RNA-binding protein (hZFR) (M-phase phosphoprotein homolog)
Q96RQ1	46	54	+	11.0909	7.25e-05	LLTIMEFSV	0	1	0	1			0.513063						TRANSMEM	Phosphosite(T9;S11)	Phosphosite(Y109;Y177)	0.0261222			ERGIC2,ERV41,PTX1,CDA14	Endoplasmic reticulum-Golgi intermediate compartment protein 2
Q96RW7	756	764	+	11.0909	7.25e-05	LLKIQETQD	1	1	0	2		0.268818							DOMAIN	Phosphosite(T512;T530;T646;S745;T746)	Phosphosite(S878;T883;S895;S1015;T1112;S1124;Y1351;S1630;Y1636;S1658;T1674;S1966;T1968;S2013;S2249;S2257;Y2267;T2372;S2738;T2740;S3645;T3654;T3691;S3695;S3721;Y3781;T3786;T3791;T4030;S4040;S4046)	0.127122			HMCN1,FIBL6	Hemicentin-1 (Fibulin-6) (FIBL-6)
Q9H1B4	325	333	+	11.0909	7.25e-05	LSALPETQH	0	2	0	2	0.029759	0.280982							DOMAIN	Phosphosite(T272;Y307)		0.216167			NXF5,TAPL1	Nuclear RNA export factor 5 (TAP-like protein 1) (TAPL-1)
Q9HDB5	364	372	+	11.0909	7.25e-05	LLTIIETTK	0	2	1	1		0.830653	0.829293						TOPO_DOM	Phosphosite(S10;S74)		0.473278			NRXN3,KIAA0743	Neurexin-3-beta (Neurexin III-beta) [Cleaved into: Neurexin-3-beta, soluble form; Neurexin-3-beta, C-terminal fragment (NRXN3-CTF)]
Q9UBB9	373	381	+	11.0909	7.25e-05	LSKVLEMVE	1	1	0	2	0.018945									Uniprot(S2;S59;S98;S144;S210),Phosphosite(S2;S4;T50;Y51;S59;S98;S144;Y193;S195;S210;Y240;S264;Y279;Y280;S281;Y282;S283;S286;S371)	Phosphosite(S392;S568;S603;Y722;T737;Y745;S767;S768;T779)	0.325244			TFIP11,STIP,HSPC006	Tuftelin-interacting protein 11 (Septin and tuftelin-interacting protein 1) (STIP-1)
Q9Y222	1	9	+	11.0909	7.25e-05	MSTVEEDSD	2	2	0	4	0.168112		0.980403								Phosphosite(Y218;S656)	0.781422			DMTF1,DMP1	Cyclin-D-binding Myb-like transcription factor 1 (hDMTF1) (Cyclin-D-interacting Myb-like protein 1) (hDMP1)
Q9Y4C0	1370	1378	+	11.0909	7.25e-05	LLTIIETTK	0	2	1	1		0.830653	0.829293						TOPO_DOM	Phosphosite(S557;S560;S620;S637;S638;Y719;S787;T791;Y1002;S1003;S1011;T1362)	Phosphosite(S1535;S1558)	0.474122			NRXN3,C14orf60,KIAA0743	Neurexin-3 (Neurexin III-alpha) (Neurexin-3-alpha)
P56373	265	273	+	11.0758	7.31e-05	LDSVSEKSS	1	2	1	2			0.850017	0.915809					HELIX,STRAND,TOPO_DOM	Phosphosite(T134;S178;T196)		0.144878			P2RX3	P2X purinoceptor 3 (P2X3) (ATP receptor) (Purinergic receptor)
Q5BKX8	18	26	+	11.0758	7.31e-05	LSSVTEDED	3	1	0	4	0.810593									Phosphosite(S8)	Uniprot(S172;S173;Y326;T336;S355),Phosphosite(T336;S355)	0.537589			CAVIN4,MURC	Caveolae-associated protein 4 (Muscle-related coiled-coil protein) (Muscle-restricted coiled-coil protein)
Q69YH5	513	521	+	11.0758	7.31e-05	LVSVVEESV	1	1	0	2			0.753229							Uniprot(S98;S120;S126;S131;S210;S291;S309;T312;S400;S407;T412;S437),Phosphosite(S24;T47;S53;T59;T68;S76;S81;S91;S98;T101;S120;S126;S128;S131;Y135;S186;S191;S205;S210;S286;S291;S301;S309;T312;T324;S329;T394;S400;S407;T412;S437;S470;S507)	Uniprot(S591;S614;S710;S756;S936;S977;S1000),Phosphosite(S556;S591;T603;S608;S614;T628;S710;T718;S724;S726;S756;S833;S874;S886;S893;S930;S936;S955;S960;S977;S1000)	0.412356			CDCA2	Cell division cycle-associated protein 2 (Recruits PP1 onto mitotic chromatin at anaphase protein) (Repo-Man)
Q6NSJ5	757	765	+	11.0758	7.31e-05	LEALPEELG	2	0	0	2									TOPO_DOM	Phosphosite(Y255;T351;S577;S738)		0.334278			LRRC8E	Volume-regulated anion channel subunit LRRC8E (Leucine-rich repeat-containing protein 8E)
Q6Q759	433	441	+	11.0758	7.31e-05	LNPIREEFI	1	0	0	1										Phosphosite(T10;S66;S174)	Phosphosite(T880;S888;S889;S987;S1121;S1135;S1139;T1153;T1171;S1175;T1352;T1354;S1751;S1826;S1836;T1839;T1846;S1852;Y1899;S1981;T1997;T2058;Y2208;S2209)	0.0597111			SPAG17	Sperm-associated antigen 17 (Projection protein PF6 homolog)
Q8IZ21	431	439	+	11.0758	7.31e-05	MTPILEGSH	0	2	0	2	0.436939		0.683639		uniprot,Phosphosite		Phosphosite			Uniprot(S116;S118;S131;S147;S270;S291;S342;S344;T358;S427),Phosphosite(T28;T31;S54;S62;S70;T109;S116;S117;S118;S131;S147;T148;S150;S176;S178;T195;S201;T202;S216;S224;T226;S228;S270;S288;S291;S302;S332;S339;S342;S344;T349;T358;S410;S427)	Uniprot(S443;S453;S464;S514;S516;S557;S590;S628),Phosphosite(S443;S451;T462;S464;T468;T494;S514;S516;S518;Y534;S536;T547;S557;S565;T584;S590;T594;T624;S628;T632;Y647;T651;Y656;T665;T668;Y699)	0.667978			PHACTR4,PRO2963	Phosphatase and actin regulator 4
Q8TCU5	584	592	+	11.0758	7.31e-05	LEKIAEDMN	2	0	0	2									TOPO_DOM	Phosphosite(S321;T322)	Phosphosite(T825;Y831;S1067;Y1106)	0.0157667			GRIN3A,KIAA1973	Glutamate receptor ionotropic, NMDA 3A (GluN3A) (N-methyl-D-aspartate receptor subtype 3A) (NMDAR3A) (NR3A) (NMDAR-L)
Q92953	215	223	+	11.0758	7.31e-05	LPELQETDE	2	1	0	3		0.011846							TOPO_DOM	Phosphosite(T97;Y103;T105)	Uniprot(S448),Phosphosite(S714;S732;T733)	0.250322			KCNB2	Potassium voltage-gated channel subfamily B member 2 (Voltage-gated potassium channel subunit Kv2.2)
Q96T59	133	141	+	11.0758	7.31e-05	LPEITEVPE	1	0	0	1										Phosphosite(T8;S9)		0.671722			CDRT15	CMT1A duplicated region transcript 15 protein
Q9UKV0	997	1005	+	11.0758	7.31e-05	LQKIIEIQS	0	1	0	1				0.036982						Uniprot(S22;S220;S240;S451;S554),Phosphosite(S22;S220;S239;S240;S253;S422;T426;T449;S451)		0.0811444			HDAC9,HDAC7,HDAC7B,HDRP,KIAA0744,MITR	Histone deacetylase 9 (HD9) (EC 3.5.1.98) (Histone deacetylase 7B) (HD7) (HD7b) (Histone deacetylase-related protein) (MEF2-interacting transcription repressor MITR)
Q9Y5G0	349	357	+	11.0758	7.31e-05	LEMILENAV	1	0	0	1									DOMAIN,TOPO_DOM	Phosphosite(S137)	Phosphosite(S392;Y870;Y882;Y887)	0.208733			PCDHGB5	Protocadherin gamma-B5 (PCDH-gamma-B5)
Q9Y5G9	32	40	+	11.0758	7.31e-05	LYSVFEEQE	2	0	0	2									DOMAIN,TOPO_DOM		Phosphosite(S458;S470;T589;T628;Y753;Y878;Y890;Y895)	0.182922			PCDHGA4	Protocadherin gamma-A4 (PCDH-gamma-A4)
P04844	177	185	+	11.0606	7.38e-05	LRSIVEEIE	2	0	1	1									TOPO_DOM	Phosphosite(S40;T46;S50;T167)	Phosphosite(Y198;Y216;S257;S280;T282;S324;T326;T397;Y398;T405;T521;T546)	0.202589			RPN2	Dolichyl-diphosphooligosaccharide--protein glycosyltransferase subunit 2 (Dolichyl-diphosphooligosaccharide--protein glycosyltransferase 63 kDa subunit) (RIBIIR) (Ribophorin II) (RPN-II) (Ribophorin-2)
P10244	420	428	+	11.0606	7.38e-05	LSPVTENST	0	3	0	3	0.858874		0.227514	0.027446	Phosphosite					Uniprot(S241;T266;S282;S393),Phosphosite(Y15;T18;S20;S28;S178;T234;S241;T266;S282;S362;S393;T396;T405)	Uniprot(T440;T444;T487;T494;T505;T520;S577),Phosphosite(T440;S443;S452;S454;T465;S470;S472;S475;T476;T486;T487;T494;T505;T518;T520;T538;S585;S629;T693)	0.477667			MYBL2,BMYB	Myb-related protein B (B-Myb) (Myb-like protein 2)
Q14164	94	102	+	11.0606	7.38e-05	LLSVLESPE	1	1	0	2		0.99271							DOMAIN		Uniprot(S172;T501;S664),Phosphosite(Y153;S172;Y179;T463;S464;T474;S479;T501;S519;S522;S664;Y671)	0.2359			IKBKE,IKKE,IKKI,KIAA0151	Inhibitor of nuclear factor kappa-B kinase subunit epsilon (I-kappa-B kinase epsilon) (IKK-E) (IKK-epsilon) (IkBKE) (EC 2.7.11.10) (Inducible I kappa-B kinase) (IKK-i)
Q71SY5	568	576	+	11.0606	7.38e-05	LGPILEDQA	1	0	0	1										Phosphosite(S184)		0.828844			MED25,ACID1,ARC92,PTOV2,TCBAP0758	Mediator of RNA polymerase II transcription subunit 25 (Activator interaction domain-containing protein 1) (Activator-recruited cofactor 92 kDa component) (ARC92) (Mediator complex subunit 25) (p78)
Q7L590	11	19	+	11.0606	7.38e-05	LTALLEENE	2	1	0	3	0.012685										Uniprot(T85;S93;S644),Phosphosite(S26;S54;T85;S93;S95;S143;S150;S155;T192;S196;S212;T217;S219;T234;S238;S261;T296;T314;S435;Y460;S472;S488;S514;T541;S548;S557;S593;T610;S612;T625;Y641;S644;S652;T664;T702;S705;S706;Y725;S824)	0.777833			MCM10,PRO2249	Protein MCM10 homolog (HsMCM10)
Q8TDW7	4397	4405	+	11.0606	7.38e-05	LSDIEEVPN	0	1	0	1	0.994709								TOPO_DOM	Phosphosite(S132;S216;Y227;Y381;S389;T565;T686;S989;S1092;S1097;Y1495;S1499;S1503;Y1519;T1633;S1652;T1654;Y2154;T2157;T2440;S2446;S2870;T2872;Y3099;Y3273;T3867;T3877;Y3946;Y4044;Y4184;Y4222)		0.751544			FAT3,CDHF15,KIAA1989	Protocadherin Fat 3 (hFat3) (Cadherin family member 15) (FAT tumor suppressor homolog 3)
Q9Y5F8	150	158	+	11.0606	7.38e-05	MGTILESAE	1	1	0	2		0.996482							DOMAIN,TOPO_DOM		Phosphosite(T259;S260;Y315;T316;S488;S494;S498;S718;Y876;Y888;Y893)	0.424744			PCDHGB7	Protocadherin gamma-B7 (PCDH-gamma-B7)
P11245	24	32	+	11.0455	7.44e-05	LTDILEHQI	0	1	0	1	0.026286				Phosphosite				HELIX	Phosphosite(Y12)		0.135522			NAT2,AAC2	Arylamine N-acetyltransferase 2 (EC 2.3.1.5) (Arylamide acetylase 2) (N-acetyltransferase type 2) (NAT-2) (Polymorphic arylamine N-acetyltransferase) (PNAT)
P15085	407	415	+	11.0455	7.44e-05	LLTIMEHTL	0	1	0	1			0.088273						HELIX	Phosphosite(Y152;Y158;S272;T274;T338;Y344;T346;S352)		0.0752556			CPA1,CPA	Carboxypeptidase A1 (EC 3.4.17.1)
Q8IV33	280	288	+	11.0455	7.44e-05	LDTVTEEMA	2	0	0	2										Phosphosite(S54)	Phosphosite(T326;S672;S680;T907;T913;S922;S1057;S1064;Y1145;S1161)	0.0725889			KIAA0825,C5orf36	Uncharacterized protein KIAA0825
Q9NRF8	342	350	+	11.0455	7.44e-05	LEKITETED	3	1	0	4		0.682028							HELIX,DOMAIN	Phosphosite(S12;Y53;T189;S261;S277;Y336)	Uniprot(S568;S571;S574),Phosphosite(T378;S562;S564;Y567;S568;S571;S574;S576)	0.189344			CTPS2	CTP synthase 2 (EC 6.3.4.2) (CTP synthetase 2) (UTP--ammonia ligase 2)
[truncated: 4,390 more rows]

## Sheet: b'epsilon
sequence.name	motif.start	motif.end	strand	score	p.value	motif.sequence	numDE	numST	numKR	N=numDE+numST-numKR	netphos.2	netphos.7	netphos.8	netphos.9	phos.2	phos.7	phos.8	phos.9	SS	upstream.phospho	downstream.phospho	iupred	microkit.exp	microkit.exp.comp	Gene.Name	Protein.Name
[truncated: 2,301 more rows]

[truncated: 1 more sheets: combined]
