# Supplementary material for: PP2A-B′ holoenzyme substrate recognition, regulation and role in cytokinesis
Source: Cell Discov. 2017 Aug 8;3:17027–. doi: 10.1038/celldisc.2017.27 (PMC5586252; doi:10.1038/celldisc.2017.27)
Supplement: Supplementary Table S4 [file celldisc201727-s5.xlsx]

## Sheet: b'alpha
category	over_represented_pvalue	under_represented_pvalue	numDEInCat	numInCat	over_represented_padj	kegg.pathway.name	kegg.pathway.diff.genes
path:hsa05217	4.98361e-06	1	7	55	0.00159475	Basal cell carcinoma - Homo sapiens (human)	Q9ULW2 P10070 P10071 P12644 O15169 Q9Y2T1 O00144
path:hsa04390	3.30238e-05	0.999995	9	154	0.00528381	Hippo signaling pathway - Homo sapiens (human)	Q9ULW2 P10070 P30153 P30154 P12644 P18075 O15169 Q9Y2T1 O00144
path:hsa05200	0.00217798	0.9993	13	395	0.232318	Pathways in cancer - Homo sapiens (human)	Q9ULW2 O43293 P42345 P10070 P10071 Q99677 P10275 O94827 Q05397 P12644 O15169 Q9Y2T1 O00144
path:hsa03015	0.00338596	0.999494	5	91	0.270877	mRNA surveillance pathway - Homo sapiens (human)	P51003 Q9UPR3 P30153 P30154 Q9NRJ5
path:hsa00910	0.0062063	0.999788	2	17	0.397203	Nitrogen metabolism - Homo sapiens (human)	P00367 Q16790
path:hsa04350	0.00891461	0.998696	4	84	0.475446	TGF-beta signaling pathway - Homo sapiens (human)	P30153 P30154 P12644 P18075
path:hsa04550	0.0182483	0.995853	5	139	0.834209	Signaling pathways regulating pluripotency of stem cells - Homo sapiens (human)	Q9ULW2 P12644 O15169 Q9Y2T1 O00144
path:hsa04940	0.0263469	0.997966	2	43	0.989782	Type I diabetes mellitus - Homo sapiens (human)	P29459 Q16849
path:hsa04150	0.0278376	0.992938	5	151	0.989782	mTOR signaling pathway - Homo sapiens (human)	Q9ULW2 P42345 Q8N122 P30622 O00144
path:hsa05224	0.0356704	0.990346	5	144	1	Breast cancer - Homo sapiens (human)	Q9ULW2 P42345 O15169 Q9Y2T1 O00144
path:hsa00471	0.0380825	0.999454	1	4	1	D-Glutamine and D-glutamate metabolism - Homo sapiens (human)	P00367
path:hsa00250	0.0436696	0.995607	2	35	1	Alanine, aspartate and glutamate metabolism - Homo sapiens (human)	P00367 P27708
path:hsa04110	0.0611811	0.983763	4	124	1	Cell cycle - Homo sapiens (human)	O96017 P78527 O60566 Q8WWL7
path:hsa04136	0.0639079	0.992099	2	32	1	Autophagy - other - Homo sapiens (human)	P42345 Q8N122
path:hsa04310	0.0667622	0.981727	4	143	1	Wnt signaling pathway - Homo sapiens (human)	Q9ULW2 O15169 Q9Y2T1 O00144
path:hsa04152	0.0703991	0.98044	4	121	1	AMPK signaling pathway - Homo sapiens (human)	P42345 P30153 P30154 Q8N122
path:hsa05142	0.0733699	0.983899	3	102	1	Chagas disease (American trypanosomiasis) - Homo sapiens (human)	P29459 P30153 P30154
path:hsa00533	0.0805794	0.996934	1	14	1	Glycosaminoglycan biosynthesis - keratan sulfate - Homo sapiens (human)	O60909
path:hsa00430	0.0810001	0.996965	1	11	1	Taurine and hypotaurine metabolism - Homo sapiens (human)	P19440
path:hsa00510	0.0834513	0.987825	2	49	1	N-Glycan biosynthesis - Homo sapiens (human)	P04844 O60909
path:hsa04218	0.0944979	0.970891	4	161	1	Cellular senescence - Homo sapiens (human)	O96017 P42345 Q96GY3 Q8WWL7
path:hsa05215	0.0970718	0.976137	3	87	1	Prostate cancer - Homo sapiens (human)	P42345 P14616 P10275
path:hsa04060	0.100346	0.968299	4	270	1	Cytokine-cytokine receptor interaction - Homo sapiens (human)	O75509 Q08334 P29459 P18075
path:hsa04115	0.115264	0.979595	2	68	1	p53 signaling pathway - Homo sapiens (human)	O96017 Q53FA7
path:hsa05134	0.117436	0.979081	2	55	1	Legionellosis - Homo sapiens (human)	Q00613 P29459
path:hsa04071	0.117638	0.968459	3	118	1	Sphingolipid signaling pathway - Homo sapiens (human)	O14939 P30153 P30154
path:hsa00601	0.137281	0.99058	1	27	1	Glycosphingolipid biosynthesis - lacto and neolacto series - Homo sapiens (human)	O60909
path:hsa05205	0.148468	0.939198	5	203	1	Proteoglycans in cancer - Homo sapiens (human)	Q9ULW2 P42345 Q12955 Q05397 O00144
path:hsa04340	0.149153	0.969521	2	47	1	Hedgehog signaling pathway - Homo sapiens (human)	P10070 P10071
path:hsa05165	0.149618	0.924669	8	321	1	Human papillomavirus infection - Homo sapiens (human)	Q9ULW2 P42345 P30153 P30154 Q05397 O15169 Q9Y2T1 O00144
path:hsa05330	0.150646	0.988477	1	38	1	Allograft rejection - Homo sapiens (human)	P29459
path:hsa05166	0.152577	0.936853	5	255	1	HTLV-I infection - Homo sapiens (human)	O96017 Q9ULW2 O60566 Q9Y490 O00144
path:hsa05210	0.155726	0.967145	2	60	1	Colorectal cancer - Homo sapiens (human)	O15169 Q9Y2T1
path:hsa05213	0.169378	0.962562	2	50	1	Endometrial cancer - Homo sapiens (human)	O15169 Q9Y2T1
path:hsa00515	0.177986	0.984011	1	23	1	Mannose type O-glycan biosynthesis - Homo sapiens (human)	O60909
path:hsa04630	0.178713	0.942157	3	156	1	Jak-STAT signaling pathway - Homo sapiens (human)	P42345 Q08334 P29459
path:hsa03450	0.183265	0.98357	1	13	1	Non-homologous end-joining - Homo sapiens (human)	P78527
path:hsa04114	0.186493	0.9386	3	124	1	Oocyte meiosis - Homo sapiens (human)	P10275 P30153 P30154
path:hsa00514	0.199588	0.979757	1	22	1	Other types of O-glycan biosynthesis - Homo sapiens (human)	O60909
path:hsa04140	0.208761	0.927546	3	128	1	Autophagy - animal - Homo sapiens (human)	O43293 P42345 Q8N122
path:hsa00511	0.209486	0.977828	1	18	1	Other glycan degradation - Homo sapiens (human)	Q9HCG7
path:hsa00220	0.228491	0.973206	1	21	1	Arginine biosynthesis - Homo sapiens (human)	P00367
path:hsa04964	0.240198	0.970125	1	23	1	Proximal tubule bicarbonate reclamation - Homo sapiens (human)	P00367
path:hsa04213	0.242631	0.932551	2	62	1	Longevity regulating pathway - multiple species - Homo sapiens (human)	P42345 Q8N122
path:hsa03050	0.246937	0.967695	1	45	1	Proteasome - Homo sapiens (human)	P28072
path:hsa03460	0.248702	0.92993	2	55	1	Fanconi anemia pathway - Homo sapiens (human)	Q9BXW9 Q9Y2M0
path:hsa04730	0.251101	0.928683	2	60	1	Long-term depression - Homo sapiens (human)	P30153 P30154
path:hsa05100	0.271828	0.918368	2	76	1	Bacterial invasion of epithelial cells - Homo sapiens (human)	Q05397 Q96BJ8
path:hsa00480	0.276928	0.958715	1	54	1	Glutathione metabolism - Homo sapiens (human)	P19440
path:hsa00564	0.28424	0.911804	2	97	1	Glycerophospholipid metabolism - Homo sapiens (human)	O14939 Q53EU6
path:hsa00600	0.299877	0.951231	1	47	1	Sphingolipid metabolism - Homo sapiens (human)	Q9HCG7
path:hsa04916	0.304979	0.900782	2	101	1	Melanogenesis - Homo sapiens (human)	Q9ULW2 O00144
path:hsa03008	0.306414	0.899948	2	106	1	Ribosome biogenesis in eukaryotes - Homo sapiens (human)	Q96IC2 Q5TAP6
path:hsa04012	0.308967	0.898802	2	86	1	ErbB signaling pathway - Homo sapiens (human)	P42345 Q05397
path:hsa00860	0.309966	0.947783	1	42	1	Porphyrin and chlorophyll metabolism - Homo sapiens (human)	P53701
path:hsa05143	0.314874	0.946231	1	35	1	African trypanosomiasis - Homo sapiens (human)	P29459
path:hsa05418	0.330315	0.886238	2	139	1	Fluid shear stress and atherosclerosis - Homo sapiens (human)	Q05397 P12644
path:hsa04151	0.345587	0.798983	6	342	1	PI3K-Akt signaling pathway - Homo sapiens (human)	P42345 Q99677 P30153 P30154 Q05397 Q8N122
path:hsa00565	0.347588	0.933125	1	45	1	Ether lipid metabolism - Homo sapiens (human)	O14939
path:hsa03030	0.349865	0.932509	1	36	1	DNA replication - Homo sapiens (human)	P51530
path:hsa05160	0.350007	0.874622	2	131	1	Hepatitis C - Homo sapiens (human)	P30153 P30154
path:hsa04015	0.361746	0.813142	4	210	1	Rap1 signaling pathway - Homo sapiens (human)	Q5TCQ9 Q99677 P47736 Q9Y490
path:hsa04360	0.361781	0.813361	4	175	1	Axon guidance - Homo sapiens (human)	Q9UIW2 Q05397 P49796 P18075
path:hsa05219	0.36578	0.92546	1	41	1	Bladder cancer - Homo sapiens (human)	O43293
path:hsa03010	0.372598	0.921199	1	154	1	Ribosome - Homo sapiens (human)	Q9BYD3
path:hsa04211	0.374087	0.860158	2	89	1	Longevity regulating pathway - Homo sapiens (human)	P42345 Q8N122
path:hsa00052	0.375442	0.921657	1	31	1	Galactose metabolism - Homo sapiens (human)	O60909
path:hsa03022	0.381917	0.917967	1	45	1	Basal transcription factors - Homo sapiens (human)	Q15545
path:hsa00590	0.391301	0.913047	1	62	1	Arachidonic acid metabolism - Homo sapiens (human)	P19440
path:hsa04072	0.401626	0.805773	3	146	1	Phospholipase D signaling pathway - Homo sapiens (human)	P42345 Q99677 O14939
path:hsa05231	0.403682	0.840472	2	99	1	Choline metabolism in cancer - Homo sapiens (human)	P42345 O14939
path:hsa05321	0.404066	0.906657	1	65	1	Inflammatory bowel disease (IBD) - Homo sapiens (human)	P29459
path:hsa05145	0.411287	0.835042	2	113	1	Toxoplasmosis - Homo sapiens (human)	Q08334 P29459
path:hsa04728	0.420959	0.828075	2	130	1	Dopaminergic synapse - Homo sapiens (human)	P30153 P30154
path:hsa04912	0.422052	0.827862	2	92	1	GnRH signaling pathway - Homo sapiens (human)	P01148 O14939
path:hsa04622	0.427496	0.894226	1	70	1	RIG-I-like receptor signaling pathway - Homo sapiens (human)	P29459
path:hsa04320	0.429351	0.895125	1	28	1	Dorso-ventral axis formation - Homo sapiens (human)	Q7Z3Z4
path:hsa04530	0.434353	0.780283	3	170	1	Tight junction - Homo sapiens (human)	P30153 P30154 Q0VF96
path:hsa05144	0.438541	0.888649	1	49	1	Malaria - Homo sapiens (human)	P29459
path:hsa01522	0.441823	0.813516	2	96	1	Endocrine resistance - Homo sapiens (human)	P42345 Q05397
path:hsa00561	0.477476	0.864904	1	61	1	Glycerolipid metabolism - Homo sapiens (human)	Q53EU6
path:hsa05131	0.492533	0.85499	1	65	1	Shigellosis - Homo sapiens (human)	Q96BJ8
path:hsa05221	0.493786	0.854481	1	55	1	Acute myeloid leukemia - Homo sapiens (human)	P42345
path:hsa05152	0.4963	0.770094	2	179	1	Tuberculosis - Homo sapiens (human)	Q08334 P29459
path:hsa05140	0.499443	0.850121	1	74	1	Leishmaniasis - Homo sapiens (human)	P29459
path:hsa04370	0.501254	0.849298	1	59	1	VEGF signaling pathway - Homo sapiens (human)	Q05397
path:hsa05133	0.512214	0.841228	1	76	1	Pertussis - Homo sapiens (human)	P29459
path:hsa04141	0.519288	0.750853	2	166	1	Protein processing in endoplasmic reticulum - Homo sapiens (human)	O95155 P04844
path:hsa05146	0.521905	0.749616	2	96	1	Amoebiasis - Homo sapiens (human)	P29459 Q05397
path:hsa04721	0.538832	0.822078	1	63	1	Synaptic vesicle cycle - Homo sapiens (human)	Q8NB66
path:hsa05214	0.548714	0.814423	1	64	1	Glioma - Homo sapiens (human)	P42345
path:hsa04910	0.549041	0.724832	2	138	1	Insulin signaling pathway - Homo sapiens (human)	P42345 Q8N122
path:hsa04920	0.549768	0.813436	1	69	1	Adipocytokine signaling pathway - Homo sapiens (human)	P42345
path:hsa04371	0.571274	0.704198	2	137	1	Apelin signaling pathway - Homo sapiens (human)	P42345 Q32MK0
path:hsa04930	0.576858	0.792479	1	46	1	Type II diabetes mellitus - Homo sapiens (human)	P42345
path:hsa04620	0.579169	0.788621	1	104	1	Toll-like receptor signaling pathway - Homo sapiens (human)	P29459
path:hsa04261	0.594146	0.68194	2	144	1	Adrenergic signaling in cardiomyocytes - Homo sapiens (human)	P30153 P30154
path:hsa05230	0.599238	0.77195	1	65	1	Central carbon metabolism in cancer - Homo sapiens (human)	P42345
path:hsa04919	0.600423	0.676146	2	116	1	Thyroid hormone signaling pathway - Homo sapiens (human)	P42345 P12644
path:hsa04611	0.606893	0.669492	2	123	1	Platelet activation - Homo sapiens (human)	Q9Y490 Q32MK0
path:hsa01100	0.610502	0.51731	11	1272	1	Metabolic pathways - Homo sapiens (human)	P19440 Q01433 P00367 O14939 Q9HCG7 P04844 P27708 Q53EU6 O60909 P30041 O75038
path:hsa00240	0.616378	0.75517	1	102	1	Pyrimidine metabolism - Homo sapiens (human)	P27708
path:hsa04810	0.63189	0.596299	3	212	1	Regulation of actin cytoskeleton - Homo sapiens (human)	P14616 Q05397 Q32MK0
path:hsa01200	0.644756	0.727033	1	114	1	Carbon metabolism - Homo sapiens (human)	P00367
path:hsa04659	0.645438	0.726442	1	107	1	Th17 cell differentiation - Homo sapiens (human)	P42345
path:hsa04742	0.650039	0.722212	1	83	1	Taste transduction - Homo sapiens (human)	Q15858
path:hsa04144	0.658564	0.56661	3	260	1	Endocytosis - Homo sapiens (human)	Q9Y6D5 O14939 Q9BQI7
path:hsa04658	0.667735	0.703161	1	92	1	Th1 and Th2 cell differentiation - Homo sapiens (human)	P29459
path:hsa04971	0.688485	0.680399	1	75	1	Gastric acid secretion - Homo sapiens (human)	Q32MK0
path:hsa04666	0.688503	0.679884	1	91	1	Fc gamma R-mediated phagocytosis - Homo sapiens (human)	O14939
path:hsa01521	0.690346	0.678104	1	79	1	EGFR tyrosine kinase inhibitor resistance - Homo sapiens (human)	P42345
path:hsa00310	0.690638	0.678677	1	59	1	Lysine degradation - Homo sapiens (human)	O14686
path:hsa04914	0.716971	0.645465	1	99	1	Progesterone-mediated oocyte maturation - Homo sapiens (human)	Q8WWL7
path:hsa04066	0.720209	0.641394	1	99	1	HIF-1 signaling pathway - Homo sapiens (human)	P42345
path:hsa04722	0.73019	0.628216	1	119	1	Neurotrophin signaling pathway - Homo sapiens (human)	Q9ULH0
path:hsa05206	0.737923	0.516891	2	299	1	MicroRNAs in cancer - Homo sapiens (human)	P42345 Q8N122
path:hsa05162	0.741743	0.61272	1	134	1	Measles - Homo sapiens (human)	P29459
path:hsa04670	0.744665	0.609121	1	112	1	Leukocyte transendothelial migration - Homo sapiens (human)	Q05397
path:hsa00562	0.756371	0.594132	1	73	1	Inositol phosphate metabolism - Homo sapiens (human)	O75038
path:hsa04931	0.758427	0.590184	1	107	1	Insulin resistance - Homo sapiens (human)	P42345
path:hsa04217	0.760629	0.586276	1	164	1	Necroptosis - Homo sapiens (human)	P00367
path:hsa04510	0.768085	0.432316	3	199	1	Focal adhesion - Homo sapiens (human)	Q05397 Q9Y490 Q32MK0
path:hsa04210	0.770178	0.572788	1	138	1	Apoptosis - Homo sapiens (human)	P02549
path:hsa04068	0.776452	0.563607	1	132	1	FoxO signaling pathway - Homo sapiens (human)	Q8WWL7
path:hsa05222	0.780902	0.558019	1	84	1	Small cell lung cancer - Homo sapiens (human)	Q05397
path:hsa05167	0.813835	0.50407	1	173	1	Kaposi's sarcoma-associated herpesvirus infection - Homo sapiens (human)	P42345
path:hsa05010	0.814711	0.502619	1	171	1	Alzheimer's disease - Homo sapiens (human)	P02649
path:hsa04024	0.818252	0.402669	2	198	1	cAMP signaling pathway - Homo sapiens (human)	P10071 O14939
path:hsa05164	0.825671	0.483844	1	173	1	Influenza A - Homo sapiens (human)	P29459
path:hsa04010	0.834298	0.376734	2	255	1	MAPK signaling pathway - Homo sapiens (human)	O43283 Q9UL54
path:hsa05202	0.8368	0.464023	1	180	1	Transcriptional misregulation in cancer - Homo sapiens (human)	Q05397
path:hsa04120	0.842466	0.454136	1	137	1	Ubiquitin mediated proteolysis - Homo sapiens (human)	O95155
path:hsa04270	0.843385	0.452697	1	121	1	Vascular smooth muscle contraction - Homo sapiens (human)	Q32MK0
path:hsa04062	0.849336	0.440798	1	185	1	Chemokine signaling pathway - Homo sapiens (human)	Q05397
path:hsa05168	0.854718	0.430522	1	185	1	Herpes simplex infection - Homo sapiens (human)	P29459
path:hsa04724	0.870847	0.399391	1	114	1	Glutamatergic synapse - Homo sapiens (human)	O14939
path:hsa00230	0.883118	0.372828	1	175	1	Purine metabolism - Homo sapiens (human)	Q01433
path:hsa05169	0.883753	0.37125	1	203	1	Epstein-Barr virus infection - Homo sapiens (human)	Q08334
path:hsa05016	0.889654	0.358446	1	193	1	Huntington's disease - Homo sapiens (human)	O00291
path:hsa03013	0.901759	0.331187	1	171	1	RNA transport - Homo sapiens (human)	P49790
path:hsa04921	0.906291	0.320713	1	153	1	Oxytocin signaling pathway - Homo sapiens (human)	Q32MK0
path:hsa04080	0.91413	0.300985	1	278	1	Neuroactive ligand-receptor interaction - Homo sapiens (human)	Q99677
path:hsa04022	0.930874	0.258556	1	163	1	cGMP-PKG signaling pathway - Homo sapiens (human)	Q32MK0
path:hsa04014	0.933516	0.250978	1	227	1	Ras signaling pathway - Homo sapiens (human)	O14939
path:hsa04020	0.952395	0.196655	1	182	1	Calcium signaling pathway - Homo sapiens (human)	Q32MK0

## Sheet: b'gamma
category	over_represented_pvalue	under_represented_pvalue	numDEInCat	numInCat	over_represented_padj	kegg.pathway.name	kegg.pathway.diff.genes
path:hsa04110	1.13434e-06	1	49	124	0.000362988	Cell cycle - Homo sapiens (human)	P24941 Q00534 P50613 Q8WVM7 Q8N3U4 Q9NZH5 P27348 O96017 Q01094 O00716 Q09472 Q8NHZ8 P00519 Q8NDV3 P31947 P49841 Q9UJX5 Q14566 P33993 O75293 Q13315 P0C1S8 Q13415 Q13416 O43929 Q9UJX4 Q13535 P78527 P06400 Q08999 Q9H1A4 O43683 O60566 P10600 P33981 P31946 P62258 P61981 Q04917 P63104 Q8WWL7 Q9UJX2 P20248 P51946 Q99640 Q9UQE7 Q14674 P06493 P30260
path:hsa05033	0.00161789	0.999463	19	40	0.258862	Nicotine addiction - Homo sapiens (human)	Q8TCU5 O60391 A8MPY1 P14867 P47869 O00591 P24046 P28476 P42261 P42262 P42263 P48058 Q05586 Q12879 Q13224 Q14957 O15399 Q00975 Q15825
path:hsa05030	0.00448093	0.998252	19	49	0.31801	Cocaine addiction - Homo sapiens (human)	Q00535 O43889 Q8TCU5 O60391 P16220 Q99941 Q86YR5 P42262 Q05586 Q12879 Q13224 Q14957 O15399 Q14832 P27338 Q70SY1 P07101 Q9UD71 Q96BA8
path:hsa04114	0.00463657	0.997495	38	124	0.31801	Oocyte meiosis - Homo sapiens (human)	P24941 Q9UJ98 Q9NZH5 O60266 P27348 O60503 Q9UKB1 Q8NHZ8 Q8NDV3 Q4G163 Q9UJX5 P08069 P10275 Q14643 Q14573 Q5MJ68 Q9UJX4 P30153 P30154 Q15172 Q16537 P28482 Q15349 Q9H1A4 O43683 P31946 P62258 P61981 Q04917 P63104 Q9UJX2 Q9Y297 Q99640 Q9UQE7 Q14674 Q9H2G2 P06493 P30260
path:hsa04152	0.00636639	0.996476	39	121	0.31801	AMPK signaling pathway - Homo sapiens (human)	O43889 Q96RR4 P13569 Q9UBK2 P16220 Q12778 O43524 Q86TI0 Q96EB6 O95822 P42345 Q13085 P04035 P08069 P06213 P35568 P48357 Q05469 Q9UGJ0 P17858 P08237 Q01813 P42336 Q9UGI9 P30153 P30154 Q06190 Q15172 Q16537 P54619 Q8N122 P23443 Q9UBS0 Q70SY1 Q92574 P49815 Q86V24 P20248 Q96BA8
path:hsa05215	0.0065353	0.996736	29	87	0.31801	Prostate cancer - Homo sapiens (human)	P24941 O43889 O15111 P16220 Q01094 O00716 Q09472 P04626 P11362 P21802 Q12778 P42345 P49841 P08069 P14616 P10275 P25963 P04085 P16234 P09619 P42336 P28482 P06400 Q70SY1 Q07889 Q07890 P14625 Q9GZP0 Q96BA8
path:hsa04130	0.00807792	0.997855	8	34	0.31801	SNARE interactions in vesicular transport - Homo sapiens (human)	O43752 Q12981 Q16623 Q13277 Q13190 P51809 O60499 O00161
path:hsa04730	0.00887005	0.995902	24	60	0.31801	Long-term depression - Homo sapiens (human)	P0C869 Q14344 Q3MJ16 Q9NQ66 P42261 P42262 P42263 Q13255 P33402 Q02108 P08069 Q14643 Q14573 P07948 P29475 Q00722 Q01970 P30153 P30154 Q13976 P28482 P21817 Q9UP65
path:hsa04211	0.0089873	0.99531	31	89	0.31801	Longevity regulating pathway - Homo sapiens (human)	O43889 Q96RR4 Q9UBK2 O60266 O60503 P16220 Q99941 P06730 Q12778 O43524 Q96EB6 P42345 A6NMX2 P08069 P06213 P35568 Q9UGJ0 P42336 Q9UGI9 P54619 Q8N122 P23443 Q9UBS0 Q70SY1 Q92574 P49815 Q86V24 Q9H9B1 Q16566 Q96BA8 Q8TDY2
path:hsa04922	0.00993781	0.994603	33	103	0.31801	Glucagon signaling pathway - Homo sapiens (human)	O43889 Q9UBK2 P16220 Q09472 Q12778 Q9H0K1 Q9NQ66 Q96EB6 P35557 Q13085 Q14643 Q14573 P07864 Q13370 Q9UGJ0 P17858 P46020 P46019 Q93100 Q16816 Q00722 Q01970 Q9UGI9 P60510 Q6IN85 P54619 Q5MIZ7 P11216 P06737 P11217 Q70SY1 Q96BA8 Q9BYZ2
path:hsa05031	0.0133647	0.993561	22	68	0.388792	Amphetamine addiction - Homo sapiens (human)	O43889 Q8TCU5 O60391 P16220 Q99941 Q96EB6 P42261 P42262 P42263 P48058 Q05586 Q12879 Q13224 Q14957 O15399 P27338 Q70SY1 Q16623 P07101 Q16566 Q9UD71 Q96BA8
path:hsa04014	0.023837	0.983838	57	227	0.618303	Ras signaling pathway - Homo sapiens (human)	P0C869 O95267 O43374 Q7LDG7 Q15311 O15111 Q3MJ16 P09603 P29317 P11362 P21802 P22455 P17948 P00519 P42684 Q6VAB6 Q15389 O15123 Q05586 Q12879 Q13224 Q9UHD2 P08069 P48023 P06213 P35968 P08581 P21359 Q9P212 P04085 P16234 P09619 P42336 O14939 Q96KP1 P28482 Q06124 P11233 P11234 Q12967 P20936 Q13972 O14827 P29353 Q86YV0 Q07889 Q07890 Q13043 Q13009 Q9GZP0 Q9UQ13 Q9UP65 Q96PV0 Q8IVT5 Q9UJF2 O95750
path:hsa05203	0.0251186	0.983574	46	201	0.618303	Viral carcinogenesis - Homo sapiens (human)	Q9UBN7 Q9UQL6 P24941 Q00534 O43889 P27348 P51679 P16220 Q99941 Q16531 Q12959 Q09472 Q5T4S7 Q14160 Q92830 P29084 P61978 P07948 Q00653 P25963 P42336 Q08AM6 P28482 P19525 P62191 P49023 P06400 Q08999 Q70SY1 P12931 Q13077 O00463 P31946 P62258 P61981 Q04917 P63104 Q99525 Q969S8 Q14790 Q15628 Q92831 P20248 Q96BA8 Q9UKV0 P06493
path:hsa03450	0.0270712	0.993559	7	13	0.618771	Non-homologous end-joining - Homo sapiens (human)	Q92878 P04053 P12956 Q9UGP5 P49959 P78527 Q13426
path:hsa04910	0.0313152	0.980153	40	138	0.651775	Insulin signaling pathway - Homo sapiens (human)	O75955 O14492 Q9UBK2 P06730 Q12778 P42345 A6NMX2 P35557 Q13905 P49841 Q13085 P52790 O15357 P06213 P35568 Q05469 Q13370 Q9UGJ0 P46020 P46019 Q93100 Q16816 P42336 Q9UGI9 P54619 P41743 P28482 Q8N122 P18031 P10586 P11216 P06737 P11217 P23443 Q9UBS0 P29353 Q07889 Q07890 Q92574 P49815
path:hsa05161	0.0394466	0.974877	36	144	0.651775	Hepatitis B - Homo sapiens (human)	Q6UXS9 P24941 Q00534 O43889 P27348 O15111 P16220 Q99941 Q16531 Q01094 O00716 Q09472 Q14289 O95786 Q9UHD2 P98160 P48023 Q13233 O95644 P25963 P42336 P28482 P06400 Q70SY1 P12931 P52630 Q14765 P10600 O60603 P31946 P63104 Q14790 Q92851 P20248 Q96BA8 Q14164
path:hsa03030	0.0445363	0.980779	12	36	0.651775	DNA replication - Homo sapiens (human)	Q15054 P51530 Q14181 P18858 Q14566 P33993 Q07864 P56282 P35250 P35249 P40937 P27694
path:hsa04540	0.051946	0.968768	28	88	0.651775	Gap junction - Homo sapiens (human)	P04350 P68371 O60266 O60503 P07437 Q9NQ66 Q13255 P41594 P33402 Q02108 Q3ZCM7 Q9BVA1 Q14643 Q14573 P04085 P16234 P09619 Q00722 Q01970 Q13976 P28482 Q07889 Q07890 P12931 Q13885 Q9GZP0 Q9BUF5 P06493
path:hsa03013	0.0528855	0.963797	46	171	0.651775	RNA transport - Homo sapiens (human)	O14744 Q9Y3F4 P60842 Q14240 P06730 Q04637 P78344 Q7L576 Q12769 Q06787 Q5SRE5 A6NMX2 Q96F07 Q7Z3J3 P60228 P0DJD0 P52948 Q96D46 Q9H814 Q7Z3B4 Q8WUM0 Q9H1B4 P57740 Q8NI27 P49792 Q9HC62 A6NKT7 Q16637 P12270 O14715 P0DJD1 P63279 O14980 Q9BW27 Q6I9Y2 P35658 Q99666 O60516 O75822 Q13144 P20042 Q5VU65 O60841 P49790 Q96FV9
path:hsa04217	0.0540691	0.964507	35	164	0.651775	Necroptosis - Homo sapiens (human)	P0C869 Q9UGN5 Q9Y572 Q3MJ16 Q9NQC7 P00367 P49448 Q9BY43 Q9ULZ3 Q13490 P48551 P01579 P15260 P48023 O60674 Q9HD42 Q08752 Q96QT4 Q96EP0 P19525 P11216 P06737 P11217 P52630 Q14765 P19438 O00463 P17655 Q14790 Q9UP65 Q15628 Q13546 O15519 Q96CF2
path:hsa00730	0.0545903	0.985458	5	16	0.651775	Thiamine metabolism - Homo sapiens (human)	Q96M32 Q96MA6 P54819 P27144 Q9H3S4
path:hsa01521	0.0560029	0.967082	25	79	0.651775	EGFR tyrosine kinase inhibitor resistance - Homo sapiens (human)	P06730 P04626 P21860 P21802 O43524 P42345 A6NMX2 P49841 P08069 O60674 P35968 P08581 P21359 P04085 P16234 P09619 P42336 P28482 P23443 Q9UBS0 P29353 Q07889 Q07890 P12931 Q9GZP0
path:hsa03430	0.0587318	0.977707	9	23	0.651775	Mismatch repair - Homo sapiens (human)	Q15054 P52701 P18858 P43246 P35250 P35249 P40937 P27694 Q9UQ84
path:hsa04120	0.0592893	0.960674	38	137	0.651775	Ubiquitin mediated proteolysis - Homo sapiens (human)	Q7Z6Z7 O95155 Q9H0M0 O00308 Q969M7 Q5VVX9 Q16531 Q13049 Q9UKB1 Q8NHZ8 Q5GLZ8 Q9UKT5 Q9UJX5 Q13490 Q13233 O94972 Q9UJX4 Q9HCE7 Q9NR09 Q9C0C9 Q9H1A4 Q9HAU4 P38398 P22314 P41226 P63279 Q96CA5 Q96J02 Q9UJX2 Q15034 O95714 Q15751 Q9Y297 Q7Z3V4 Q14669 Q14145 O94844 P30260
path:hsa04136	0.0618539	0.973006	11	32	0.651775	Autophagy - other - Homo sapiens (human)	O95352 Q2TAZ0 Q9Y4P1 P42345 Q9Y4P8 Q99570 Q8NEB9 Q96BY7 Q8N122 Q9NT62 Q8IYT8
path:hsa03460	0.0629641	0.965535	20	55	0.651775	Fanconi anemia pathway - Homo sapiens (human)	Q96AY2 A4GXA9 O15360 Q9BXW9 Q8NB91 O15287 Q9Y2M0 Q9UBZ9 Q13535 Q9NVI1 O60673 P27694 P38398 P51587 Q13472 O94782 Q86YC2 Q9H9A7 Q9BX63 Q8WXE1
path:hsa04218	0.0660746	0.955131	39	161	0.651775	Cellular senescence - Homo sapiens (human)	Q92878 P24941 Q00534 O96017 Q01094 O00716 Q08050 Q12778 O43524 Q9UKB1 Q96EB6 P42345 Q14643 Q14573 P43627 P43628 P49959 P10244 O75293 Q13315 O95644 P42336 Q13535 Q08752 Q96QT4 P28482 Q96GY3 P06400 Q09028 Q08999 Q9HBA0 P10600 Q92574 P49815 P17655 Q8WWL7 P20248 Q9Y297 P06493
path:hsa00220	0.0661949	0.975697	8	21	0.651775	Arginine biosynthesis - Homo sapiens (human)	Q8N159 P00367 P49448 P00505 P05089 P04424 P29475 P35228
path:hsa04920	0.0677347	0.961498	20	69	0.651775	Adipocytokine signaling pathway - Homo sapiens (human)	Q96RR4 Q9UBK2 O15111 P42345 P35568 O60674 P48357 P25963 O00221 Q9UGJ0 Q9UGI9 P54619 Q04759 Q06124 P19793 P28702 P48443 P19438 Q86V24 Q15628
path:hsa04064	0.0677432	0.958935	24	95	0.651775	NF-kappa B signaling pathway - Homo sapiens (human)	Q9UDY8 O15111 Q8IUD2 O95786 Q9BWT7 Q13490 P05362 P06239 P07948 O75293 Q13315 Q00653 P25963 Q9NWZ3 Q04759 P19438 Q13077 O00463 P63279 Q14258 Q9BXL6 Q15628 Q13546 O15519
path:hsa03050	0.067909	0.969418	10	45	0.651775	Proteasome - Homo sapiens (human)	P01579 P25788 P28066 P60900 P28072 P40306 P62191 P35998 P62195 Q13200
path:hsa04151	0.0686569	0.946865	88	342	0.651775	PI3K-Akt signaling pathway - Homo sapiens (human)	P24941 Q00534 O43889 P27348 O15111 P08572 P12110 P16220 Q99941 P09603 Q99062 P29317 P06730 P11362 P21802 P22455 A4D0S4 Q6ZVD8 O43524 P17948 O60346 P02751 P42345 A6NMX2 A8TX70 Q15389 P25391 Q99677 O15123 P49841 P24821 P48551 P08069 P48023 P24394 P13232 P06213 P35568 Q13683 P16144 P18084 P18564 O60674 P35968 P24043 Q16787 Q16363 O15230 P07942 P55268 Q07820 P08581 P04085 P16234 P09619 P42336 P48736 …
path:hsa03420	0.0693075	0.965113	14	47	0.651775	Nucleotide excision repair - Homo sapiens (human)	P50613 Q15054 Q16531 P18074 P28715 P18858 Q07864 P56282 P35250 P35249 P40937 P27694 Q01831 P51946
path:hsa05167	0.069678	0.952468	38	173	0.651775	Kaposi's sarcoma-associated herpesvirus infection - Homo sapiens (human)	Q29983 Q00534 O15111 P51679 Q8TD46 P16220 P04141 Q01094 O00716 Q09472 P42345 O15123 Q9UHD2 P49841 P08631 P05362 P48551 P15260 Q14643 Q14573 O60674 P07948 Q29980 O95644 P25963 Q8NEB9 P42336 P28482 P19525 P06400 Q9NT62 P12931 P52630 P19438 P26651 Q14790 Q15628 Q14164
path:hsa04622	0.073296	0.959937	16	70	0.651775	RIG-I-like receptor signaling pathway - Homo sapiens (human)	O15111 Q9NQC7 O95786 Q9UHD2 P05000 P29459 Q13233 P25963 Q14258 Q9BRV8 Q14790 Q92851 Q15628 Q13546 Q14164 A7MCY6
path:hsa05034	0.0746729	0.950934	29	180	0.651775	Alcoholism - Homo sapiens (human)	Q9UBN7 Q9UQL6 O43889 Q96RR4 Q8TCU5 O60391 P16220 Q99941 Q99808 Q05586 Q12879 Q13224 Q14957 O15399 P27338 Q16620 P28482 P29353 Q70SY1 Q07889 Q07890 P07101 Q16566 Q99525 Q969S8 Q9UD71 Q8N5S9 Q96BA8 Q9UKV0
path:hsa04931	0.0760937	0.950743	31	107	0.651775	Insulin resistance - Homo sapiens (human)	O43889 Q9UBK2 Q6P1M0 O14975 Q86YN6 P16220 Q12778 P42345 Q9Y2P4 P49841 P06213 P35568 Q6PCB7 P25963 Q9UGJ0 P42336 Q9UGI9 P54619 Q04759 P18031 Q06124 P10586 P11216 P06737 P11217 Q15349 P23443 Q9UBS0 Q70SY1 P19438 Q96BA8
path:hsa04390	0.0773983	0.94702	38	154	0.651775	Hippo signaling pathway - Homo sapiens (human)	Q8NI35 O95996 P46937 P27348 Q9ULW2 Q12959 Q8IX03 Q9UKB1 Q14160 Q9GZV5 P10070 Q5IJ48 P49841 Q13490 Q6P1M3 Q15334 P56705 P30153 P30154 P41743 Q8TEW0 P12643 P12644 P22004 P18075 Q13188 P10600 O15350 P31946 P62258 P61981 Q04917 P63104 O15169 Q9Y2T1 O00144 Q969G9 Q9Y297
path:hsa04621	0.0828598	0.942059	41	168	0.679875	NOD-like receptor signaling pathway - Homo sapiens (human)	Q6UXS9 Q9Y239 Q9Y572 O15111 P58335 P59044 Q8WX94 Q9C000 Q9NQ66 Q96RD7 P32456 Q9ULZ3 Q9UHD2 Q13490 Q16666 P48551 Q14116 Q14643 Q14573 Q13075 P25963 Q9NWZ3 Q00722 Q01970 Q96QT4 Q96EP0 Q8IWA4 Q96RT1 P28482 Q9NPP4 P57730 P52630 Q12888 O00463 P57764 Q14790 Q9BX69 Q13546 O43586 P59046 Q14164
path:hsa03410	0.0881328	0.959753	10	33	0.691508	Base excision repair - Homo sapiens (human)	Q9UGN5 Q15054 Q9UGP5 P27695 P18858 P49916 O15527 Q07864 P56282 O95243
path:hsa00900	0.0885995	0.968462	6	22	0.691508	Terpenoid backbone biosynthesis - Homo sapiens (human)	P49354 Q5T2R2 P04035 Q01581 Q86SQ9 O95749
path:hsa00330	0.0942864	0.95066	13	50	0.718372	Arginine and proline metabolism - Homo sapiens (human)	P12277 P06732 P12532 P17540 P00505 P05089 P27338 P29475 P35228 P04181 A5YM72 P54886
path:hsa00250	0.124186	0.938629	10	35	0.907924	Alanine, aspartate and glutamate metabolism - Homo sapiens (human)	Q8N142 P30566 P30520 Q04609 P00367 P49448 P00505 P04424 Q9BYV1 P27708
path:hsa04650	0.13064	0.911484	26	133	0.907924	Natural killer cell mediated cytotoxicity - Homo sapiens (human)	P43631 Q29983 P04141 Q14289 P06241 P05362 P48551 P01579 P15260 P48023 P20701 P43627 P43628 P43632 P06239 Q29980 O95644 P42336 P28482 P29350 Q06124 P29353 Q07889 Q07890 P52735 O95944
path:hsa04728	0.131595	0.90846	31	130	0.907924	Dopaminergic synapse - Homo sapiens (human)	O43889 P16220 Q99941 Q9NQ66 P42261 P42262 P42263 P48058 Q12879 Q13224 P49840 P49841 Q14643 Q14573 P48549 Q12840 O60282 P27338 Q00722 Q01970 P30153 P30154 Q06190 Q15172 Q16537 P35498 Q70SY1 P07101 Q00975 Q9UD71 Q96BA8
path:hsa01230	0.134943	0.917623	17	75	0.907924	Biosynthesis of amino acids - Homo sapiens (human)	P35520,P0DN79 Q8N159 P06733 P09104 P05062 P00505 P50213 O43837 P05089 P04424 P17858 P08237 Q01813 P54886 P54687 Q9H0I9 P0DN79,P35520
path:hsa00533	0.13654	0.957653	4	14	0.907924	Glycosaminoglycan biosynthesis - keratan sulfate - Homo sapiens (human)	Q11203 O43916 O60513 O60909
path:hsa05134	0.144247	0.916494	14	55	0.907924	Legionellosis - Homo sapiens (human)	Q9ULZ3 Q00613 P34931 P10809 P29459 Q14116 Q13075 Q00653 P25963 Q9NPP4 O60603 P55072 P55210 Q14790
path:hsa04668	0.144449	0.90314	24	108	0.907924	TNF signaling pathway - Homo sapiens (human)	O43889 Q9Y572 O15111 P16220 Q99941 P09603 P04141 Q13490 P05362 P25963 P42336 P28482 Q70SY1 P19438 Q13077 O00463 Q96J02 P55210 Q14790 Q92851 Q15628 Q13546 O15519 Q96BA8
path:hsa00120	0.14707	0.946094	5	17	0.907924	Primary bile acid biosynthesis - Homo sapiens (human)	O14734 Q9UNU6 P51659 P51857 O75881
path:hsa04710	0.151091	0.92535	9	31	0.907924	Circadian rhythm - Homo sapiens (human)	P16220 Q16526 Q49AN0 Q9UKB1 Q9UGJ0 O15534 Q9UGI9 P54619 Q9Y297
path:hsa05222	0.15494	0.895198	27	84	0.907924	Small cell lung cancer - Homo sapiens (human)	P24941 Q00534 O15111 P08572 Q01094 O00716 A4D0S4 P02751 P25391 Q13490 P24043 Q16787 Q16363 O15230 P07942 P55268 P25963 P35228 P42336 Q05397 P06400 P19793 P28702 P48443 Q13077 O00463 Q96CA5
path:hsa00562	0.155282	0.897263	25	73	0.907924	Inositol phosphate metabolism - Homo sapiens (human)	Q5T9C9 Q9Y2I7 Q9NTJ5 Q9NQ66 Q8NFU5 Q96PE3 P32019 O15357 Q13496 Q01968 Q9P212 Q8NEB9 P42336 P48736 P42356 Q9UBF8 Q00722 Q01970 Q8NCE2 Q96DU7 Q99755 O43426 Q9Y216 Q9NYA4 O75038
path:hsa05016	0.156214	0.88334	41	193	0.907924	Huntington's disease - Homo sapiens (human)	O43889 Q13561 Q9UBK2 P09496 Q0VDD8 P16220 Q9P225 P63010 Q8TE73 Q9C0G6 Q96JB1 Q9NYC9 Q8IVF4 Q6ZR08 Q09472 Q9NQ66 Q96ST3 Q9P2D7 Q05586 Q13224 P41594 P42858 O00291 Q14643 A0A096LP55 P00846 O75306 O43181 Q00722 Q01970 Q9NWB7 Q8TD57 Q8WXX0 P31040 Q70SY1 O00268 P07919 Q14790 Q96DT5 P54257 Q96BA8
path:hsa04724	0.163877	0.88233	35	114	0.907924	Glutamatergic synapse - Homo sapiens (human)	P0C869 O60266 O60503 Q8TCU5 O60391 Q3MJ16 Q9UPX8 Q9NQ66 P42261 P42262 P42263 P48058 P39086 Q13002 Q16478 Q05586 Q12879 Q13224 Q14957 O15399 Q13255 Q14832 P41594 Q14643 Q14573 P48549 Q00722 Q01970 O14939 P28482 P43003 P48995 Q9UP65 O14490
path:hsa04072	0.165176	0.877501	41	146	0.907924	Phospholipase D signaling pathway - Homo sapiens (human)	P0C869 O95398 Q14344 O60266 Q8WZA2 O60503 Q3MJ16 Q14289 Q9NQ66 P42345 P06241 Q99677 Q13255 Q14832 P41594 P06213 P04085 P16234 P09619 P42336 P48736 Q00722 Q01970 O14939 P28482 Q9NRZ5 Q06124 P11233 P11234 Q12967 P29353 Q07889 Q07890 Q92574 P49815 Q9GZP0 Q99755 Q13574 Q9UP65 O43739
path:hsa03440	0.166572	0.905314	13	41	0.907924	Homologous recombination - Homo sapiens (human)	Q92878 Q15054 Q92547 Q96AY2 P49959 Q13315 P27694 P38398 P51587 Q13472 O43542 Q86YC2 Q9BX63
path:hsa05010	0.166846	0.878344	33	171	0.907924	Alzheimer's disease - Homo sapiens (human)	Q6UXS9 Q00535 O95197 P18850 Q9NQ66 Q05586 Q12879 Q13224 Q14957 O15399 P49841 P02649 Q14643 Q14573 A0A096LP55 P00846 O75306 O43181 P29475 P16615 Q00722 Q01970 P28482 Q9NQC3 Q15413 P31040 P78536 P19438 P07919 O60840 P17655 P55210 Q14790
path:hsa05169	0.169143	0.871458	44	203	0.907924	Epstein-Barr virus infection - Homo sapiens (human)	Q9UQL6 P24941 Q9BUI4 P27348 O14802 O15111 Q09472 P06734 O95786 Q9UHD2 P49841 P29084 P34931 P04792 P05362 P01579 Q08334 P20701 P07948 Q00653 P25963 O00221 P42336 Q9NW08 P19525 P62191 P35998 P62195 Q13200 P06400 Q13077 O00463 P08670 O14980 P31946 P62258 P61981 Q04917 P63104 P35658 Q15628 Q13546 P20248 P06493
path:hsa04141	0.17139	0.873029	37	166	0.907924	Protein processing in endoplasmic reticulum - Homo sapiens (human)	Q6UXS9 Q15084 O95155 Q92598 Q9UGP8 Q99941 P35638 O95757 P18850 Q9NRD1 Q96HE7 P34931 P46977 P33908 P54252 Q16236 P07237 Q5VVQ6 P19525 Q13217 Q9NYU2 Q9NRR5 P04843 P04844 Q9UBV2 Q96KC8 Q9H173 P14625 P55072 Q9BZQ6 Q5TEA6 Q8NBS9 P27824 P17655 Q9H3M9 Q9Y263 P53992
path:hsa05130	0.174867	0.896752	13	55	0.907924	Pathogenic Escherichia coli infection - Homo sapiens (human)	P04350 P68371 P27348 P07437 P00519 P06241 Q3ZCM7 Q9BVA1 Q13885 P63104 Q9BUF5 O00401 Q92974
path:hsa04623	0.179257	0.894512	12	64	0.907924	Cytosolic DNA-sensing pathway - Homo sapiens (human)	Q9BUI4 Q9Y572 O14802 O15111 O95786 Q9ULZ3 Q9UHD2 Q14116 P25963 Q9NW08 Q13546 Q14164
path:hsa05142	0.18671	0.872441	22	102	0.907924	Chagas disease (American trypanosomiasis) - Homo sapiens (human)	Q9Y2C9 O15111 Q9NQ66 P30679 P01579 P15260 P48023 P29459 P25963 P35228 Q9NWZ3 P42336 Q00722 Q01970 P30153 P30154 P28482 P10600 O60603 P19438 Q14790 O15519
path:hsa05166	0.189758	0.84967	56	255	0.907924	HTLV-I infection - Homo sapiens (human)	O95996 Q92993 Q15054 Q9NZH5 O60266 O96017 Q9ULW2 O15111 O60503 P16220 Q03060 P04141 Q12959 Q01094 O00716 Q09472 Q8NHZ8 Q92830 P49841 Q9UJX5 P05362 P20701 P06239 Q13233 P10244 P18846 Q13315 O95644 Q00653 P25963 Q9UJX4 P04085 P16234 P09619 P42336 Q07864 P56282 P56705 Q13535 Q08AM6 P06400 Q9H1A4 O60566 P10600 Q9Y490 P19438 O14980 P26651 P27930 P27824 Q9Y4A5 O00144 Q9Y4G6 Q9UJX2 Q92831 P30260
path:hsa00471	0.190161	0.970445	2	4	0.907924	D-Glutamine and D-glutamate metabolism - Homo sapiens (human)	P00367 P49448
path:hsa05143	0.191782	0.898234	9	35	0.907924	African trypanosomiasis - Homo sapiens (human)	Q9NQ66 P05362 P01579 P48023 P29459 Q14116 Q16363 Q00722 Q01970
path:hsa05218	0.196785	0.875788	15	69	0.907924	Melanoma - Homo sapiens (human)	Q00534 Q01094 O00716 P11362 P08069 P08581 O75030 P04085 P16234 P09619 P42336 P28482 P06400 Q9GZP0 O95750
path:hsa05014	0.203448	0.876973	13	51	0.907924	Amyotrophic lateral sclerosis (ALS) - Homo sapiens (human)	Q6UXS9 O96008 P42261 P42262 Q05586 Q12879 Q13224 Q14957 O15399 P07197 P29475 Q96Q42 P19438
path:hsa04520	0.204517	0.861492	22	72	0.907924	Adherens junction - Homo sapiens (human)	Q09472 P04626 P11362 P06241 Q9NQS3 P08069 P06213 P08581 Q9UBE8 P28482 Q8TEW0 P18031 P29350 P23467 P10586 P28827 P12931 P07947 Q96NY8 P46940 O00401 O94887
path:hsa00030	0.205774	0.897949	7	30	0.907924	Pentose phosphate pathway - Homo sapiens (human)	P05062 O95336 Q9Y315 P17858 P08237 Q01813 Q9H0I9
path:hsa00790	0.207447	0.922458	4	16	0.907924	Folate biosynthesis - Homo sapiens (human)	Q9NQX3 P30793 Q9NZB8 Q96EN8
path:hsa03040	0.210364	0.846973	28	134	0.907924	Spliceosome - Homo sapiens (human)	O75940 Q6P2Q9 P83876 O14776 Q14562 O75643 O15042 Q15393 O75533 Q9Y4Y9 O94906 Q6NWY9 P62310 P61978 P34931 O95777 Q8WYA6 Q8NI27 Q8TA86 P09012 P08579 Q99633 Q15029 Q9BUQ8 O60306 Q7L014 Q99459 Q96FV9
path:hsa00280	0.211515	0.876081	11	48	0.907924	Valine, leucine and isoleucine degradation - Homo sapiens (human)	P09110 P55084 Q01581 Q06278 P11310 P16219 P22033 P05165 P54687 Q9BYC2 Q9BYV1
path:hsa00512	0.217259	0.885995	8	31	0.907924	Mucin type O-glycan biosynthesis - Homo sapiens (human)	Q8NCL4 Q10471 Q14435 Q9NY28 Q8N428 Q96FL9 Q8IXK2 O43286
path:hsa04392	0.218201	0.882996	9	29	0.907924	Hippo signaling pathway - multiple species - Homo sapiens (human)	P46937 Q8IX03 Q9GZV5 Q6V1P9 Q13188 Q6V0I7 Q9H2L5 Q96JQ0 P50749
path:hsa01210	0.219223	0.906831	5	18	0.907924	2-Oxocarboxylic acid metabolism - Homo sapiens (human)	Q8N159 P00505 P50213 O43837 P54687
path:hsa03022	0.220064	0.870588	11	45	0.907924	Basal transcription factors - Homo sapiens (human)	P50613 Q8IZX4 P18074 P29084 P21675 Q6P1X5 O00268 P49848 Q15545 P51946 Q9UHL9
path:hsa00515	0.222392	0.89553	6	23	0.907924	Mannose type O-glycan biosynthesis - Homo sapiens (human)	Q9Y2B1 Q8N3Y3 Q11203 A4D126 O60909 O95461
path:hsa00100	0.226743	0.900995	5	20	0.907924	Steroid biosynthesis - Homo sapiens (human)	Q15392 P37268 O75845 P35610 Q14534
path:hsa04722	0.229333	0.832842	27	119	0.907924	Neurotrophin signaling pathway - Homo sapiens (human)	O14492 Q8WU20 Q9UKN5 O43524 P00519 Q9NRF2 Q13905 P49841 P48023 P35568 Q13233 P25963 O00221 Q16620 Q16288 Q9NWZ3 P42336 P28482 Q9ULH0 Q06124 Q15349 P29353 Q07889 Q07890 O15350 P62258 Q16566
path:hsa01200	0.229818	0.835272	24	114	0.907924	Carbon metabolism - Homo sapiens (human)	P06733 P09104 P10768 P05062 O95336 P35557 P23378 P00367 P49448 P00505 P52790 P11310 P50213 O43837 P16219 P23368 P22033 P05165 P17858 P08237 Q01813 Q9UJM8 P31040 Q9H0I9
path:hsa00910	0.23333	0.907681	4	17	0.910555	Nitrogen metabolism - Homo sapiens (human)	P00367 P49448 P23280 Q16790
path:hsa00591	0.247955	0.870551	7	29	0.946204	Linoleic acid metabolism - Homo sapiens (human)	P0C869 Q3MJ16 Q6P1J6 P33261 P11712 Q9UP65
path:hsa03008	0.251779	0.819733	22	106	0.946204	Ribosome biogenesis in eukaryotes - Homo sapiens (human)	Q9Y2P8 O00566 O00567 Q9BVJ6 Q9NU22 Q9Y3B8 Q9BVP2 Q9NRR4 O15381 Q96D46 Q9Y3A5 Q8IZH2 Q9NVN8 Q9H583 Q9NW13 Q9H089 Q9H1B4 Q9H6R4 O14980 Q7Z2Z2 Q96IC2 Q5TAP6
path:hsa00982	0.254198	0.835837	13	70	0.946204	Drug metabolism - cytochrome P450 - Homo sapiens (human)	Q9H4Y5 P28332 P40394 P33261 P11712 P10635 P48448 Q99518 P08263 P09210 Q16772 Q06278 P27338
path:hsa04144	0.254292	0.791553	61	260	0.946204	Endocytosis - Homo sapiens (human)	Q9H4P4 Q13636 Q9H0M0 Q4G0F5 Q8WZ64 Q99490 P09496 Q5T9C9 P63010 P21860 Q15303 P21802 P22455 Q7L804 Q5JU85 P17948 Q2M389 Q86XE0 Q9BXF6 P32298 P34947 Q9BY43 Q96B97 Q9NZN4 P34931 P08069 P11717 P35968 Q12840 O60282 P08581 Q86VN1 Q9HD42 P16234 O14939 Q96QK1 P41743 Q8TEW0 Q9HCE7 Q9HAU4 Q13596 O60749 P12931 P10600 Q9H9H4 Q6WKZ4 Q96T51 Q96J02 Q99755 Q15075 Q9BQI7 O95219 Q92538 O00401 Q96CF2 O43739 Q96EY5 …
path:hsa05220	0.259005	0.82406	17	71	0.952663	Chronic myeloid leukemia - Homo sapiens (human)	Q00534 O15111 Q13363 P56545 Q01094 O00716 P00519 P25963 P42336 P28482 Q06124 P06400 P11274 P29353 Q07889 Q07890 P10600
path:hsa04720	0.264026	0.817895	19	67	0.954323	Long-term potentiation - Homo sapiens (human)	O95398 Q09472 Q9NQ66 P42261 P42262 Q05586 Q12879 Q13224 Q14957 O15399 Q13255 P41594 Q14643 Q14573 Q00722 Q01970 P28482 Q15349 Q16566
path:hsa04962	0.269362	0.837454	10	44	0.954323	Vasopressin-regulated water reabsorption - Homo sapiens (human)	O43889 Q13561 O60266 O60503 P16220 Q14204 O43237 Q70SY1 Q8NCM8 Q96BA8
path:hsa05145	0.269632	0.799371	27	113	0.954323	Toxoplasmosis - Homo sapiens (human)	O15111 A4D0S4 P25391 Q13490 P34931 P01579 P15260 Q08334 P29459 O60674 P24043 Q16787 Q16363 O15230 P07942 P55268 P33076 P25963 P35228 Q9NWZ3 P48736 P28482 P10600 O60603 P19438 Q96CA5 Q14790
path:hsa00640	0.273741	0.846298	8	32	0.954323	Propanoate metabolism - Homo sapiens (human)	O95822 Q13085 P11310 P07864 P22033 P05165 Q9NTX5 Q9BYZ2
path:hsa04630	0.274368	0.790381	30	156	0.954323	Jak-STAT signaling pathway - Homo sapiens (human)	Q9NSE2 P26441 P04141 Q99062 Q8IU57 Q09472 P42345 P14136 Q06278 P48551 P01579 P15260 P05000 P24394 P13232 Q08334 P29459 O60674 P48357 Q07820 Q9HBE5 P42336 Q9UHF4 P17706 P29350 Q06124 Q07889 Q07890 P52630 Q14765
path:hsa00592	0.287059	0.851783	6	25	0.987731	alpha-Linolenic acid metabolism - Homo sapiens (human)	P0C869 Q3MJ16 Q6P1J6 P09110 Q9UP65
path:hsa04210	0.30773	0.762908	29	138	1	Apoptosis - Homo sapiens (human)	Q9UGN5 Q6UXS9 O15111 P35638 O76075 Q13490 P48023 Q14643 Q14573 P20700 Q07820 O75293 Q13315 P25963 P42336 P28482 Q12923 P02549 P19438 Q13077 P17655 P55212 P55210 Q14790 Q92851 Q03252 Q15628 Q13546 O15519
path:hsa04213	0.308578	0.785104	17	62	1	Longevity regulating pathway - multiple species - Homo sapiens (human)	O60266 O60503 Q12778 O43524 Q96EB6 P42345 P34931 P08069 P06213 P35568 Q9UGJ0 P42336 Q9UGI9 P54619 Q8N122 P23443 Q9UBS0
path:hsa04371	0.311607	0.756528	33	137	1	Apelin signaling pathway - Homo sapiens (human)	Q9UQL6 Q14344 Q9UBK2 O60266 O60503 Q9NQ66 P42345 Q99570 Q14643 Q14573 Q05469 P29475 P35228 Q9UM47 Q13370 Q9UGJ0 Q8NEB9 P48736 Q00722 Q01970 Q9UGI9 P54619 P28482 P23443 Q9UBS0 P21817 Q92736 Q15413 Q9UPR5 P32418 P57103 Q16566 Q32MK0
path:hsa04115	0.316363	0.78613	13	68	1	p53 signaling pathway - Homo sapiens (human)	P24941 Q00534 O96017 P31947 O75293 Q13315 Q13535 O15350 P49815 Q14790 P51959 Q53FA7 P06493
path:hsa04713	0.322338	0.755543	27	96	1	Circadian entrainment - Homo sapiens (human)	O60266 O60503 P16220 Q9NQ66 P42261 P42262 P42263 P48058 Q05586 Q12879 Q13224 Q14957 O15399 P33402 Q02108 Q14643 Q14573 P48549 P29475 O15534 Q00722 Q01970 Q13976 P28482 P21817 Q92736 Q15413
path:hsa00520	0.330619	0.788484	10	48	1	Amino sugar and nucleotide sugar metabolism - Homo sapiens (human)	P46926 P51570 P35557 P52790 Q7L1T6 O95394 Q9NR45 Q8NFW8 O14772 Q3KQV9
path:hsa00052	0.332228	0.798462	9	31	1	Galactose metabolism - Homo sapiens (human)	P51570 P35557 P52790 P09848 P17858 P08237 Q01813 O60909 Q2M2H8
path:hsa04932	0.33241	0.748297	22	149	1	Non-alcoholic fatty liver disease (NAFLD) - Homo sapiens (human)	P35638 P49840 P49841 P48023 P06213 P35568 P48357 A0A096LP55 O75306 O43181 Q9UGJ0 P42336 Q9UGI9 P54619 P19793 P31040 P19438 P07919 Q86V24 Q96J02 P55210 Q14790
path:hsa05152	0.343329	0.725814	33	179	1	Tuberculosis - Homo sapiens (human)	Q13488 Q9H2X3 Q9Y2C9 Q9UDY8 P31146 P16220 Q09472 Q9NZN5 P10809 P01579 P15260 Q08334 P29459 Q14116 O60674 P33076 P22897 P35228 Q9NWZ3 Q9UI12 Q8NEB9 P28482 P12931 P10600 Q15399 O60603 P19438 Q14790 Q15075 Q92851 Q15628 Q8IVT5 Q9UBG0
path:hsa00010	0.355143	0.753663	13	67	1	Glycolysis / Gluconeogenesis - Homo sapiens (human)	P28332 P40394 P06733 P09104 P48448 P05062 P35557 P52790 P07864 P17858 P08237 Q01813 Q9BYZ2
path:hsa04530	0.357469	0.708202	41	170	1	Tight junction - Homo sapiens (human)	Q8NI35 P13569 Q8IY63 Q12959 P04626 Q9Y2K3 Q6ZSZ5 Q14160 P34932 Q6P1M3 Q15334 Q13233 P12882 Q9UKX2 P11055 P13535 P35579 P35580 Q9UGJ0 Q9UGI9 Q68EM7 P30153 P30154 P54619 P41743 Q8TEW0 Q9P2M7 A7E2Y1 P12931 Q13009 Q7Z406 Q92797 Q0VF96 Q9UKX3 O75970 O00401 P29017 Q92974 Q5JTD0 Q9UDY2 Q9Y4G8
path:hsa01524	0.369795	0.732299	16	73	1	Platinum drug resistance - Homo sapiens (human)	Q9H4Y5 Q92887 P04626 P08263 P09210 Q16772 P52701 Q13490 P48023 P43246 Q13315 P42336 P28482 O60673 P38398 Q14790
path:hsa05165	0.37116	0.677191	84	321	1	Human papillomavirus infection - Homo sapiens (human)	Q9UBN7 Q9UQL6 P24941 Q8NI35 Q00534 O95996 Q13488 O43889 Q9ULW2 O15111 P08572 P12110 P16220 Q12959 Q01094 Q09472 A4D0S4 Q12778 P02751 Q5T4S7 Q14160 P42345 A8TX70 P25391 Q9UHD2 P49841 P24821 P48551 P48023 Q13683 P16144 P18084 P18564 P24043 Q16787 Q16363 O15230 P07942 P55268 Q6P1M3 Q15334 Q13315 Q12986 P46531 Q9UM47 P09619 P42336 P56705 Q13535 P30153 P30154 Q06190 Q15172 Q16537 P41743 P28482 P19525 …
path:hsa04350	0.373115	0.725603	17	84	1	TGF-beta signaling pathway - Homo sapiens (human)	Q09472 P01579 O43541 P30153 P30154 P28482 Q9HCE7 P23443 Q9UBS0 Q9HAU4 P12643 P12644 P22004 P18075 P10600 Q13705 O95405
path:hsa05323	0.375343	0.733381	13	90	1	Rheumatoid arthritis - Homo sapiens (human)	Q13488 P09603 P04141 P17948 Q15389 P05362 P01579 Q14116 P20701 Q9UI12 P10600 O60603 Q96A05
path:hsa04062	0.377976	0.692981	34	185	1	Chemokine signaling pathway - Homo sapiens (human)	Q7LDG7 O60266 O15111 O60503 P51679 Q92608 Q14289 O43524 Q9NQ66 P32298 P34947 P49840 P49841 P08631 Q08881 O60674 P07948 P25963 P42336 Q00722 Q01970 P28482 Q8TEW0 Q05397 Q8TCU6 P49023 P29353 Q07889 Q07890 P12931 P52630 Q13009 P52735 O00401
path:hsa04215	0.384514	0.774619	6	33	1	Apoptosis - multiple species - Homo sapiens (human)	Q13490 Q9NR09 P19438 Q96CA5 P55210 Q14790
path:hsa05200	0.387199	0.659416	90	395	1	Pathways in cancer - Homo sapiens (human)	O95267 P24941 Q00534 Q7LDG7 O95996 Q14344 O60266 Q15311 Q9ULW2 O15111 O60503 P08572 Q99062 Q13363 P56545 O43293 Q01094 O00716 Q09472 P04626 P11362 P21802 A4D0S4 Q12778 P36888 Q9NQ66 P02751 Q9NZN5 P42345 P00519 P10070 P10071 P25391 Q99677 P49841 P52701 Q13490 P08069 P48023 P10275 Q2M1P5 P24043 Q16787 Q16363 O15230 P07942 P55268 P08581 O75030 P43246 Q00653 P25963 P35228 P04085 P16234 P09619 P42336 …
path:hsa04145	0.388862	0.6878	30	152	1	Phagosome - Homo sapiens (human)	Q13488 Q9H2X3 Q9Y2C9 P04350 P68371 P31146 Q14204 O43237 Q9Y2I7 P07437 Q86Y82 Q3ZCM7 Q9BVA1 P18084 P22897 P19878 P29475 Q9UI12 Q8NEB9 Q03518 P35442 O60603 Q13885 Q8NCM8 Q5KU26 P27824 Q15075 Q9BUF5 Q96A05 Q9UBG0
path:hsa00350	0.391978	0.759307	7	35	1	Tyrosine metabolism - Homo sapiens (human)	P28332 P40394 P48448 P00505 Q06278 P27338 P07101
path:hsa00565	0.393765	0.741534	9	45	1	Ether lipid metabolism - Homo sapiens (human)	P0C869 Q3MJ16 Q6P1J6 Q8IV08 O14939 Q16880 O00116 Q9UP65
path:hsa04725	0.401697	0.681931	27	112	1	Cholinergic synapse - Homo sapiens (human)	O43889 O60266 P32297 O60503 P16220 Q9NQ66 P06241 Q14643 Q14573 O60674 P63252 P48549 P48050 Q14500 O43525 P42336 P48736 Q00722 Q01970 P28482 Q70SY1 Q00975 O60840 Q16566 Q15825 Q96BA8 P56696
path:hsa05204	0.402819	0.709877	13	82	1	Chemical carcinogenesis - Homo sapiens (human)	P11245 P24462 Q9H4Y5 P28332 P40394 P33261 P11712 P33260 P48448 P08263 P09210 Q16772
path:hsa05416	0.405133	0.714975	12	59	1	Viral myocarditis - Homo sapiens (human)	P11532 Q04637 P78344 P00519 P06241 P42684 P05362 P20701 P24043 P13533 P12883 Q14790
path:hsa04611	0.40595	0.671679	33	123	1	Platelet activation - Homo sapiens (human)	P0C869 O95267 Q7LDG7 Q14344 O60266 O60503 Q3MJ16 Q9NQ66 Q9NZN5 P06241 P33402 Q02108 Q14643 Q14573 P07948 P42336 P48736 Q00722 Q01970 P41743 Q13976 P28482 P23219 P12931 Q9Y490 P04275 Q9Y4G6 Q86UX7 Q9UP65 O00161 Q92888 Q32MK0
path:hsa00532	0.407547	0.775821	5	20	1	Glycosaminoglycan biosynthesis - chondroitin sulfate / dermatan sulfate - Homo sapiens (human)	Q9Y2C2 Q9UBV7 Q9UL01 Q9NRB3 Q7LGC8
path:hsa04660	0.409752	0.68303	21	103	1	T cell receptor signaling pathway - Homo sapiens (human)	O95267 Q9UDY8 O15111 P04141 Q12959 P06241 P49841 P01579 Q08881 P06239 O95644 P25963 O00221 P42336 Q04759 P28482 P29350 P08575 Q07889 Q07890 P52735
path:hsa05418	0.412934	0.67287	24	139	1	Fluid shear stress and atherosclerosis - Homo sapiens (human)	O15111 Q9H4Y5 P08263 P09210 Q16772 P05362 P01579 P35968 P19878 Q16236 P04085 P16284 P42336 Q05397 Q9HBA0 P31431 P12644 P12931 P19438 P14625 P27930 Q92974 Q13705 Q14145
path:hsa02010	0.415043	0.69878	18	45	1	ABC transporters - Homo sapiens (human)	Q8IZY2 Q8WWZ4 Q8IUA7 P13569 Q92887 Q86UQ4 O95477 Q9BZC7 O75027 Q8WWZ7 P78363 Q86UK0 Q2M3G0 O95255 P33527 Q03518 Q96J66 Q5T3U5
path:hsa03320	0.4153	0.696939	14	72	1	PPAR signaling pathway - Homo sapiens (human)	Q6P1M0 O14975 Q6Q788 Q9UNU6 Q9Y2P4 P09110 P11310 P02656 Q13418 Q6PCB7 Q00G26 P19793 P28702 P48443
path:hsa04140	0.417309	0.664855	28	128	1	Autophagy - animal - Homo sapiens (human)	O95352 Q96RR4 O43293 Q2TAZ0 Q9Y4P1 P42345 Q9Y4P8 Q99570 P08069 P35568 Q14643 Q8NEB9 P42336 Q9HBF4 Q96BY7 Q04759 P28482 Q8N122 P23443 Q9UBS0 Q8NCE2 Q9NT62 Q92574 P49815 O15519 Q9NYA4 Q8IYT8 Q8TDY2
path:hsa00230	0.418939	0.652827	37	175	1	Purine metabolism - Homo sapiens (human)	Q9BUI4 Q15054 Q9Y233 O60266 O14802 O60503 Q96M32 Q8N142 P30566 Q96MA6 P30520 P54819 P27144 Q5TCS8 Q14181 P22102 Q01433 P33402 Q02108 Q8TCD5 P12268 P16066 P20594 Q9P2T1 O00408 Q14432 Q13370 P51160 Q13946 O60658 P35913 Q07864 P56282 Q9NW08 Q3LIE5 O76074 P49915
path:hsa05223	0.431583	0.685255	14	58	1	Non-small cell lung cancer - Homo sapiens (human)	Q00534 Q01094 O00716 P04626 O43524 P42336 P28482 P06400 P19793 P28702 P48443 Q07889 Q07890 Q13043
path:hsa00290	0.432092	0.913125	1	4	1	Valine, leucine and isoleucine biosynthesis - Homo sapiens (human)	P54687
path:hsa04015	0.434108	0.63018	49	210	1	Rap1 signaling pathway - Homo sapiens (human)	Q7LDG7 O95398 O60266 Q8WZA2 O60503 P09603 P29317 P11362 P21802 P22455 P17948 Q9NQ66 Q5TCQ9 Q15389 Q99677 O15123 Q13905 Q05586 Q12879 Q13224 P08069 P06213 P20701 P35968 P08581 Q9P212 P04085 P16234 P09619 P42336 Q00722 Q01970 P41743 P28482 Q8TEW0 P11233 P11234 Q12967 P47736 P12931 Q13009 Q9Y490 P52735 Q9GZP0 Q9Y4G6 Q9Y4G8 Q8N1I0 O94887 O95750
path:hsa05230	0.435319	0.675012	16	65	1	Central carbon metabolism in cancer - Homo sapiens (human)	P04626 P11362 P21802 P36888 P42345 P35557 P52790 P08581 Q16288 P16234 P09619 P17858 P08237 Q01813 P42336 P28482
path:hsa05132	0.441582	0.660938	18	86	1	Salmonella infection - Homo sapiens (human)	P04141 Q6P597 Q14204 O43237 O75369 Q9ULZ3 P01579 P15260 Q14116 P35579 P35580 P35228 Q16513 P28482 Q9NPP4 Q8NCM8 Q7Z406 O00401
path:hsa04960	0.445599	0.699717	9	37	1	Aldosterone-regulated sodium reabsorption - Homo sapiens (human)	P31947 P06213 P35568 P48048 P08235 Q13733 P42336 P28482 P37088
path:hsa00130	0.448652	0.823175	2	11	1	Ubiquinone and other terpenoid-quinone biosynthesis - Homo sapiens (human)	Q9Y2Z9 Q9NZJ6
path:hsa05212	0.449352	0.667372	14	64	1	Pancreatic cancer - Homo sapiens (human)	Q00534 Q15311 O15111 Q01094 O00716 P04626 P42336 P28482 P11233 P11234 Q12967 P06400 P51587 P10600
path:hsa04340	0.454646	0.674104	12	47	1	Hedgehog signaling pathway - Homo sapiens (human)	Q86UK5 P57679 Q9UKB1 Q8N6U8 P10070 P10071 P49841 Q2M1P5 Q9HCE7 Q9HAU4 Q9Y297 Q9BWV1
path:hsa00072	0.454963	0.820864	2	10	1	Synthesis and degradation of ketone bodies - Homo sapiens (human)	Q01581 Q9BYC2
path:hsa04925	0.458036	0.639491	22	82	1	Aldosterone synthesis and secretion - Homo sapiens (human)	O43889 O60266 O60503 P16220 Q99941 Q9NQ66 Q14643 Q14573 Q05469 P18846 P16066 P43354 O00408 Q00722 Q01970 Q8IU85 Q96NX5 Q70SY1 O60840 Q16566 Q14012 Q96BA8
path:hsa05214	0.460037	0.657435	14	64	1	Glioma - Homo sapiens (human)	Q00534 Q01094 O00716 P42345 P08069 P04085 P16234 P09619 P42336 P28482 P06400 P29353 Q07889 Q07890
path:hsa04068	0.46413	0.621144	27	132	1	FoxO signaling pathway - Homo sapiens (human)	P24941 Q9NYY3 O15111 Q99490 Q09472 Q12778 O43524 Q96EB6 Q13255 P08069 P48023 P06213 P35568 O75293 Q13315 Q9UGJ0 Q9UBE8 P42336 Q9UGI9 P54619 P28482 Q08999 Q07889 Q07890 Q13043 P10600 Q8WWL7
path:hsa00524	0.465685	0.840932	2	5	1	Neomycin, kanamycin and gentamicin biosynthesis - Homo sapiens (human)	P35557 P52790
path:hsa04150	0.472513	0.607606	31	151	1	mTOR signaling pathway - Homo sapiens (human)	Q9ULW2 O15111 P06730 Q8NFG4 P42345 Q6R327 A6NMX2 P49841 P08069 P06213 P35568 Q9UI12 P42336 P56705 P85299 P28482 Q8N122 Q15349 P23443 Q9UBS0 P30622 Q07889 Q07890 P19438 Q92574 P49815 O00144 Q96A05 O43156 O75140 Q8IYT8
path:hsa05144	0.481806	0.656387	10	49	1	Malaria - Homo sapiens (human)	P05362 P01579 P29459 Q14116 P20701 P08581 P16284 P10600 P35442 O60603
path:hsa04940	0.48291	0.686765	6	43	1	Type I diabetes mellitus - Homo sapiens (human)	P10809 P01579 P48023 P29459 Q16849 Q92932
path:hsa04913	0.484755	0.644883	12	50	1	Ovarian steroidogenesis - Homo sapiens (human)	P0C869 O60266 O60503 Q3MJ16 P11511 P14061 P08069 P06213 P22004 Q9UP65 O95972
path:hsa04137	0.490124	0.635589	12	65	1	Mitophagy - animal - Homo sapiens (human)	Q99967 Q01094 O43524 Q9UHD2 Q14596 O75030 Q8IXI2 Q8IWA4 P12931 Q9HA65 Q8IXI1 Q9Y4E8
path:hsa00780	0.491986	0.894064	1	3	1	Biotin metabolism - Homo sapiens (human)	Q9NWU1
path:hsa05162	0.496319	0.592221	25	134	1	Measles - Homo sapiens (human)	P24941 Q00534 Q9H2X3 O15111 O95786 P06241 Q9UHD2 P49841 P34931 P48551 P01579 P15260 P48023 P29459 O60674 P25963 Q9NWZ3 Q9NYK1 P42336 Q04759 P19525 P52630 O60603 O15350 Q14164
path:hsa00190	0.497248	0.618325	13	133	1	Oxidative phosphorylation - Homo sapiens (human)	Q13488 Q9H2U2 A0A096LP55 P00846 P03915 O75306 O43181 P20648 Q9UI12 Q15181 P31040 P07919 Q96A05
path:hsa05120	0.50145	0.620457	13	68	1	Epithelial cell signaling in Helicobacter pylori infection - Homo sapiens (human)	Q13488 Q9Y239 O15111 P41240 P07948 P08581 P25963 Q9UI12 Q06124 P23471 P12931 P78536 Q96A05
path:hsa00601	0.504653	0.703167	4	27	1	Glycosphingolipid biosynthesis - lacto and neolacto series - Homo sapiens (human)	Q11203 Q9C0J1 O60513 O60909
path:hsa05202	0.509519	0.567953	33	180	1	Transcriptional misregulation in cancer - Homo sapiens (human)	P04141 P35638 P11308 Q15652 Q12778 P17948 P36888 Q96ST3 P42263 P15428 P08069 P08581 Q03164 Q03111 P18846 Q13315 P04085 Q9UIU6 O94921 Q05397 P19793 P28702 P48443 Q15475 P37275 P41732 Q13077 O15550 P27930 Q9BZE9 O43490 O60563 O60583
path:hsa04921	0.513904	0.562117	37	153	1	Oxytocin signaling pathway - Homo sapiens (human)	P0C869 Q96RR4 O60266 O60503 Q3MJ16 Q9NQ66 P33402 Q02108 Q14643 Q14573 P63252 P48549 P48050 Q14500 O95644 P16066 P20594 Q9UGJ0 P48736 Q00722 Q01970 Q9UGI9 P54619 P28482 Q8IU85 Q96NX5 P21817 Q92736 Q15413 P12931 O60840 Q16566 Q14012 Q9UP65 Q32MK0 Q7Z3S7
path:hsa05032	0.520501	0.582462	19	91	1	Morphine addiction - Homo sapiens (human)	Q9Y233 O60266 O60503 A8MPY1 P14867 P47869 O00591 P24046 P28476 P32298 P34947 P48549 P35372 O00408 Q14432 Q13370 Q13946 O60658 Q00975
path:hsa04915	0.522709	0.572677	23	98	1	Estrogen signaling pathway - Homo sapiens (human)	O43889 O60266 O60503 P16220 Q99941 Q9NQ66 Q13255 P34931 Q14643 Q14573 P48549 P35372 P42336 Q00722 Q01970 P28482 P29353 Q70SY1 Q07889 Q07890 P12931 P14625 Q96BA8
path:hsa00630	0.526248	0.665984	5	28	1	Glyoxylate and dicarboxylate metabolism - Homo sapiens (human)	P23378 P22033 P05165 Q9UJM8 Q5T013
path:hsa01100	0.529799	0.502297	224	1272	1	Metabolic pathways - Homo sapiens (human)	P11245 O14734 P46926 P0C869 P24462 Q9NQX3 P35520,P0DN79 Q13488 Q9Y2B1 O95861 Q9BUI4 Q15054 O95954 O14802 Q8NCL4 Q9UQ53 P98187 Q9UBV7 Q9UM21 P12277 P06732 P12532 P17540 Q8N3Y3 Q96M32 Q8N142 Q3MJ16 Q5JPH6 P28332 P40394 Q68CP4 Q5T9C9 Q6NUI2 Q6P1J6 P33261 P11712 P33260 P30566 Q96MA6 Q9UNU6 P11511 P30520 Q8N159 Q8TCT1 Q8NHU3 Q15392 P35573 P06733 P09104 P54819 P27144 P07814 O43909 Q5TCS8 P48448 P37268 …
path:hsa04612	0.535208	0.594169	11	77	1	Antigen processing and presentation - Homo sapiens (human)	P43631 P16220 P34931 P34932 P01579 P43627 P43628 P43632 P33076 Q03518 P27824
path:hsa05231	0.536976	0.558351	23	99	1	Choline metabolism in cancer - Homo sapiens (human)	P0C869 Q3MJ16 P42345 P04085 P16234 P09619 P42336 O14939 P28482 Q9NPB8 Q12967 P23443 Q9UBS0 Q07889 Q07890 Q92574 P49815 Q9GZP0 Q99755 Q13574 Q9UP65 O00401
path:hsa04657	0.540989	0.571474	15	93	1	IL-17 signaling pathway - Homo sapiens (human)	O15111 P04141 Q8TD08 Q9UHD2 P49841 Q9UHP3 P01579 P25963 Q9UJX4 P28482 P14625 O00463 Q14790 Q15628 Q14164
path:hsa03018	0.542942	0.571627	15	78	1	RNA degradation - Homo sapiens (human)	P06733 P09104 P42285 Q9Y4Y9 P62310 Q96C86 P10809 Q9Y3B2 O95777 P17858 P08237 Q01813 Q01780 Q8IZH2 Q6PGP7
path:hsa00590	0.544864	0.592192	10	62	1	Arachidonic acid metabolism - Homo sapiens (human)	P0C869 P98187 Q3MJ16 Q6P1J6 P33261 P11712 P19440 P23219 Q9UP65
path:hsa00970	0.551349	0.579928	11	66	1	Aminoacyl-tRNA biosynthesis - Homo sapiens (human)	Q5JPH6 P07814 P41252 P56192 O75879 Q6PI48 Q9H0R6 Q5T160 Q5ST30 P54136 Q9HA77
path:hsa05131	0.553128	0.574045	12	65	1	Shigellosis - Homo sapiens (human)	Q9Y239 O15111 Q14185 Q9UKB1 P00519 P25963 P28482 Q96JJ3 P12931 Q96BJ8 Q9Y297 O00401
path:hsa04066	0.554812	0.543518	21	99	1	HIF-1 signaling pathway - Homo sapiens (human)	P06730 P06733 P09104 Q09472 P04626 P17948 P42345 A6NMX2 Q15389 O15123 P52790 P01579 P15260 P08069 P06213 P35228 P17858 P42336 P28482 P23443 Q9UBS0
path:hsa04723	0.559937	0.525368	27	148	1	Retrograde endocannabinoid signaling - Homo sapiens (human)	O60266 O60503 A8MPY1 Q86UR5 Q9NQ66 P14867 P47869 O00591 P24046 P28476 P42261 P42262 P42263 P48058 Q13255 P41594 Q14643 Q14573 P48549 P03915 O75306 O43181 Q00722 Q01970 P28482 Q00975 O60840
path:hsa04070	0.560612	0.529767	27	99	1	Phosphatidylinositol signaling system - Homo sapiens (human)	Q9Y2I7 Q9NTJ5 Q9NQ66 Q8NFU5 Q96PE3 P32019 O15357 Q14643 Q14573 Q13496 Q01968 Q9P212 Q9UHH9 Q8NEB9 P42336 P42356 Q9UBF8 Q00722 Q01970 Q8NCE2 Q96DU7 Q99755 Q13574 O43426 Q9Y216 Q9NYA4 Q6PFW1
path:hsa00360	0.561783	0.684006	3	17	1	Phenylalanine metabolism - Homo sapiens (human)	P48448 P00505 P27338
path:hsa03060	0.56395	0.675804	3	23	1	Protein export - Homo sapiens (human)	Q9UGP8 Q9UHB9 O76094
path:hsa04914	0.567134	0.531034	21	99	1	Progesterone-mediated oocyte maturation - Homo sapiens (human)	P24941 O60266 O60503 Q8NHZ8 Q9UJX5 P08069 Q14807 Q5MJ68 Q13370 Q9UJX4 P42336 P28482 Q15349 Q9H1A4 O43683 Q8WWL7 Q9UJX2 P20248 Q99640 P06493 P30260
path:hsa04911	0.57675	0.523475	21	85	1	Insulin secretion - Homo sapiens (human)	O43889 O60266 Q8WZA2 O60503 P16220 Q99941 Q9NQ66 P35557 Q14573 Q14654 O15554 Q13733 Q00722 Q01970 Q92736 Q70SY1 P60880 Q16623 O60840 Q96BA8 Q9UQ26
path:hsa05321	0.578906	0.557294	10	65	1	Inflammatory bowel disease (IBD) - Homo sapiens (human)	P01579 P15260 P24394 P29459 Q14116 O95644 Q9HBE5 Q14765 P10600 O60603
path:hsa04919	0.581287	0.503341	30	116	1	Thyroid hormone signaling pathway - Homo sapiens (human)	Q09472 Q12778 Q9NQ66 P42345 Q96ST3 Q92830 P49841 P13533 Q13733 P46531 Q9UM47 P16615 Q9P212 Q01813 P42336 Q00722 Q01970 P56705 Q15648 P28482 P19793 P28702 P48443 P12644 P12931 P49815 Q15788 Q92831 O60244 Q9UHV7
path:hsa00760	0.583569	0.609523	5	29	1	Nicotinate and nicotinamide metabolism - Homo sapiens (human)	Q9BZQ4 Q13423 Q8TCD5 Q06278 Q6IA69
path:hsa05217	0.584123	0.545312	12	55	1	Basal cell carcinoma - Homo sapiens (human)	O95996 Q9ULW2 P10070 P10071 P49841 Q2M1P5 P56705 P12643 P12644 O15169 Q9Y2T1 O00144
path:hsa03015	0.584695	0.519859	18	91	1	mRNA surveillance pathway - Homo sapiens (human)	P51003 Q96Q15 Q86US8 Q9UPR3 Q8IYD1 P15170 Q10570 O94913 Q9P2I0 P30153 P30154 Q06190 Q15172 Q16537 Q9H1B4 Q9NRJ5 Q92797 Q92540
path:hsa04320	0.590636	0.574551	8	28	1	Dorso-ventral axis formation - Homo sapiens (human)	Q7Z3Z4 P46531 Q9UM47 P28482 Q9NZ56 Q07889 Q07890 Q8WWL2
path:hsa00400	0.591558	0.809073	1	5	1	Phenylalanine, tyrosine and tryptophan biosynthesis - Homo sapiens (human)	P00505
path:hsa00051	0.593317	0.584259	6	33	1	Fructose and mannose metabolism - Homo sapiens (human)	P05062 P52790 P17858 P08237 Q01813 O14772
path:hsa05146	0.594101	0.498218	25	96	1	Amoebiasis - Homo sapiens (human)	P08572 P04141 A4D0S4 Q9NQ66 P02751 P30679 P25391 P04792 P01579 P29459 P05089 P24043 Q16787 Q16363 O15230 P07942 P55268 P35228 P42336 Q00722 Q01970 Q05397 P10600 O60603 P27930
path:hsa04020	0.597036	0.471409	45	182	1	Calcium signaling pathway - Homo sapiens (human)	O60266 O60503 P04626 P21860 Q15303 Q14289 Q9NQ66 P30679 Q05586 Q12879 Q14957 O15399 Q13255 P41594 P47898 Q14643 Q14573 P29475 P35228 P16615 P23634 P56373 Q9P212 P16234 P09619 P46020 P46019 Q93100 Q16816 Q00722 Q01970 Q9NPC1 P21817 Q92736 Q15413 Q9UPR5 P32418 P57103 P02585 Q00975 O60840 Q96SN7 Q96DU7 Q16566 Q32MK0
path:hsa00534	0.599061	0.598094	5	24	1	Glycosaminoglycan biosynthesis - heparan sulfate / heparin - Homo sapiens (human)	Q9UBV7 O43909 Q8IZT8 O94923 Q7LGA3
path:hsa04022	0.606243	0.46647	39	163	1	cGMP-PKG signaling pathway - Homo sapiens (human)	O43889 Q14344 O60266 O60503 Q14028 P29973 P16220 Q99941 Q9NQ66 P33402 Q02108 P06213 P35568 Q14643 Q14573 P12883 O95644 Q13733 P16615 P16066 P20594 P23634 O00408 Q14432 Q13370 P48736 Q00722 Q01970 Q13976 P28482 Q70SY1 Q9UPR5 P32418 P57103 O60840 O76074 Q96BA8 Q32MK0 Q9UHL9
path:hsa00270	0.611511	0.549773	7	45	1	Cysteine and methionine metabolism - Homo sapiens (human)	P35520,P0DN79 P00505 P07864 P54687 Q9BYV1 P0DN79,P35520 Q9BYZ2
path:hsa00510	0.611535	0.53336	9	49	1	N-Glycan biosynthesis - Homo sapiens (human)	Q9UQ53 Q9UM21 P46977 P33908 P49641 Q16706 P04843 P04844 O60909
path:hsa00670	0.617302	0.600617	4	20	1	One carbon pool by folate - Homo sapiens (human)	O75891 O95954 P22102 P11586
path:hsa05110	0.619277	0.524852	9	50	1	Vibrio cholerae infection - Homo sapiens (human)	Q13488 P13569 O60266 O60503 Q96HE7 Q9UI12 P55011 Q96A05 Q9UDY2
path:hsa00830	0.63406	0.499482	10	65	1	Retinol metabolism - Homo sapiens (human)	P24462 P28332 P40394 P11712 P33260 Q06278 Q8TC12 Q6NUM9 Q9NR63
path:hsa00564	0.639722	0.461372	18	97	1	Glycerophospholipid metabolism - Homo sapiens (human)	P0C869 Q3MJ16 Q6NUI2 Q6P1J6 Q8TCT1 Q5VZY2 Q8IV08 O14939 Q9NPB8 Q9NRZ5 Q3LIE5 Q9HCL2 Q8TBG4 Q96N66 Q53EU6 Q13574 Q9UP65
path:hsa04726	0.639749	0.452213	22	113	1	Serotonergic synapse - Homo sapiens (human)	P0C869 O95398 Q3MJ16 P33261 P11712 P33260 P10635 Q9NQ66 P47898 Q14643 Q14573 P48549 P27338 Q00722 Q01970 P28482 P23219 P48995 Q00975 O60840 Q9UP65
path:hsa04721	0.641728	0.482444	12	63	1	Synaptic vesicle cycle - Homo sapiens (human)	Q13488 P09496 P63010 Q86UR5 Q8NB66 Q9UI12 P60880 Q16623 Q13277 Q00975 P54920 Q96A05
path:hsa00062	0.642245	0.594639	3	25	1	Fatty acid elongation - Homo sapiens (human)	P55084 Q9HB03 Q9UMR5
path:hsa04060	0.648648	0.421854	34	270	1	Cytokine-cytokine receptor interaction - Homo sapiens (human)	P51679 P26441 P09603 P04141 Q99062 Q8IU57 P17948 P36888 O75509 P48551 P01579 P15260 P05000 P48023 P24394 P13232 Q08334 P29459 Q14116 P35968 P48357 P08581 Q9HBE5 P04085 P16234 P09619 Q9UHF4 Q9HAV5 P12643 P18075 P10600 P19438 P27930 Q13705
path:hsa05100	0.654609	0.453262	16	76	1	Bacterial invasion of epithelial cells - Homo sapiens (human)	P09496 Q8IYM1 Q14185 P02751 Q9Y5K6 Q13418 P08581 Q15019 P42336 Q05397 P49023 Q96JJ3 P29353 P12931 Q96BJ8 O00401
path:hsa05140	0.65603	0.464695	12	74	1	Leishmaniasis - Homo sapiens (human)	P01579 P15260 P29459 O60674 P19878 P25963 P35228 Q9NWZ3 P28482 P29350 P10600 O60603
path:hsa04917	0.660369	0.460671	12	70	1	Prolactin signaling pathway - Homo sapiens (human)	Q9NSE2 O43524 P35557 P49841 O60674 P42336 P28482 P29353 Q07889 Q07890 P12931 P07101
path:hsa04810	0.661062	0.401536	48	212	1	Regulation of actin cytoskeleton - Homo sapiens (human)	Q9NYB9 O95996 Q14344 Q9Y2A7 Q13576 Q86VI3 Q14185 Q9Y2I7 P11362 P21802 P22455 Q7L576 P02751 Q9NZN5 Q96F07 P55160 P14616 Q13683 Q13349 P20701 P16144 P18084 P18564 P35579 P35580 P04085 P16234 P09619 P42336 Q8N8S7 P28482 Q05397 P49023 Q07889 Q07890 P12931 Q13009 P52735 Q7Z406 Q9GZP0 Q9NSV4 Q99755 P46940 Q14155 O00401 Q92888 Q32MK0 O95750
path:hsa04010	0.661192	0.39812	52	255	1	MAPK signaling pathway - Homo sapiens (human)	P0C869 O95267 Q7LDG7 O15111 Q3MJ16 P35638 P11362 P21802 P22455 Q9UPT6 O75369 Q13387 P34931 P04792 P48023 Q13233 O75293 P21359 O95644 Q00653 Q16620 P04085 P16234 P09619 Q9UBE8 Q9NYL2 P53041 P28482 Q12851 P20936 Q13972 O14827 Q15349 Q07889 Q07890 Q13188 Q13043 P10600 P19438 Q00975 O60840 P27930 Q9BY84 P54829 Q8IVH8 Q9UP65 O43283 Q9UL54 Q7Z3S7 Q9Y4G8 O95750
path:hsa00340	0.666163	0.543129	4	24	1	Histidine metabolism - Homo sapiens (human)	O95954 P48448 P27338 A5YM72
path:hsa05216	0.670786	0.516461	5	29	1	Thyroid cancer - Homo sapiens (human)	P28482 P19793 P28702 P48443 P12270
path:hsa00750	0.671536	0.730431	1	6	1	Vitamin B6 metabolism - Homo sapiens (human)	Q06278
path:hsa04977	0.674688	0.516673	5	24	1	Vitamin digestion and absorption - Homo sapiens (human)	Q6P1J6 Q04609 P04114 P33527 P20062
path:hsa04662	0.674778	0.437684	14	71	1	B cell receptor signaling pathway - Homo sapiens (human)	Q9UDY8 O15111 P49841 O15357 P07948 O95644 P25963 O00221 P42336 P28482 P29350 Q07889 Q07890 P52735
path:hsa05332	0.679926	0.518423	4	41	1	Graft-versus-host disease - Homo sapiens (human)	P01579 P48023 P43627 P43628
path:hsa00232	0.680658	0.728984	1	5	1	Caffeine metabolism - Homo sapiens (human)	P11245
path:hsa05224	0.68387	0.393428	29	144	1	Breast cancer - Homo sapiens (human)	Q00534 O95996 Q9ULW2 Q01094 O00716 P04626 P11362 P42345 P49841 P08069 Q00653 P46531 Q9UM47 P42336 P56705 P28482 P06400 P23443 Q9UBS0 P29353 Q07889 Q07890 P38398 P51587 O15169 Q9Y2T1 O00144 Q15788 O95750
path:hsa00600	0.686612	0.4668	7	47	1	Sphingolipid metabolism - Homo sapiens (human)	Q8NHU3 P54803 Q9NUV7 Q9NY59 Q9HCG7 Q16880 O95470
path:hsa05213	0.688212	0.439342	11	50	1	Endometrial cancer - Homo sapiens (human)	O95996 P04626 O43524 P49841 Q13418 P42336 P28482 Q07889 Q07890 O15169 Q9Y2T1
path:hsa04370	0.689901	0.434522	11	59	1	VEGF signaling pathway - Homo sapiens (human)	P0C869 Q3MJ16 P04792 P35968 P42336 P28482 Q05397 P49023 P12931 Q9UP65
path:hsa04664	0.694816	0.422775	12	68	1	Fc epsilon RI signaling pathway - Homo sapiens (human)	P0C869 Q3MJ16 P04141 P06241 P07948 P42336 P28482 Q07889 Q07890 P52735 Q9UP65
path:hsa04261	0.696857	0.378335	30	144	1	Adrenergic signaling in cardiomyocytes - Homo sapiens (human)	O95398 O43889 O60266 Q8WZA2 O60503 P16220 Q99941 Q03060 Q9NQ66 P13533 P12883 Q13733 P16615 P23634 P48736 Q00722 Q01970 P30153 P30154 Q06190 Q15172 Q16537 P28482 Q92736 Q70SY1 P32418 P45379 O60840 Q96BA8 Q7Z3S7
path:hsa04966	0.702841	0.498211	4	27	1	Collecting duct acid secretion - Homo sapiens (human)	Q13488 P20648 P02730 Q96A05
path:hsa04727	0.706622	0.391499	17	88	1	GABAergic synapse - Homo sapiens (human)	Q9NQX3 O60266 O60503 A8MPY1 P14867 P47869 O00591 P24046 P28476 Q15111 Q9H2X9 Q9NSD5 O60296 P12931 Q00975 O60840 P54257
path:hsa04918	0.706994	0.393602	17	74	1	Thyroid hormone synthesis - Homo sapiens (human)	O43889 O60266 O60503 P16220 Q99941 Q9NQ66 Q14643 Q14573 Q6PHW0 Q13733 Q00722 Q01970 Q70SY1 P01266 P14625 P27824 Q96BA8
path:hsa04024	0.712044	0.348859	45	198	1	cAMP signaling pathway - Homo sapiens (human)	O95398 O43889 P13569 O60266 Q8WZA2 O60503 Q8TCU5 O60391 Q14028 P29973 Q16280 Q16281 P16220 Q09472 P10071 P42261 P42262 P42263 P48058 Q05586 Q12879 Q13224 Q14957 O15399 Q05469 O95644 P25963 Q13733 P16615 P16066 P23634 Q9P212 Q14432 Q13370 P42336 O14939 P28482 Q92736 Q70SY1 Q13009 P52735 O60840 Q16566 Q9UD71 Q96BA8
path:hsa04620	0.714123	0.386168	15	104	1	Toll-like receptor signaling pathway - Homo sapiens (human)	Q9Y2C9 O15111 Q9UHD2 P48551 P29459 P25963 Q9NWZ3 Q9NYK1 P42336 P28482 Q15399 O60603 Q14790 Q13546 Q14164
path:hsa05219	0.716013	0.434898	7	41	1	Bladder cancer - Homo sapiens (human)	O43293 Q01094 O00716 P04626 P28482 P06400 P12931
path:hsa04924	0.718773	0.389601	14	65	1	Renin secretion - Homo sapiens (human)	P16220 Q9NQ66 P33402 Q02108 Q14643 Q14573 P63252 P16066 Q14432 Q13370 Q00722 Q01970 O60840 Q9UQC9
path:hsa04744	0.720553	0.47616	4	28	1	Phototransduction - Homo sapiens (human)	Q14028 P29973 P35913 O60721
path:hsa05164	0.733787	0.336837	29	173	1	Influenza A - Homo sapiens (human)	Q09472 O95786 Q9ULZ3 Q9UHD2 P49841 P34931 P05362 P48551 P01579 P15260 P48023 P29459 Q14116 O60674 P33076 P25963 P52948 Q9NWZ3 Q9NYK1 P42336 P28482 Q9H1B4 P19525 Q13217 P52630 P19438 O14980 Q14258 Q14164
path:hsa00410	0.733806	0.44082	5	31	1	beta-Alanine metabolism - Homo sapiens (human)	P48448 O95822 P11310 Q9UBR1 A5YM72
path:hsa04610	0.737379	0.360142	16	79	1	Complement and coagulation cascades - Homo sapiens (human)	Q9UNN8 P10909 P01023 P12259 P00748 P05160 P01042 P01009 P08697 P00751 P05155 P06681 P0C0L4 P0C0L4,P0C0L5 P13671 P04275
path:hsa00980	0.738309	0.385919	9	74	1	Metabolism of xenobiotics by cytochrome P450 - Homo sapiens (human)	Q9H4Y5 P28332 P40394 P11712 P10635 P48448 P08263 P09210 Q16772
path:hsa04012	0.738449	0.355577	17	86	1	ErbB signaling pathway - Homo sapiens (human)	P04626 P21860 Q15303 P42345 P00519 P42684 P49841 P42336 P28482 Q05397 P23443 Q9UBS0 P29353 Q07889 Q07890 P12931 P35070
path:hsa04912	0.738822	0.348788	20	92	1	GnRH signaling pathway - Homo sapiens (human)	P0C869 O60266 O60503 Q3MJ16 Q14289 Q9NQ66 P01148 Q14643 Q14573 Q13233 Q00722 Q01970 O14939 P28482 Q07889 Q07890 P12931 O60840 Q9UP65
path:hsa04971	0.740802	0.356929	16	75	1	Gastric acid secretion - Homo sapiens (human)	P13569 O60266 O60503 Q9NQ66 Q14643 Q14573 P48048 P63252 P78508 Q6AI14 Q13733 P20648 Q00722 Q01970 P04920 Q32MK0
path:hsa04750	0.741736	0.343228	21	97	1	Inflammatory mediator regulation of TRP channels - Homo sapiens (human)	P0C869 O60266 O60503 Q3MJ16 Q8NET8 Q9NQ66 Q14643 Q14573 Q9NY37 P42336 Q00722 Q01970 P24723 Q04759 Q9HBA0 P12931 Q7Z2W7 Q9UP65 O75762 Q9UHC3
path:hsa00531	0.741913	0.483106	3	19	1	Glycosaminoglycan degradation - Homo sapiens (human)	Q68CP4 Q2M3T9 Q12891
path:hsa04071	0.746193	0.337511	20	118	1	Sphingolipid signaling pathway - Homo sapiens (human)	Q14344 Q8NHU3 Q9NQ66 P06241 P33527 P42336 Q00722 Q01970 O14939 P30153 P30154 Q06190 Q15172 Q16537 Q9NUV7 P28482 P19438 Q92636 Q15628 O95470
path:hsa01522	0.755461	0.327585	21	96	1	Endocrine resistance - Homo sapiens (human)	O60266 O60503 P10635 Q01094 O00716 P04626 P42345 P08069 P46531 Q9UM47 P42336 Q15648 P28482 Q05397 P06400 P23443 Q9UBS0 P29353 Q07889 Q07890 P12931
path:hsa05168	0.75898	0.306224	31	185	1	Herpes simplex infection - Homo sapiens (human)	P24941 O15111 Q09472 O95786 Q9UKI9 Q9UHD2 Q9NZM5 P61978 P48551 P01579 P15260 P48023 P29459 O60674 P25963 O15534 Q9H1B4 P19525 Q06124 P52630 O00268 P49848 Q03518 O60603 P19438 Q13077 O00463 Q14790 Q9UHL9 Q14164 P06493
path:hsa05133	0.76403	0.344643	11	76	1	Pertussis - Homo sapiens (human)	Q9Y239 Q9ULZ3 P29459 P35228 Q9NWZ3 P28482 P05155 P06681 P0C0L4 P0C0L4,P0C0L5 P55210
path:hsa05330	0.769811	0.434085	3	38	1	Allograft rejection - Homo sapiens (human)	P01579 P48023 P29459
path:hsa00920	0.779305	0.580873	1	10	1	Sulfur metabolism - Homo sapiens (human)	O95861
path:hsa05340	0.786368	0.370447	5	37	1	Primary immunodeficiency - Homo sapiens (human)	P06239 P33076 Q9GZX7 P08575 Q03518
path:hsa05160	0.792277	0.282796	20	131	1	Hepatitis C - Homo sapiens (human)	O15111 O95786 Q9UHD2 P49841 P48551 P60228 P25963 P42336 P30153 P30154 P28482 P19525 P19793 Q07889 Q07890 P52630 P19438 Q15628 Q13546 Q14164
path:hsa05410	0.798358	0.280418	20	83	1	Hypertrophic cardiomyopathy (HCM) - Homo sapiens (human)	P11532 Q13683 P16144 P18084 P18564 P24043 Q14896 P13533 P12883 P16615 Q9UGJ0 Q9UGI9 P54619 Q92736 P32418 P10600 P45379 Q8WZ42 O60840 Q7Z3S7
path:hsa04270	0.802838	0.264666	25	121	1	Vascular smooth muscle contraction - Homo sapiens (human)	P0C869 Q14344 O60266 O60503 Q3MJ16 Q9NQ66 Q9NZN5 P33402 Q02108 Q14643 Q14573 P16066 P20594 Q00722 Q01970 P24723 Q04759 Q13976 P28482 O60840 Q9UP65 Q92888 Q32MK0 O15085
path:hsa05020	0.818613	0.327357	5	35	1	Prion diseases - Homo sapiens (human)	Q6UXS9 P06241 P46531 P28482 P13671
path:hsa05210	0.819903	0.281663	10	60	1	Colorectal cancer - Homo sapiens (human)	O95996 P49841 P52701 P43246 P42336 P28482 Q12967 P10600 O15169 Q9Y2T1
path:hsa05206	0.821846	0.227987	36	299	1	MicroRNAs in cancer - Homo sapiens (human)	Q00534 O95996 Q01094 O00716 Q09472 P04626 P21860 Q9UPY3 Q96EB6 P42345 P00519 P61978 P24821 P35568 Q07820 P08581 P33527 Q13315 P46531 Q9UM47 P04085 P16234 P09619 P42336 P28482 Q8N122 P29353 Q07889 Q07890 P38398 P37275 P63279 P08670 O95980 Q9H3D4 P51959
path:hsa04975	0.82545	0.315377	5	41	1	Fat digestion and absorption - Homo sapiens (human)	Q6P1M0 O95477 P00505 Q9UHC9 P04114
path:hsa00514	0.83185	0.353637	3	22	1	Other types of O-glycan biosynthesis - Homo sapiens (human)	Q6Y288 Q11203 O60909
path:hsa00260	0.832805	0.30524	5	40	1	Glycine, serine and threonine metabolism - Homo sapiens (human)	P35520,P0DN79 P23378 P27338 Q9BYV1 P0DN79,P35520
path:hsa01212	0.832866	0.283731	7	48	1	Fatty acid metabolism - Homo sapiens (human)	P09110 P55084 Q13085 P11310 P16219 Q9NWU1 Q9UMR5
path:hsa04310	0.836139	0.224283	24	143	1	Wnt signaling pathway - Homo sapiens (human)	O95996 Q9ULW2 Q13363 P56545 Q09472 Q9NQ66 Q9UKB1 Q9HB71 P49841 O95644 Q9UBE8 P36955 Q00722 Q01970 P56705 Q9HC62 Q8N474 Q96HF1 Q5T4F7 O15169 Q9Y2T1 O00144 Q969G9 Q9Y297
path:hsa00480	0.836837	0.296016	5	54	1	Glutathione metabolism - Homo sapiens (human)	Q9H4Y5 P19440 P08263 P09210 Q16772
path:hsa05205	0.836887	0.209833	41	203	1	Proteoglycans in cancer - Homo sapiens (human)	Q8WU20 Q9ULW2 P04626 P21860 Q15303 P11362 O75369 P02751 Q9NZN5 P42345 P16157 Q12955 Q9NRR4 P98160 P08069 P48023 P18084 Q14643 Q14573 P35968 P08581 Q9P212 P42336 P56705 P28482 Q05397 P29350 Q06124 P49023 P23443 Q9UBS0 P31431 Q07889 Q07890 P12931 Q13009 O60603 P52735 O00144 P46940 Q92888
path:hsa04659	0.837324	0.23629	16	107	1	Th17 cell differentiation - Homo sapiens (human)	O15111 P42345 P01579 P15260 P24394 O60674 P06239 O95644 P25963 O00221 Q9HBE5 Q04759 P28482 P19793 P28702 P48443
path:hsa04260	0.837416	0.252027	11	78	1	Cardiac muscle contraction - Homo sapiens (human)	A0A096LP55 P13533 P12883 Q13733 P16615 Q92736 P32418 P45379 P07919 O60840 Q7Z3S7
path:hsa04146	0.850588	0.234054	11	83	1	Peroxisome - Homo sapiens (human)	O14734 O43808 O14975 O95822 P09110 P51659 P35228 O00623 Q9UJM8 P40855 O00116
path:hsa04380	0.858953	0.202655	19	128	1	Osteoclast differentiation - Homo sapiens (human)	O15111 P16220 P09603 Q9NQC7 P06241 P48551 P01579 P15260 P06239 O75030 P19878 O95644 Q00653 P25963 P42336 P28482 P52630 P19438 Q16566
path:hsa00071	0.85993	0.254285	6	44	1	Fatty acid degradation - Homo sapiens (human)	P28332 P40394 P09110 P55084 P11310 P16219
path:hsa04666	0.862903	0.20486	16	91	1	Fc gamma R-mediated phagocytosis - Homo sapiens (human)	P0C869 Q3MJ16 Q92608 P08631 O15357 P07948 Q9HD67 P42336 O14939 P28482 P08575 P23443 Q9UBS0 P52735 Q99755 O00401
path:hsa04658	0.864621	0.20434	15	92	1	Th1 and Th2 cell differentiation - Homo sapiens (human)	O15111 P01579 P15260 P24394 P29459 O60674 P06239 O95644 P25963 O00221 P46531 Q9UM47 Q04759 P28482 Q14765
path:hsa05221	0.865229	0.225843	9	55	1	Acute myeloid leukemia - Homo sapiens (human)	O15111 P36888 P42345 P42336 P28482 P23443 Q9UBS0 Q07889 Q07890
path:hsa00500	0.865796	0.241512	7	36	1	Starch and sucrose metabolism - Homo sapiens (human)	P35573 P35557 P52790 P11216 P06737 P11217 Q2M2H8
path:hsa04961	0.865952	0.226932	9	47	1	Endocrine and other factor-regulated calcium reabsorption - Homo sapiens (human)	O60503 P09496 P63010 Q9NQ66 Q13733 Q00722 Q01970 Q9NQA5 P32418
path:hsa04916	0.871676	0.192506	16	101	1	Melanogenesis - Homo sapiens (human)	O43889 O60266 Q9ULW2 O60503 P16220 Q09472 Q9NQ66 P49841 O75030 Q00722 Q01970 P56705 P28482 Q70SY1 O00144 Q96BA8
path:hsa04923	0.871945	0.212819	10	54	1	Regulation of lipolysis in adipocytes - Homo sapiens (human)	O60266 O60503 P06213 P35568 Q05469 P16066 Q13370 P42336 Q13976 P23219
path:hsa04970	0.872502	0.189409	18	90	1	Salivary secretion - Homo sapiens (human)	O60266 O60503 Q9NQ66 P33402 Q02108 Q14643 Q14573 O15554 Q13733 P29475 P23634 Q00722 Q01970 Q9H1D0 Q13976 Q15413 P04920 P55011
path:hsa05211	0.873134	0.209032	10	65	1	Renal cell carcinoma - Homo sapiens (human)	Q8NFG4 Q09472 Q13905 P08581 P42336 P28482 Q06124 Q07889 Q07890 P10600
path:hsa04742	0.875458	0.192818	14	83	1	Taste transduction - Homo sapiens (human)	P14867 P47869 Q13255 Q7Z443 Q14573 P56373 P51582 Q00722 Q9NY46 Q15858 P37088 Q8TE23 Q7RTX0 O95279
path:hsa00430	0.876284	0.408663	1	11	1	Taurine and hypotaurine metabolism - Homo sapiens (human)	P19440
path:hsa00450	0.877429	0.317983	2	17	1	Selenocompound metabolism - Homo sapiens (human)	P56192 Q96I15
path:hsa04964	0.880378	0.273805	3	23	1	Proximal tubule bicarbonate reclamation - Homo sapiens (human)	P00367 P49448 Q13733
path:hsa04360	0.882381	0.156834	40	175	1	Axon guidance - Homo sapiens (human)	O60486 Q00535 Q6UXZ4 P29317 P29320 P54756 Q15375 P29322 P54760 Q9NZN5 O75044 O15031 P00519 P06241 Q8N5V2 Q92730 Q9UF33 P49841 Q13418 P32004 P08581 P42336 Q9UIW2 O75051 P56705 Q8N8S7 P28482 Q8TEW0 Q05397 Q9HCJ2 Q06124 P20936 P49796 Q9HBW1 P18075 P12931 P48995 Q9HCM2 Q9BWV1 O43295
path:hsa04080	0.884352	0.151423	42	278	1	Neuroactive ligand-receptor interaction - Homo sapiens (human)	P32297 P30532 Q05901 Q07001 Q8TCU5 O60391 A8MPY1 O95665 P14867 P47869 O00591 P24046 P28476 Q02643 Q99677 P42261 P42262 P42263 P48058 P39086 Q13002 Q16478 Q05586 Q12879 Q13224 Q14957 O15399 Q13255 Q14832 P41594 P12544 P47898 P48357 P35372 P56373 P51582 Q8TEW0 Q9NPC1 P47872 Q15825 Q13585 O95838
path:hsa04510	0.891764	0.141818	50	199	1	Focal adhesion - Homo sapiens (human)	P08572 P12110 Q14185 P04626 A4D0S4 O75369 P17948 P02751 P06241 A8TX70 P25391 Q13905 P49841 Q13490 P24821 P08069 Q13418 Q13683 P16144 P18084 P18564 P35968 P24043 Q16787 Q16363 O15230 P07942 P55268 P08581 P04085 P16234 P09619 P42336 Q9NVD7 P28482 Q05397 P49023 Q13972 P29353 Q07889 Q07890 P12931 P35442 Q9Y490 P52735 P04275 Q9GZP0 P17655 Q9Y4G6 Q32MK0
path:hsa00770	0.894352	0.284577	2	18	1	Pantothenate and CoA biosynthesis - Homo sapiens (human)	Q9UBR1 P54687
path:hsa00650	0.894661	0.245421	3	28	1	Butanoate metabolism - Homo sapiens (human)	Q01581 P16219 Q9BYC2
path:hsa05012	0.897251	0.166969	11	142	1	Parkinson's disease - Homo sapiens (human)	Q5S007 A0A096LP55 P00846 P03915 O75306 O43181 P31040 P07101 P22314 P41226 P07919
path:hsa00860	0.900381	0.201252	5	42	1	Porphyrin and chlorophyll metabolism - Homo sapiens (human)	Q5JPH6 P07814 Q16595 P53701 P08397
path:hsa04550	0.91334	0.128237	22	139	1	Signaling pathways regulating pluripotency of stem cells - Homo sapiens (human)	O95996 Q9ULW2 P11362 P21802 P22455 P49841 P08069 O60674 Q15911 P42336 P56705 Q5UIP0 P28482 Q9H4L7 P12757 P12644 Q92794 O15169 Q9Y2T1 O00144 Q13705 Q15047
path:hsa03020	0.914785	0.206613	3	32	1	RNA polymerase - Homo sapiens (human)	Q9BUI4 O14802 Q9NW08
path:hsa00604	0.916276	0.309749	1	15	1	Glycosphingolipid biosynthesis - ganglio series - Homo sapiens (human)	Q9UNP4
path:hsa00140	0.916276	0.164303	6	58	1	Steroid hormone biosynthesis - Homo sapiens (human)	P24462 P11511 P14061 P51857 O75881
path:hsa04640	0.917808	0.136719	12	97	1	Hematopoietic cell lineage - Homo sapiens (human)	P09603 P04141 Q99062 P04053 P06734 P36888 P24394 P13232 P27930 P29017 P09564 P11836
path:hsa04930	0.918571	0.149349	9	46	1	Type II diabetes mellitus - Homo sapiens (human)	P42345 P35557 P52790 P06213 P35568 Q14654 P42336 P28482 Q00975
path:hsa00061	0.919743	0.240265	2	13	1	Fatty acid biosynthesis - Homo sapiens (human)	Q13085 Q9NWU1
path:hsa04972	0.923353	0.12025	18	96	1	Pancreatic secretion - Homo sapiens (human)	P13569 O60266 O60503 P15085 Q9NQ66 Q14643 Q14573 Q13733 P16615 P23634 Q00722 Q01970 Q92736 P47872 P04920 P55011 P48995 Q9UQC9
path:hsa04973	0.923899	0.144725	8	44	1	Carbohydrate digestion and absorption - Homo sapiens (human)	P52790 P09848 Q13733 P42336 Q00722 Q8TE23 Q7RTX0 Q2M2H8
path:hsa01523	0.931394	0.160541	4	31	1	Antifolate resistance - Homo sapiens (human)	O15111 Q92887 P22102 P33527
path:hsa00511	0.939865	0.187239	2	18	1	Other glycan degradation - Homo sapiens (human)	P04066 Q9HCG7
path:hsa00240	0.940956	0.101956	12	102	1	Pyrimidine metabolism - Homo sapiens (human)	Q9BUI4 Q15054 O14802 Q5TCS8 Q14181 Q8TCD5 Q9UBR1 Q07864 P56282 Q9NW08 Q9NRF8 P27708
path:hsa05322	0.948293	0.0957352	9	133	1	Systemic lupus erythematosus - Homo sapiens (human)	Q12879 Q13224 P01579 P05455 P06681 P0C0L4 P0C0L4,P0C0L5 P13671 Q99525
path:hsa04514	0.948425	0.0799632	22	145	1	Cell adhesion molecules (CAMs) - Homo sapiens (human)	P55291 Q12860 P13611 Q9NQS3 P05362 P20701 P32004 P20916 Q92859 Q92823 P16284 Q9HCJ2 P08575 P10586 P28827 P31431 P14151 Q9HBW1 P78357 Q96AP7 Q9HDB5 Q9P2S2
path:hsa00020	0.95035	0.13505	3	30	1	Citrate cycle (TCA cycle) - Homo sapiens (human)	P50213 O43837 P31040
path:hsa00620	0.950868	0.120217	4	39	1	Pyruvate metabolism - Homo sapiens (human)	Q13085 P07864 P23368 Q9BYZ2
path:hsa04512	0.95287	0.0760653	23	82	1	ECM-receptor interaction - Homo sapiens (human)	P08572 P12110 A4D0S4 P02751 A8TX70 P25391 O75330 P98160 P24821 Q13683 P16144 P18084 P18564 O00468 P24043 Q16787 Q16363 O15230 P07942 P55268 P31431 P35442 P04275
path:hsa04330	0.953562	0.0941971	8	48	1	Notch signaling pathway - Homo sapiens (human)	Q13363 P56545 Q09472 Q92830 P46531 Q9UM47 P78536 Q92831
path:hsa05414	0.958266	0.069369	19	90	1	Dilated cardiomyopathy (DCM) - Homo sapiens (human)	O60266 O60503 P11532 Q13683 P16144 P18084 P18564 P24043 Q14896 P13533 P12883 P16615 Q92736 P32418 P10600 P45379 Q8WZ42 O60840 Q7Z3S7
path:hsa05150	0.967548	0.0735196	6	56	1	Staphylococcus aureus infection - Homo sapiens (human)	P05362 P20701 P00751 P06681 P0C0L4 P0C0L4,P0C0L5
path:hsa00983	0.969234	0.0804631	4	46	1	Drug metabolism - other enzymes - Homo sapiens (human)	P11245 P12268 Q9UBR1 P49915
path:hsa00561	0.971387	0.0628244	7	61	1	Glycerolipid metabolism - Homo sapiens (human)	Q6NUI2 Q5VZY2 Q53H12 Q9NRZ5 Q9HCL2 Q53EU6 Q13574
path:hsa04142	0.973004	0.0472588	16	123	1	Lysosome - Homo sapiens (human)	Q13488 P09496 Q68CP4 Q10567 Q9BZC7 Q9NZ52 Q9UPM8 P04066 P54803 P11717 Q9UI12 P07602 P49279 O14617 Q9UMR5 Q15012
path:hsa01040	0.973943	0.1292	1	23	1	Biosynthesis of unsaturated fatty acids - Homo sapiens (human)	P09110
path:hsa04670	0.976568	0.0422997	15	112	1	Leukocyte transendothelial migration - Homo sapiens (human)	O95398 Q8WZA2 Q14289 P05362 P20701 Q08881 P19878 P16284 P42336 Q05397 Q06124 P49023 P42681 P52735 Q96AP7
path:hsa04978	0.979072	0.0535008	5	51	1	Mineral absorption - Homo sapiens (human)	Q13733 Q96QT4 Q9H1D0 Q6P5W5 P32418
path:hsa04950	0.983102	0.0916777	1	26	1	Maturity onset diabetes of the young - Homo sapiens (human)	P35557
path:hsa05320	0.986825	0.0514689	2	53	1	Autoimmune thyroid disease - Homo sapiens (human)	P48023 P01266
path:hsa00380	0.987004	0.0434687	3	40	1	Tryptophan metabolism - Homo sapiens (human)	Q06278 P27338 Q16719
path:hsa00310	0.990508	0.0215412	10	59	1	Lysine degradation - Homo sapiens (human)	Q9BYW2 Q03164 Q4FZB7 Q9NVH6 Q9NR48 Q8NEZ4 Q96L73 Q9H9B1 O14686 Q15047
path:hsa04976	0.991359	0.0194388	10	71	1	Bile secretion - Homo sapiens (human)	P13569 O60266 O60503 Q86UW2 Q92887 P04035 Q13733 P19793 P47872 P04920
path:hsa05412	0.992911	0.0151926	13	72	1	Arrhythmogenic right ventricular cardiomyopathy (ARVC) - Homo sapiens (human)	P11532 Q14126 P15924 Q13683 P16144 P18084 P18564 P24043 P16615 Q92736 P32418 O60840 Q7Z3S7
path:hsa04216	0.99355	0.0286504	2	40	1	Ferroptosis - Homo sapiens (human)	O95352 Q9UPY5
path:hsa03010	0.993611	0.0196016	4	154	1	Ribosome - Homo sapiens (human)	Q13084 Q9BYD3 P05388 P62266
path:hsa00563	0.994215	0.0389543	1	25	1	Glycosylphosphatidylinositol (GPI)-anchor biosynthesis - Homo sapiens (human)	Q96S52
path:hsa04614	0.994783	0.0360839	1	23	1	Renin-angiotensin system - Homo sapiens (human)	P48147
path:hsa04933	0.995996	0.00873495	13	99	1	AGE-RAGE signaling pathway in diabetic complications - Homo sapiens (human)	P08572 Q12778 Q9NQ66 P02751 P05362 O60674 O95644 Q9P212 P42336 Q00722 Q01970 P28482 P10600
path:hsa04974	0.997303	0.00589372	15	90	1	Protein digestion and absorption - Homo sapiens (human)	P08572 P12110 P13942 Q99715 P15085 A8TX70 O15554 Q16820 Q13733 Q07837 Q9UPR5 P32418 P57103 Q05707 O95279
path:hsa04672	0.997707	0.0171676	1	49	1	Intestinal immune network for IgA production - Homo sapiens (human)	Q9GZX7
path:hsa00040	0.998342	0.0133692	1	34	1	Pentose and glucuronate interconversions - Homo sapiens (human)	A4D126
path:hsa04740	1	7.57348e-08	21	419	1	Olfactory transduction - Homo sapiens (human)	O60266 Q14028 Q8NGA0 Q16280 Q16281 Q96RA2 Q8NGT1 O14581 Q6IFN5 Q9H339 Q8NGF3 Q8IXE1 O76100 O00408 Q13976 Q9NQ90 Q9UPR5 P32418 P57103 P58170 P47890

## Sheet: b'epsilon
category	over_represented_pvalue	under_represented_pvalue	numDEInCat	numInCat	over_represented_padj	kegg.pathway.name	kegg.pathway.diff.genes
path:hsa04110	5.52171e-07	1	33	124	0.000176695	Cell cycle - Homo sapiens (human)	Q00534 Q8WVM7 Q8N3U4 P27348 O96017 O00716 Q8NHZ8 P00519 Q8NDV3 P31947 Q9UJX5 P33993 Q13315 P0C1S8 Q13416 O43929 Q9UJX4 Q13535 P78527 Q08999 O43683 O60566 P10600 P33981 P31946 P62258 P61981 Q04917 P63104 Q8WWL7 P20248 P51946 P30260
path:hsa04014	0.00663584	0.996262	35	227	0.952263	Ras signaling pathway - Homo sapiens (human)	P0C869 O43374 Q7LDG7 Q15311 O15111 P29317 P11362 P21802 P22455 P17948 P00519 Q6VAB6 Q15389 O15123 Q05586 Q13224 Q9UHD2 P08069 P35968 Q9P212 P04085 P16234 P09619 P42336 Q13393 O14939 Q96KP1 Q06124 Q13972 O14827 P29353 Q13009 Q9UQ13 O95750
path:hsa05134	0.0142995	0.994741	11	55	0.952263	Legionellosis - Homo sapiens (human)	Q9ULZ3 Q00613 P34931 P10809 P29459 Q13075 P25963 Q9NPP4 P55072 P55210 Q14790
path:hsa05203	0.0144427	0.991981	27	201	0.952263	Viral carcinogenesis - Homo sapiens (human)	Q9UQL6 Q00534 P27348 P51679 Q99941 Q5T4S7 Q92830 P29084 P25963 P42336 Q08AM6 P19525 P49023 Q08999 O00463 P31946 P62258 P61981 Q04917 P63104 Q99525 Q969S8 Q14790 Q15628 Q92831 P20248 Q9UKV0
path:hsa04622	0.0160381	0.993884	11	70	0.952263	RIG-I-like receptor signaling pathway - Homo sapiens (human)	O15111 Q9NQC7 Q9UHD2 P05000 P29459 P25963 Q14258 Q14790 Q15628 Q13546 Q14164
path:hsa04144	0.021664	0.986249	40	260	0.952263	Endocytosis - Homo sapiens (human)	Q9Y6D5 Q9Y6D6 Q13636 Q9H0M0 Q5T9C9 P63010 P21860 P21802 P22455 P17948 Q86XE0 P32298 P34947 Q9BY43 P34931 P08069 P35968 O60282 Q86VN1 Q9HD42 P16234 Q13393 O14939 Q96QK1 P41743 Q8TEW0 Q9HAU4 Q13596 O60749 P10600 Q6WKZ4 Q96T51 Q96J02 Q99755 Q15075 Q9BQI7 Q92538 O00401 Q96EY5 Q12768
path:hsa04136	0.0217362	0.993149	8	32	0.952263	Autophagy - other - Homo sapiens (human)	Q2TAZ0 Q9Y4P1 P42345 Q9Y4P8 Q99570 Q8N122 Q9NT62 Q8IYT8
path:hsa04920	0.0307114	0.986172	13	69	0.952263	Adipocytokine signaling pathway - Homo sapiens (human)	Q96RR4 Q9UBK2 O15111 P42345 P48357 P25963 Q9UGJ0 Q9UGI9 P54619 Q06124 P19438 Q86V24 Q15628
path:hsa04390	0.032328	0.981656	23	154	0.952263	Hippo signaling pathway - Homo sapiens (human)	P27348 Q9ULW2 P10070 Q6P1M3 Q15334 P30153 P30154 P41743 Q8TEW0 P12643 P12644 P22004 P18075 P10600 P31946 P62258 P61981 Q04917 P63104 O15169 Q9Y2T1 O00144 Q969G9
path:hsa04217	0.0396383	0.977813	20	164	0.952263	Necroptosis - Homo sapiens (human)	P0C869 Q9NQC7 P00367 P49448 Q9BY43 Q9ULZ3 P48551 P15260 Q9HD42 P19525 P11216 P06737 P11217 Q14765 P19438 O00463 Q14790 Q15628 Q13546
path:hsa04211	0.0401509	0.979136	17	89	0.952263	Longevity regulating pathway - Homo sapiens (human)	Q96RR4 Q9UBK2 Q99941 P42345 P08069 Q9UGJ0 P42336 Q9UGI9 P54619 Q8N122 P23443 Q9UBS0 Q92574 Q86V24 Q9H9B1 Q16566 Q8TDY2
path:hsa03460	0.0454998	0.978693	13	55	0.952263	Fanconi anemia pathway - Homo sapiens (human)	O15360 Q9BXW9 Q8NB91 O15287 Q9Y2M0 Q9UBZ9 Q13535 P27694 P38398 P51587 Q13472 O94782 Q9BX63
path:hsa04530	0.048151	0.970094	28	170	0.952263	Tight junction - Homo sapiens (human)	Q6ZSZ5 P34932 Q6P1M3 Q15334 P12882 Q9UKX2 Q9Y623 P13535 P35579 Q9UGJ0 Q9UGI9 Q68EM7 P30153 P30154 P54619 P41743 O14733 Q8TEW0 Q9P2M7 A7E2Y1 Q13009 Q7Z406 Q0VF96 Q9UKX3 O00401 P29017 Q92974 Q9Y4G8
path:hsa04015	0.0548737	0.964075	33	210	0.952263	Rap1 signaling pathway - Homo sapiens (human)	Q7LDG7 Q8WZA2 P29317 P11362 P21802 P22455 P17948 Q9NQ66 Q5TCQ9 Q15389 Q99677 O15123 Q13905 Q05586 Q13224 P08069 P35968 Q9P212 P04085 P16234 P09619 P42336 Q00722 Q01970 P41743 Q8TEW0 P47736 Q13009 Q9Y490 Q9Y4G8 Q8N1I0 O94887 O95750
path:hsa00900	0.0560631	0.986401	4	22	0.952263	Terpenoid backbone biosynthesis - Homo sapiens (human)	P49354 Q5T2R2 P04035 O95749
path:hsa05034	0.0589366	0.967461	16	180	0.952263	Alcoholism - Homo sapiens (human)	Q9UQL6 Q96RR4 Q8TCU5 O60391 Q99941 Q05586 Q13224 P27338 Q16620 P29353 Q16566 Q99525 Q969S8 Q9UD71 Q8N5S9 Q9UKV0
path:hsa00471	0.0590243	0.995534	2	4	0.952263	D-Glutamine and D-glutamate metabolism - Homo sapiens (human)	P00367 P49448
path:hsa05016	0.059294	0.962814	26	193	0.952263	Huntington's disease - Homo sapiens (human)	Q9UBK2 Q0VDD8 Q9P225 P63010 Q8TE73 Q9C0G6 Q9NYC9 Q8IVF4 Q9NQ66 Q96ST3 Q9P2D7 Q05586 Q13224 P41594 P42858 O00291 A0A096LP55 O43181 Q00722 Q01970 Q9NWB7 Q8WXX0 P31040 P07919 Q14790 Q96DT5
path:hsa05142	0.0601249	0.968665	14	102	0.952263	Chagas disease (American trypanosomiasis) - Homo sapiens (human)	O15111 Q9NQ66 P30679 P15260 P29459 P25963 P42336 Q00722 Q01970 P30153 P30154 P10600 P19438 Q14790
path:hsa04151	0.060874	0.956385	50	342	0.952263	PI3K-Akt signaling pathway - Homo sapiens (human)	Q00534 Q9Y6N6 P27348 O15111 P08572 P12110 Q99941 P29317 P11362 P21802 P22455 Q6ZVD8 P17948 P42345 Q15389 P25391 Q99677 O15123 P48551 P08069 Q13683 P16144 P18564 P35968 P24043 Q16787 Q16363 O15230 P07942 P55268 P04085 P16234 P09619 P42336 P48736 P30153 P30154 Q05397 Q8N122 Q08999 P23443 Q9UBS0 P38398 Q92574 P31946 P62258 P61981 Q04917 P63104 O95750
path:hsa04114	0.0624923	0.963967	19	124	0.952263	Oocyte meiosis - Homo sapiens (human)	P27348 Q8NHZ8 Q8NDV3 Q4G163 Q9UJX5 P08069 P10275 Q9UJX4 P30153 P30154 Q15349 O43683 P31946 P62258 P61981 Q04917 P63104 Q9H2G2 P30260
path:hsa05169	0.069366	0.955709	26	203	0.977619	Epstein-Barr virus infection - Homo sapiens (human)	Q9UQL6 P27348 O15111 P06734 Q9UHD2 P29084 P34931 P05362 Q08334 P25963 P42336 O14733 P19525 P35998 Q13200 O00463 P08670 P31946 P62258 P61981 Q04917 P63104 P35658 Q15628 Q13546 P20248
path:hsa05145	0.0702664	0.9596	18	113	0.977619	Toxoplasmosis - Homo sapiens (human)	Q9Y6N6 O15111 P25391 P34931 P15260 Q08334 P29459 P24043 Q16787 Q16363 O15230 P07942 P55268 P25963 P48736 P10600 P19438 Q14790
path:hsa03440	0.0751514	0.96715	9	41	1	Homologous recombination - Homo sapiens (human)	Q92547 Q9Y620 P49959 Q13315 P27694 P38398 P51587 Q13472 Q9BX63
path:hsa04932	0.0892618	0.949977	14	149	1	Non-alcoholic fatty liver disease (NAFLD) - Homo sapiens (human)	P48357 A0A096LP55 O43181 Q9UGJ0 P42336 Q9UGI9 P54619 P31040 P19438 P07919 Q86V24 Q96J02 P55210 Q14790
path:hsa05204	0.100653	0.951225	9	82	1	Chemical carcinogenesis - Homo sapiens (human)	P11245 P24462 Q9H4Y5 P28332 P33261 P11712 P33260 P48448
path:hsa05143	0.104174	0.959193	6	35	1	African trypanosomiasis - Homo sapiens (human)	Q9NQ66 P05362 P29459 Q16363 Q00722 Q01970
path:hsa04910	0.10595	0.932861	21	138	1	Insulin signaling pathway - Homo sapiens (human)	O75955 O14492 Q9UBK2 P42345 Q13905 O15357 Q9UGJ0 Q16816 P42336 Q9UGI9 P54619 P41743 Q8N122 P10586 P11216 P06737 P11217 P23443 Q9UBS0 P29353 Q92574
path:hsa00910	0.106508	0.974553	3	17	1	Nitrogen metabolism - Homo sapiens (human)	P00367 P49448 Q16790
path:hsa00591	0.113051	0.959272	5	29	1	Linoleic acid metabolism - Homo sapiens (human)	P0C869 Q6P1J6 P33261 P11712
path:hsa05167	0.118503	0.924039	20	173	1	Kaposi's sarcoma-associated herpesvirus infection - Homo sapiens (human)	Q00534 O15111 P51679 O00716 P42345 O15123 Q9UHD2 P05362 P48551 P15260 O95644 P25963 P42336 P19525 Q9NT62 P19438 P26651 Q14790 Q15628 Q14164
path:hsa04141	0.12205	0.92075	21	166	1	Protein processing in endoplasmic reticulum - Homo sapiens (human)	O95155 Q92598 Q99941 O95757 Q9NRD1 Q96HE7 P34931 P33908 Q16236 O14733 P19525 Q13217 Q9NRR5 P04844 Q9H173 P55072 Q9BZQ6 Q8NBS9 P27824 Q9H3M9 P53992
path:hsa04371	0.122935	0.920587	21	137	1	Apelin signaling pathway - Homo sapiens (human)	Q9UQL6 Q9UBK2 Q9NQ66 P42345 Q99570 Q9UM47 Q9UGJ0 P48736 Q00722 Q01970 Q9UGI9 P54619 P23443 Q9UBS0 Q92736 Q15413 Q9UPR5 P32418 P57103 Q16566 Q32MK0
path:hsa05218	0.125526	0.936736	9	69	1	Melanoma - Homo sapiens (human)	Q00534 O00716 P11362 P08069 P04085 P16234 P09619 P42336 O95750
path:hsa04931	0.127836	0.921315	17	107	1	Insulin resistance - Homo sapiens (human)	Q9UBK2 Q86YN6 P42345 P25963 Q9UGJ0 P42336 Q9UGI9 P54619 Q06124 P10586 P11216 P06737 P11217 Q15349 P23443 Q9UBS0 P19438
path:hsa04621	0.13203	0.912558	22	168	1	NOD-like receptor signaling pathway - Homo sapiens (human)	O15111 P59044 Q8WX94 Q9NQ66 P32456 Q9ULZ3 Q9UHD2 P48551 Q13075 P25963 Q00722 Q01970 Q8IWA4 Q96RT1 Q9NPP4 O00463 P57764 Q14790 Q9BX69 Q13546 O43586 Q14164
path:hsa04722	0.133395	0.918156	16	119	1	Neurotrophin signaling pathway - Homo sapiens (human)	O14492 Q8WU20 Q9UKN5 P00519 Q9NRF2 Q13905 P25963 Q16620 P42336 O14733 Q9ULH0 Q06124 Q15349 P29353 P62258 Q16566
path:hsa05231	0.143641	0.911462	16	99	1	Choline metabolism in cancer - Homo sapiens (human)	P0C869 P42345 P04085 P16234 P09619 P42336 Q13393 O14939 Q9NPB8 P23443 Q9UBS0 Q92574 Q99755 Q13574 O00401
path:hsa00130	0.145298	0.973221	2	11	1	Ubiquinone and other terpenoid-quinone biosynthesis - Homo sapiens (human)	Q9Y2Z9 Q9NZJ6
path:hsa00562	0.146625	0.911973	15	73	1	Inositol phosphate metabolism - Homo sapiens (human)	Q5T9C9 Q9NTJ5 Q9NQ66 P32019 O15357 Q13496 Q9P212 P42336 P48736 Q9UBF8 Q00722 Q01970 Q99755 Q9Y216 O75038
path:hsa04350	0.148543	0.916749	11	84	1	TGF-beta signaling pathway - Homo sapiens (human)	O43541 P30153 P30154 P23443 Q9UBS0 Q9HAU4 P12643 P12644 P22004 P18075 P10600
path:hsa05166	0.149728	0.892218	31	255	1	HTLV-I infection - Homo sapiens (human)	O96017 Q9ULW2 O15111 O00716 Q8NHZ8 Q92830 Q9UJX5 P05362 P10244 Q13315 O95644 P25963 Q9UJX4 P04085 P16234 P09619 P42336 P56282 Q13535 Q08AM6 O60566 P10600 Q9Y490 P19438 P26651 P27930 P27824 Q9Y4A5 O00144 Q92831 P30260
path:hsa00670	0.152094	0.948204	4	20	1	One carbon pool by folate - Homo sapiens (human)	O75891 O95954 P22102 P11586
path:hsa03013	0.154596	0.893793	24	171	1	RNA transport - Homo sapiens (human)	O14744 P60842 Q14240 Q04637 Q7L576 Q12769 Q7Z3J3 P0DJD0 Q9H1B4 P57740 Q8NI27 P49792 A6NKT7 P12270 O14715 P0DJD1 Q6I9Y2 P35658 Q99666 O75822 Q13144 O60841 P49790 Q96FV9
path:hsa04152	0.157628	0.898157	18	121	1	AMPK signaling pathway - Homo sapiens (human)	Q96RR4 Q9UBK2 P42345 P04035 P08069 P48357 Q9UGJ0 P42336 Q9UGI9 P30153 P30154 P54619 Q8N122 P23443 Q9UBS0 Q92574 Q86V24 P20248
path:hsa04668	0.158082	0.9054	13	108	1	TNF signaling pathway - Homo sapiens (human)	O15111 Q99941 P05362 P25963 P42336 O14733 P19438 O00463 Q96J02 P55210 Q14790 Q15628 Q13546
path:hsa05146	0.163091	0.895072	18	96	1	Amoebiasis - Homo sapiens (human)	Q9Y6N6 P08572 Q9NQ66 P30679 P25391 P29459 P24043 Q16787 Q16363 O15230 P07942 P55268 P42336 Q00722 Q01970 Q05397 P10600 P27930
path:hsa05222	0.16315	0.898115	16	84	1	Small cell lung cancer - Homo sapiens (human)	Q00534 Q9Y6N6 O15111 P08572 O00716 P25391 P24043 Q16787 Q16363 O15230 P07942 P55268 P25963 P42336 Q05397 O00463
path:hsa05215	0.164249	0.901805	13	87	1	Prostate cancer - Homo sapiens (human)	O15111 O00716 P11362 P21802 P42345 P08069 P14616 P10275 P25963 P04085 P16234 P09619 P42336
path:hsa05030	0.167436	0.914884	8	49	1	Cocaine addiction - Homo sapiens (human)	Q00535 Q8TCU5 O60391 Q99941 Q05586 Q13224 P27338 Q9UD71
path:hsa00340	0.170018	0.93847	4	24	1	Histidine metabolism - Homo sapiens (human)	O95954 P48448 P27338 A5YM72
path:hsa04072	0.171398	0.882048	23	146	1	Phospholipase D signaling pathway - Homo sapiens (human)	P0C869 Q8WZA2 Q9NQ66 P42345 Q99677 Q13255 P41594 P04085 P16234 P09619 P42336 P48736 Q00722 Q01970 Q13393 O14939 Q9NRZ5 Q06124 P29353 Q92574 Q99755 Q13574
path:hsa05165	0.179744	0.859503	50	321	1	Human papillomavirus infection - Homo sapiens (human)	Q9UQL6 Q00534 Q13488 Q9Y6N6 Q9ULW2 O15111 P08572 P12110 Q5T4S7 P42345 P25391 Q9UHD2 P48551 Q13683 P16144 P18564 P24043 Q16787 Q16363 O15230 P07942 P55268 Q6P1M3 Q15334 Q13315 Q9UM47 P09619 P42336 Q13535 P30153 P30154 P41743 P19525 Q8TEW0 Q05397 P49023 Q08999 P23443 Q9UBS0 P19438 Q92574 O15169 Q9Y2T1 O00144 Q969S8 Q14790 Q15628 P20248 Q14164 Q9UKV0
path:hsa05010	0.182535	0.878203	18	171	1	Alzheimer's disease - Homo sapiens (human)	Q00535 Q9NQ66 Q05586 Q13224 P02649 A0A096LP55 O43181 Q00722 Q01970 Q9NQC3 Q15413 P31040 P78536 P19438 P07919 O60840 P55210 Q14790
path:hsa05217	0.183698	0.900302	9	55	1	Basal cell carcinoma - Homo sapiens (human)	Q9ULW2 P10070 P10071 Q2M1P5 P12643 P12644 O15169 Q9Y2T1 O00144
path:hsa04620	0.186948	0.889465	11	104	1	Toll-like receptor signaling pathway - Homo sapiens (human)	O15111 Q9UHD2 P48551 P29459 P25963 P42336 O14733 Q15399 Q14790 Q13546 Q14164
path:hsa00592	0.189662	0.928154	4	25	1	alpha-Linolenic acid metabolism - Homo sapiens (human)	P0C869 Q6P1J6 P09110
path:hsa00630	0.193109	0.925688	4	28	1	Glyoxylate and dicarboxylate metabolism - Homo sapiens (human)	P22033 P05165 Q9UJM8 Q5T013
path:hsa00190	0.201935	0.888744	8	133	1	Oxidative phosphorylation - Homo sapiens (human)	Q13488 A0A096LP55 P03915 O43181 Q9UI12 P31040 P07919 Q96A05
path:hsa00100	0.211333	0.92989	3	20	1	Steroid biosynthesis - Homo sapiens (human)	Q15392 P37268 P35610
path:hsa05418	0.21709	0.858974	14	139	1	Fluid shear stress and atherosclerosis - Homo sapiens (human)	O15111 Q9H4Y5 P05362 P35968 Q16236 P04085 P42336 O14733 Q05397 Q9HBA0 P12644 P19438 P27930 Q92974
path:hsa05200	0.221317	0.822628	51	395	1	Pathways in cancer - Homo sapiens (human)	Q00534 Q7LDG7 Q9Y6N6 Q15311 Q9ULW2 O15111 P08572 O43293 O00716 P11362 P21802 Q9NQ66 Q9NZN5 P42345 P00519 P10070 P10071 P25391 Q99677 P52701 P08069 P10275 Q2M1P5 P24043 Q16787 Q16363 O15230 P07942 P55268 P43246 P25963 P04085 P16234 P09619 P42336 Q00722 Q01970 Q13393 O94827 Q05397 P12643 P12644 P51587 P10600 P12270 O00463 O15169 Q9Y2T1 O00144 Q14790 O95750
path:hsa00280	0.229363	0.884884	6	48	1	Valine, leucine and isoleucine degradation - Homo sapiens (human)	P09110 P55084 P22033 P05165 Q9BYC2 Q9BYV1
path:hsa04215	0.233171	0.902312	4	33	1	Apoptosis - multiple species - Homo sapiens (human)	Q9NR09 P19438 P55210 Q14790
path:hsa04940	0.237272	0.898608	4	43	1	Type I diabetes mellitus - Homo sapiens (human)	P10809 P29459 Q16849 Q92932
path:hsa00982	0.237929	0.870907	7	70	1	Drug metabolism - cytochrome P450 - Homo sapiens (human)	Q9H4Y5 P28332 P33261 P11712 P48448 Q99518 P27338
path:hsa05214	0.241583	0.858884	9	64	1	Glioma - Homo sapiens (human)	Q00534 O00716 P42345 P08069 P04085 P16234 P09619 P42336 P29353
path:hsa04120	0.245299	0.827733	19	137	1	Ubiquitin mediated proteolysis - Homo sapiens (human)	Q7Z6Z7 O95155 Q9H0M0 O00308 Q13049 Q8NHZ8 Q9UJX5 O94972 Q9UJX4 Q9NR09 Q9HAU4 P38398 Q96J02 Q15034 O95714 Q15751 Q7Z3V4 O94844 P30260
path:hsa00564	0.246494	0.842693	12	97	1	Glycerophospholipid metabolism - Homo sapiens (human)	P0C869 Q6NUI2 Q6P1J6 Q5VZY2 Q13393 O14939 Q9NPB8 Q9NRZ5 Q8TBG4 Q53EU6 Q13574
path:hsa04623	0.25807	0.864076	6	64	1	Cytosolic DNA-sensing pathway - Homo sapiens (human)	O15111 Q9ULZ3 Q9UHD2 P25963 Q13546 Q14164
path:hsa04213	0.258982	0.842295	10	62	1	Longevity regulating pathway - multiple species - Homo sapiens (human)	P42345 P34931 P08069 Q9UGJ0 P42336 Q9UGI9 P54619 Q8N122 P23443 Q9UBS0
path:hsa01521	0.26518	0.82931	12	79	1	EGFR tyrosine kinase inhibitor resistance - Homo sapiens (human)	P21860 P21802 P42345 P08069 P35968 P04085 P16234 P09619 P42336 P23443 Q9UBS0 P29353
path:hsa00730	0.270909	0.922727	2	16	1	Thiamine metabolism - Homo sapiens (human)	Q96M32 Q96MA6
path:hsa03450	0.274889	0.901024	3	13	1	Non-homologous end-joining - Homo sapiens (human)	P49959 P78527 Q13426
path:hsa00780	0.278999	0.97023	1	3	1	Biotin metabolism - Homo sapiens (human)	Q9NWU1
path:hsa05033	0.280408	0.844341	7	40	1	Nicotine addiction - Homo sapiens (human)	Q8TCU5 O60391 P47869 P24046 P28476 Q05586 Q13224
path:hsa03050	0.291426	0.864262	4	45	1	Proteasome - Homo sapiens (human)	P25788 P28072 P35998 Q13200
path:hsa05323	0.293525	0.82956	7	90	1	Rheumatoid arthritis - Homo sapiens (human)	Q13488 P17948 Q15389 P05362 Q9UI12 P10600 Q96A05
path:hsa05161	0.296415	0.790528	16	144	1	Hepatitis B - Homo sapiens (human)	Q00534 P27348 O15111 Q99941 O00716 Q9UHD2 O95644 P25963 P42336 Q14765 P10600 P31946 P63104 Q14790 P20248 Q14164
path:hsa04140	0.296835	0.790742	16	128	1	Autophagy - animal - Homo sapiens (human)	Q96RR4 O43293 Q2TAZ0 Q9Y4P1 P42345 Q9Y4P8 Q99570 P08069 P42336 Q8N122 P23443 Q9UBS0 Q9NT62 Q92574 Q8IYT8 Q8TDY2
path:hsa05410	0.301929	0.791577	15	83	1	Hypertrophic cardiomyopathy (HCM) - Homo sapiens (human)	Q13683 P16144 P18564 P24043 P13533 P12883 Q9UGJ0 Q9UGI9 P54619 Q92736 P32418 P10600 P45379 Q8WZ42 O60840
path:hsa05220	0.304444	0.810546	9	71	1	Chronic myeloid leukemia - Homo sapiens (human)	Q00534 O15111 O00716 P00519 P25963 P42336 Q06124 P29353 P10600
path:hsa04115	0.308834	0.819255	7	68	1	p53 signaling pathway - Homo sapiens (human)	Q00534 O96017 P31947 Q13315 Q13535 Q14790 Q53FA7
path:hsa04218	0.312256	0.772493	18	161	1	Cellular senescence - Homo sapiens (human)	Q00534 O96017 O00716 P42345 P49959 P10244 Q13315 O95644 P42336 Q13535 Q96GY3 Q09028 Q08999 Q9HBA0 P10600 Q92574 Q8WWL7 P20248
path:hsa04060	0.312793	0.768383	19	270	1	Cytokine-cytokine receptor interaction - Homo sapiens (human)	P51679 P17948 O75509 P48551 P15260 P05000 Q08334 P29459 P35968 P48357 P04085 P16234 P09619 Q9HAV5 P12643 P18075 P10600 P19438 P27930
path:hsa03030	0.314842	0.836992	5	36	1	DNA replication - Homo sapiens (human)	P51530 Q14181 P33993 P56282 P27694
path:hsa05416	0.316053	0.814597	7	59	1	Viral myocarditis - Homo sapiens (human)	Q04637 P00519 P05362 P24043 P13533 P12883 Q14790
path:hsa04730	0.316507	0.797726	10	60	1	Long-term depression - Homo sapiens (human)	P0C869 Q9NQ66 Q13255 P08069 Q00722 Q01970 P30153 P30154 Q13976
path:hsa00790	0.318412	0.898682	2	16	1	Folate biosynthesis - Homo sapiens (human)	P30793 Q9NZB8
path:hsa04921	0.326738	0.753611	22	153	1	Oxytocin signaling pathway - Homo sapiens (human)	P0C869 Q96RR4 Q9NQ66 P48549 O95644 P16066 P20594 Q9UGJ0 P48736 Q00722 Q01970 Q9UGI9 P54619 Q8IU85 Q96NX5 Q92736 Q15413 O60840 Q16566 Q14012 Q32MK0
path:hsa04810	0.337817	0.733847	29	212	1	Regulation of actin cytoskeleton - Homo sapiens (human)	Q9NYB9 Q14185 P11362 P21802 P22455 Q7L576 Q9NZN5 P14616 Q13683 Q13349 P16144 P18564 P35579 P04085 P16234 P09619 P42336 Q8N8S7 Q05397 P49023 Q13009 Q7Z406 Q9NSV4 Q99755 P46940 Q14155 O00401 Q32MK0 O95750
path:hsa03015	0.344093	0.767736	11	91	1	mRNA surveillance pathway - Homo sapiens (human)	P51003 Q96Q15 Q9UPR3 Q8IYD1 P15170 Q10570 Q9P2I0 P30153 P30154 Q9H1B4 Q9NRJ5
path:hsa04062	0.347493	0.74118	18	185	1	Chemokine signaling pathway - Homo sapiens (human)	Q7LDG7 O15111 P51679 Q92608 Q9NQ66 P32298 P34947 P25963 P42336 Q00722 Q01970 Q8TEW0 Q05397 Q8TCU6 P49023 P29353 Q13009 O00401
path:hsa00565	0.357452	0.803626	5	45	1	Ether lipid metabolism - Homo sapiens (human)	P0C869 Q6P1J6 Q13393 O14939
path:hsa05130	0.360124	0.789085	6	55	1	Pathogenic Escherichia coli infection - Homo sapiens (human)	P27348 P00519 Q3ZCM7 P63104 O00401 Q92974
path:hsa00590	0.36315	0.785872	6	62	1	Arachidonic acid metabolism - Homo sapiens (human)	P0C869 Q6P1J6 P33261 P11712 P19440
path:hsa05212	0.364332	0.768663	8	64	1	Pancreatic cancer - Homo sapiens (human)	Q00534 Q15311 O15111 O00716 P42336 Q13393 P51587 P10600
path:hsa04150	0.376523	0.718454	17	151	1	mTOR signaling pathway - Homo sapiens (human)	Q9ULW2 O15111 Q8NFG4 P42345 P08069 Q9UI12 P42336 Q8N122 Q15349 P23443 Q9UBS0 P30622 P19438 Q92574 O00144 Q96A05 Q8IYT8
path:hsa04710	0.388988	0.797493	4	31	1	Circadian rhythm - Homo sapiens (human)	Q9UGJ0 O15534 Q9UGI9 P54619
path:hsa04340	0.390346	0.7571	7	47	1	Hedgehog signaling pathway - Homo sapiens (human)	Q86UK5 Q8N6U8 P10070 P10071 Q2M1P5 Q9HAU4 Q9BWV1
path:hsa04922	0.398289	0.712452	13	103	1	Glucagon signaling pathway - Homo sapiens (human)	Q9UBK2 Q9H0K1 Q9NQ66 Q9UGJ0 P18669 Q16816 Q00722 Q01970 Q9UGI9 P54619 P11216 P06737 P11217
path:hsa00830	0.404665	0.751614	6	65	1	Retinol metabolism - Homo sapiens (human)	P24462 P28332 P11712 P33260 Q8TC12
path:hsa04966	0.407044	0.806611	3	27	1	Collecting duct acid secretion - Homo sapiens (human)	Q13488 P02730 Q96A05
path:hsa03410	0.408754	0.78151	4	33	1	Base excision repair - Homo sapiens (human)	P49916 O15527 P56282 O95243
path:hsa00360	0.40923	0.843535	2	17	1	Phenylalanine metabolism - Homo sapiens (human)	P48448 P27338
path:hsa04064	0.412873	0.712584	10	95	1	NF-kappa B signaling pathway - Homo sapiens (human)	O15111 Q8IUD2 P05362 Q13315 P25963 P19438 O00463 Q14258 Q15628 Q13546
path:hsa05014	0.416181	0.743787	6	51	1	Amyotrophic lateral sclerosis (ALS) - Homo sapiens (human)	O96008 Q05586 Q13224 P07197 Q96Q42 P19438
path:hsa05031	0.417558	0.72294	8	68	1	Amphetamine addiction - Homo sapiens (human)	Q8TCU5 O60391 Q99941 Q05586 Q13224 P27338 Q16566 Q9UD71
path:hsa00232	0.420533	0.913657	1	5	1	Caffeine metabolism - Homo sapiens (human)	P11245
path:hsa04744	0.421019	0.795731	3	28	1	Phototransduction - Homo sapiens (human)	Q14028 P29973 O60721
path:hsa00220	0.422128	0.798246	3	21	1	Arginine biosynthesis - Homo sapiens (human)	Q8N159 P00367 P49448
path:hsa00030	0.422724	0.793772	3	30	1	Pentose phosphate pathway - Homo sapiens (human)	P05062 O95336 Q9Y315
path:hsa04260	0.425216	0.715182	8	78	1	Cardiac muscle contraction - Homo sapiens (human)	A0A096LP55 P13533 P12883 Q92736 P32418 P45379 P07919 O60840
path:hsa03022	0.432067	0.743612	5	45	1	Basal transcription factors - Homo sapiens (human)	P29084 Q6P1X5 Q15545 P51946 Q9UHL9
path:hsa01200	0.432903	0.688542	11	114	1	Carbon metabolism - Homo sapiens (human)	P09104 P05062 O95336 P00367 P49448 P23368 P22033 P05165 P18669 Q9UJM8 P31040
path:hsa04071	0.437586	0.6797	12	118	1	Sphingolipid signaling pathway - Homo sapiens (human)	Q9NQ66 P42336 Q00722 Q01970 Q13393 O14939 P30153 P30154 P19438 Q92636 Q15628 O95470
path:hsa04360	0.444014	0.639848	26	175	1	Axon guidance - Homo sapiens (human)	O60486 Q00535 Q6UXZ4 P29317 P29320 P54756 Q15375 P29322 Q9NZN5 O15031 P00519 Q92730 Q9UF33 Q13418 P32004 P42336 Q9UIW2 O75051 Q8N8S7 Q8TEW0 Q05397 Q06124 P49796 P18075 Q9BWV1 O43295
path:hsa04666	0.449061	0.675256	11	91	1	Fc gamma R-mediated phagocytosis - Homo sapiens (human)	P0C869 Q92608 O15357 Q9HD67 P42336 Q13393 O14939 P23443 Q9UBS0 Q99755 O00401
path:hsa05224	0.451856	0.649407	17	144	1	Breast cancer - Homo sapiens (human)	Q00534 Q9ULW2 O00716 P11362 P42345 P08069 Q9UM47 P42336 P23443 Q9UBS0 P29353 P38398 P51587 O15169 Q9Y2T1 O00144 O95750
path:hsa00250	0.455075	0.743111	4	35	1	Alanine, aspartate and glutamate metabolism - Homo sapiens (human)	P30566 P00367 P49448 Q9BYV1
path:hsa05120	0.455731	0.697083	7	68	1	Epithelial cell signaling in Helicobacter pylori infection - Homo sapiens (human)	Q13488 O15111 P25963 Q9UI12 Q06124 P78536 Q96A05
path:hsa04724	0.465802	0.637899	17	114	1	Glutamatergic synapse - Homo sapiens (human)	P0C869 Q8TCU5 O60391 Q9UPX8 Q9NQ66 Q16478 Q05586 Q13224 Q13255 P41594 P48549 Q00722 Q01970 Q13393 O14939 P43003
path:hsa05160	0.471207	0.647764	12	131	1	Hepatitis C - Homo sapiens (human)	O15111 Q9UHD2 P48551 P25963 P42336 P30153 P30154 P19525 P19438 Q15628 Q13546 Q14164
path:hsa04010	0.472516	0.60673	29	255	1	MAPK signaling pathway - Homo sapiens (human)	P0C869 Q7LDG7 O15111 P11362 P21802 P22455 O75369 P34931 O95644 Q16620 P04085 P16234 P09619 P53041 O14733 Q13972 O14827 Q15349 P10600 P19438 O60840 P27930 P54829 Q9P0X4 O43283 Q9UL54 Q9Y4G8 O95750
path:hsa00920	0.492352	0.863916	1	10	1	Sulfur metabolism - Homo sapiens (human)	O95861
path:hsa04657	0.494122	0.651053	8	93	1	IL-17 signaling pathway - Homo sapiens (human)	O15111 Q9UHD2 P25963 Q9UJX4 O00463 Q14790 Q15628 Q14164
path:hsa00072	0.515273	0.848954	1	10	1	Synthesis and degradation of ketone bodies - Homo sapiens (human)	Q9BYC2
path:hsa05164	0.523343	0.581925	16	173	1	Influenza A - Homo sapiens (human)	Q9ULZ3 Q9UHD2 P34931 P05362 P48551 P15260 P29459 P25963 P42336 Q9H1B4 O14733 P19525 Q13217 P19438 Q14258 Q14164
path:hsa03008	0.523492	0.608629	10	106	1	Ribosome biogenesis in eukaryotes - Homo sapiens (human)	O00566 O00567 Q9BVP2 Q9NRR4 O15381 Q9NVN8 Q9H583 Q9H089 Q9H1B4 Q96IC2
path:hsa00600	0.526225	0.676969	4	47	1	Sphingolipid metabolism - Homo sapiens (human)	P54803 Q9NY59 Q9HCG7 O95470
path:hsa03430	0.527739	0.709601	3	23	1	Mismatch repair - Homo sapiens (human)	P52701 P43246 P27694
path:hsa04720	0.531877	0.610342	9	67	1	Long-term potentiation - Homo sapiens (human)	Q9NQ66 Q05586 Q13224 Q13255 P41594 Q00722 Q01970 Q15349 Q16566
path:hsa04070	0.533951	0.57833	15	99	1	Phosphatidylinositol signaling system - Homo sapiens (human)	Q9NTJ5 Q9NQ66 P32019 O15357 Q13496 Q9P212 Q9UHH9 P42336 Q9UBF8 Q00722 Q01970 Q99755 Q13574 Q9Y216 Q6PFW1
path:hsa05100	0.540036	0.601068	9	76	1	Bacterial invasion of epithelial cells - Homo sapiens (human)	Q14185 Q9Y5K6 Q13418 P42336 Q05397 P49023 P29353 Q96BJ8 O00401
path:hsa05321	0.550653	0.632463	5	65	1	Inflammatory bowel disease (IBD) - Homo sapiens (human)	P15260 P29459 O95644 Q14765 P10600
path:hsa05152	0.552596	0.555534	15	179	1	Tuberculosis - Homo sapiens (human)	Q13488 Q9NZN5 P10809 P15260 Q08334 P29459 P22897 Q9UI12 P10600 Q15399 P19438 Q14790 Q15075 Q15628 Q9UBG0
path:hsa04550	0.561267	0.551482	14	139	1	Signaling pathways regulating pluripotency of stem cells - Homo sapiens (human)	Q9ULW2 P11362 P21802 P22455 P08069 Q15911 P42336 Q5UIP0 Q9H4L7 P12757 P12644 O15169 Q9Y2T1 O00144
path:hsa04022	0.563437	0.530598	21	163	1	cGMP-PKG signaling pathway - Homo sapiens (human)	Q9Y6F6 Q14028 P29973 Q99941 Q9NQ66 P12883 O95644 P16066 P20594 Q14432 P48736 Q00722 Q01970 Q13976 Q9UPR5 P32418 P57103 O60840 O76074 Q32MK0 Q9UHL9
path:hsa00350	0.56741	0.667046	3	35	1	Tyrosine metabolism - Homo sapiens (human)	P28332 P48448 P27338
path:hsa05131	0.567942	0.601339	6	65	1	Shigellosis - Homo sapiens (human)	O15111 Q14185 P00519 P25963 Q96BJ8 O00401
path:hsa04742	0.578572	0.561533	9	83	1	Taste transduction - Homo sapiens (human)	P47869 Q13255 P56373 P51582 Q00722 Q15858 P37088 Q8TE23 O95279
path:hsa04210	0.590513	0.525239	13	138	1	Apoptosis - Homo sapiens (human)	O15111 P20700 Q13315 P25963 P42336 P02549 P19438 P55212 P55210 Q14790 Q03252 Q15628 Q13546
path:hsa04370	0.594013	0.575638	6	59	1	VEGF signaling pathway - Homo sapiens (human)	P0C869 P35968 P42336 Q05397 P49023
path:hsa04977	0.594796	0.645085	3	24	1	Vitamin digestion and absorption - Homo sapiens (human)	Q6P1J6 P04114 P20062
path:hsa04961	0.604289	0.567518	6	47	1	Endocrine and other factor-regulated calcium reabsorption - Homo sapiens (human)	P63010 Q9NQ66 Q00722 Q01970 Q9NQA5 P32418
path:hsa04510	0.605469	0.472544	31	199	1	Focal adhesion - Homo sapiens (human)	Q9Y6N6 P08572 P12110 Q14185 O75369 P17948 P25391 Q13905 P08069 Q13418 Q13683 P16144 P18564 P35968 P24043 Q16787 Q16363 O15230 P07942 P55268 P04085 P16234 P09619 P42336 Q9NVD7 Q05397 P49023 Q13972 P29353 Q9Y490 Q32MK0
path:hsa04925	0.613085	0.514458	11	82	1	Aldosterone synthesis and secretion - Homo sapiens (human)	Q99941 Q9NQ66 P16066 Q00722 Q01970 Q8IU85 Q96NX5 O60840 Q16566 Q14012 Q9P0X4
path:hsa04020	0.615931	0.470707	24	182	1	Calcium signaling pathway - Homo sapiens (human)	P21860 Q9NQ66 P30679 Q05586 Q13255 P41594 P56373 Q9P212 P16234 P09619 Q16816 Q00722 Q01970 Q92736 Q15413 Q9UPR5 P32418 P57103 P02585 O60840 Q96SN7 Q16566 Q9P0X4 Q32MK0
path:hsa05133	0.6212	0.544902	6	76	1	Pertussis - Homo sapiens (human)	Q9ULZ3 P29459 P06681 P0C0L4 P0C0L4,P0C0L5 P55210
path:hsa05210	0.624964	0.542909	6	60	1	Colorectal cancer - Homo sapiens (human)	P52701 P43246 P42336 P10600 O15169 Q9Y2T1
path:hsa00430	0.626157	0.758886	1	11	1	Taurine and hypotaurine metabolism - Homo sapiens (human)	P19440
path:hsa01524	0.633704	0.520812	7	73	1	Platinum drug resistance - Homo sapiens (human)	Q9H4Y5 P52701 P43246 Q13315 P42336 P38398 Q14790
path:hsa04960	0.634807	0.570347	4	37	1	Aldosterone-regulated sodium reabsorption - Homo sapiens (human)	P31947 P48048 P42336 P37088
path:hsa03320	0.63882	0.526333	6	72	1	PPAR signaling pathway - Homo sapiens (human)	Q6Q788 Q9UNU6 P09110 P02656 Q13418 Q00G26
path:hsa00532	0.641146	0.643379	2	20	1	Glycosaminoglycan biosynthesis - chondroitin sulfate / dermatan sulfate - Homo sapiens (human)	Q9Y2C2 Q9UBV7
path:hsa00511	0.643609	0.642598	2	18	1	Other glycan degradation - Homo sapiens (human)	P04066 Q9HCG7
path:hsa05032	0.645145	0.490513	9	91	1	Morphine addiction - Homo sapiens (human)	Q9Y233 P47869 P24046 P28476 P32298 P34947 P48549 Q14432 Q13946
path:hsa00260	0.652135	0.577756	3	40	1	Glycine, serine and threonine metabolism - Homo sapiens (human)	P27338 P18669 Q9BYV1
path:hsa00010	0.660619	0.516971	5	67	1	Glycolysis / Gluconeogenesis - Homo sapiens (human)	P28332 P09104 P48448 P05062 P18669
path:hsa04914	0.669103	0.457426	10	99	1	Progesterone-mediated oocyte maturation - Homo sapiens (human)	Q8NHZ8 Q9UJX5 P08069 Q9UJX4 P42336 Q15349 O43683 Q8WWL7 P20248 P30260
path:hsa04012	0.669996	0.46362	9	86	1	ErbB signaling pathway - Homo sapiens (human)	P21860 P42345 P00519 P42336 O14733 Q05397 P23443 Q9UBS0 P29353
path:hsa00604	0.670666	0.7093	1	15	1	Glycosphingolipid biosynthesis - ganglio series - Homo sapiens (human)	Q9UNP4
path:hsa04066	0.670755	0.455592	10	99	1	HIF-1 signaling pathway - Homo sapiens (human)	P09104 P17948 P42345 Q15389 O15123 P15260 P08069 P42336 P23443 Q9UBS0
path:hsa03040	0.674073	0.444647	11	134	1	Spliceosome - Homo sapiens (human)	P83876 O14776 O15042 Q9Y4Y9 P34931 Q8NI27 P09012 P08579 O60306 Q7L014 Q96FV9
path:hsa04726	0.674586	0.44516	11	113	1	Serotonergic synapse - Homo sapiens (human)	P0C869 P33261 P11712 P33260 Q9NQ66 P48549 P27338 Q00722 Q01970 O60840
path:hsa00970	0.676169	0.49951	5	66	1	Aminoacyl-tRNA biosynthesis - Homo sapiens (human)	Q5JPH6 P56192 Q5T160 Q5ST30 P54136
path:hsa04540	0.678789	0.447607	10	88	1	Gap junction - Homo sapiens (human)	Q9NQ66 Q13255 P41594 Q3ZCM7 P04085 P16234 P09619 Q00722 Q01970 Q13976
path:hsa04520	0.683502	0.450162	9	72	1	Adherens junction - Homo sapiens (human)	P11362 P08069 Q8TEW0 P10586 P28827 Q96NY8 P46940 O00401 O94887
path:hsa05230	0.684456	0.465601	7	65	1	Central carbon metabolism in cancer - Homo sapiens (human)	P11362 P21802 P42345 P16234 P09619 P18669 P42336
path:hsa04320	0.686803	0.516592	4	28	1	Dorso-ventral axis formation - Homo sapiens (human)	Q7Z3Z4 Q9UM47 Q9NZ56 Q8WWL2
path:hsa04137	0.6904	0.483243	5	65	1	Mitophagy - animal - Homo sapiens (human)	Q9UHD2 Q14596 Q8IWA4 Q9HA65 Q9Y4E8
path:hsa05162	0.690649	0.426103	11	134	1	Measles - Homo sapiens (human)	Q00534 O15111 Q9UHD2 P34931 P48551 P15260 P29459 P25963 P42336 P19525 Q14164
path:hsa04630	0.691004	0.420342	12	156	1	Jak-STAT signaling pathway - Homo sapiens (human)	Q9NSE2 P42345 P48551 P15260 P05000 Q08334 P29459 P48357 P42336 P17706 Q06124 Q14765
path:hsa05132	0.694555	0.442998	8	86	1	Salmonella infection - Homo sapiens (human)	O43237 O75369 Q9ULZ3 P15260 P35579 Q9NPP4 Q7Z406 O00401
path:hsa04964	0.710291	0.561998	2	23	1	Proximal tubule bicarbonate reclamation - Homo sapiens (human)	P00367 P49448
path:hsa04130	0.711624	0.653947	1	34	1	SNARE interactions in vesicular transport - Homo sapiens (human)	Q9UNK0
path:hsa04919	0.715781	0.383826	15	116	1	Thyroid hormone signaling pathway - Homo sapiens (human)	Q9NQ66 P42345 Q96ST3 Q92830 P13533 Q9UM47 Q9P212 P42336 Q00722 Q01970 Q15648 P12644 Q92831 O60244 Q9UHV7
path:hsa04380	0.715902	0.402684	10	128	1	Osteoclast differentiation - Homo sapiens (human)	O15111 Q9NQC7 P48551 P15260 O95644 P25963 P42336 O14733 P19438 Q16566
path:hsa03420	0.717622	0.472503	4	47	1	Nucleotide excision repair - Homo sapiens (human)	P28715 P56282 P27694 P51946
path:hsa05110	0.718298	0.471049	4	50	1	Vibrio cholerae infection - Homo sapiens (human)	Q13488 Q96HE7 Q9UI12 Q96A05
path:hsa00980	0.727867	0.456169	4	74	1	Metabolism of xenobiotics by cytochrome P450 - Homo sapiens (human)	Q9H4Y5 P28332 P11712 P48448
path:hsa04913	0.731168	0.437125	5	50	1	Ovarian steroidogenesis - Homo sapiens (human)	P0C869 P14061 P08069 P22004
path:hsa04024	0.732581	0.345072	23	198	1	cAMP signaling pathway - Homo sapiens (human)	Q8WZA2 Q8TCU5 O60391 Q14028 P29973 Q16280 Q16281 P10071 Q05586 Q13224 O95644 P25963 P16066 Q9P212 Q14432 P42336 Q13393 O14939 Q92736 Q13009 O60840 Q16566 Q9UD71
path:hsa04392	0.732701	0.486493	3	29	1	Hippo signaling pathway - multiple species - Homo sapiens (human)	Q9H2L5 Q96JQ0 P50749
path:hsa00561	0.739963	0.42429	5	61	1	Glycerolipid metabolism - Homo sapiens (human)	Q6NUI2 Q5VZY2 Q9NRZ5 Q53EU6 Q13574
path:hsa01100	0.740271	0.296426	106	1272	1	Metabolic pathways - Homo sapiens (human)	P11245 P46926 P0C869 P24462 Q13488 Q9Y2B1 O95861 O95954 Q8NCL4 Q9UBV7 Q96M32 Q5JPH6 P28332 Q68CP4 Q5T9C9 Q6NUI2 Q6P1J6 P33261 P11712 P33260 P30566 Q96MA6 Q9UNU6 Q8N159 Q15392 P09104 O43909 Q5TCS8 P48448 P37268 P05062 Q9NQ66 Q14181 O95336 P54803 P22102 P30793 P19440 Q01433 P00367 P49448 P09110 P55084 P08397 P04035 P14061 P12268 P32019 Q16787 O15230 P09848 P33908 P49641 P27338 Q9NZB8 A0A096LP55 P11…
path:hsa00860	0.741114	0.47106	3	42	1	Porphyrin and chlorophyll metabolism - Homo sapiens (human)	Q5JPH6 P53701 P08397
path:hsa04924	0.744145	0.395243	7	65	1	Renin secretion - Homo sapiens (human)	Q9NQ66 P16066 Q14432 Q00722 Q01970 O60840 Q9UQC9
path:hsa04610	0.744847	0.384504	8	79	1	Complement and coagulation cascades - Homo sapiens (human)	Q9UNN8 P10909 P05160 P01009 P08697 P06681 P0C0L4 P0C0L4,P0C0L5
path:hsa05221	0.747642	0.415691	5	55	1	Acute myeloid leukemia - Homo sapiens (human)	O15111 P42345 P42336 P23443 Q9UBS0
path:hsa05168	0.74921	0.34249	15	185	1	Herpes simplex infection - Homo sapiens (human)	O15111 Q9UHD2 P48551 P15260 P29459 P25963 O15534 Q9H1B4 P19525 Q06124 P19438 O00463 Q14790 Q9UHL9 Q14164
path:hsa00534	0.750517	0.509794	2	24	1	Glycosaminoglycan biosynthesis - heparan sulfate / heparin - Homo sapiens (human)	Q9UBV7 O43909
path:hsa04971	0.753266	0.374731	8	75	1	Gastric acid secretion - Homo sapiens (human)	Q9NQ66 P48048 P78508 Q6AI14 Q00722 Q01970 P04920 Q32MK0
path:hsa03060	0.754348	0.601613	1	23	1	Protein export - Homo sapiens (human)	Q9UHB9
path:hsa04723	0.760293	0.340428	12	148	1	Retrograde endocannabinoid signaling - Homo sapiens (human)	Q9NQ66 P47869 P24046 P28476 Q13255 P41594 P48549 P03915 O43181 Q00722 Q01970 O60840
path:hsa01230	0.760556	0.396745	5	75	1	Biosynthesis of amino acids - Homo sapiens (human)	Q8N159 P09104 P05062 P18669 P54886
path:hsa04142	0.760835	0.349744	10	123	1	Lysosome - Homo sapiens (human)	Q13488 Q68CP4 Q10567 Q9BZC7 P04066 P54803 Q9UI12 P07602 P49279 Q15012
path:hsa04912	0.76548	0.346092	10	92	1	GnRH signaling pathway - Homo sapiens (human)	P0C869 Q9NQ66 P01148 Q00722 Q01970 Q13393 O14939 O14733 O60840
path:hsa00120	0.768387	0.585757	1	17	1	Primary bile acid biosynthesis - Homo sapiens (human)	Q9UNU6
path:hsa00062	0.770229	0.578201	1	25	1	Fatty acid elongation - Homo sapiens (human)	P55084
path:hsa04728	0.775169	0.327294	11	130	1	Dopaminergic synapse - Homo sapiens (human)	Q99941 Q9NQ66 Q13224 P48549 O60282 P27338 Q00722 Q01970 P30153 P30154 Q9UD71
path:hsa05322	0.779782	0.368916	5	133	1	Systemic lupus erythematosus - Homo sapiens (human)	Q13224 P06681 P0C0L4 P0C0L4,P0C0L5 Q99525
path:hsa04310	0.781922	0.314521	12	143	1	Wnt signaling pathway - Homo sapiens (human)	Q9ULW2 Q9NQ66 Q9HB71 O95644 Q00722 Q01970 Q8N474 Q5T4F7 O15169 Q9Y2T1 O00144 Q969G9
path:hsa04068	0.793896	0.304163	11	132	1	FoxO signaling pathway - Homo sapiens (human)	O15111 Q13255 P08069 Q13315 Q9UGJ0 P42336 Q9UGI9 P54619 Q08999 P10600 Q8WWL7
path:hsa05150	0.794398	0.371637	4	56	1	Staphylococcus aureus infection - Homo sapiens (human)	P05362 P06681 P0C0L4 P0C0L4,P0C0L5
path:hsa04650	0.795454	0.318257	8	133	1	Natural killer cell mediated cytotoxicity - Homo sapiens (human)	P05362 P48551 P15260 O95644 P42336 Q06124 P29353 O95944
path:hsa00071	0.795579	0.397092	3	44	1	Fatty acid degradation - Homo sapiens (human)	P28332 P09110 P55084
path:hsa01040	0.802072	0.530493	1	23	1	Biosynthesis of unsaturated fatty acids - Homo sapiens (human)	P09110
path:hsa05414	0.803177	0.291454	12	90	1	Dilated cardiomyopathy (DCM) - Homo sapiens (human)	Q13683 P16144 P18564 P24043 P13533 P12883 Q92736 P32418 P10600 P45379 Q8WZ42 O60840
path:hsa04750	0.804524	0.297144	10	97	1	Inflammatory mediator regulation of TRP channels - Homo sapiens (human)	P0C869 Q9NQ66 Q9NY37 P42336 Q00722 Q01970 Q9HBA0 O75762 Q9UHC3
path:hsa04261	0.805148	0.279578	14	144	1	Adrenergic signaling in cardiomyocytes - Homo sapiens (human)	Q8WZA2 Q99941 Q9NQ66 P13533 P12883 P48736 Q00722 Q01970 P30153 P30154 Q92736 P32418 P45379 O60840
path:hsa00512	0.806599	0.426378	2	31	1	Mucin type O-glycan biosynthesis - Homo sapiens (human)	Q8NCL4 Q8IXK2
path:hsa04721	0.810802	0.331548	5	63	1	Synaptic vesicle cycle - Homo sapiens (human)	Q13488 P63010 Q8NB66 Q9UI12 Q96A05
path:hsa00601	0.811737	0.512969	1	27	1	Glycosphingolipid biosynthesis - lacto and neolacto series - Homo sapiens (human)	Q9C0J1
path:hsa00410	0.811761	0.418485	2	31	1	beta-Alanine metabolism - Homo sapiens (human)	P48448 A5YM72
path:hsa05206	0.814124	0.256667	18	299	1	MicroRNAs in cancer - Homo sapiens (human)	Q00534 O00716 P21860 P42345 P00519 Q13315 Q9UM47 P04085 P16234 P09619 P42336 Q8N122 P29353 P38398 P37275 P08670 O95980 Q9H3D4
path:hsa01210	0.814885	0.512852	1	18	1	2-Oxocarboxylic acid metabolism - Homo sapiens (human)	Q8N159
path:hsa05330	0.815664	0.503489	1	38	1	Allograft rejection - Homo sapiens (human)	P29459
path:hsa05205	0.817388	0.249152	21	203	1	Proteoglycans in cancer - Homo sapiens (human)	Q8WU20 Q9ULW2 P21860 P11362 O75369 Q9NZN5 P42345 Q12955 Q9NRR4 P08069 P35968 Q9P212 P42336 Q05397 Q06124 P49023 P23443 Q9UBS0 Q13009 O00144 P46940
path:hsa04611	0.817913	0.264666	14	123	1	Platelet activation - Homo sapiens (human)	P0C869 Q7LDG7 Q9NQ66 Q9NZN5 P42336 P48736 Q00722 Q01970 P41743 Q13976 Q9Y490 Q86UX7 Q32MK0
path:hsa05012	0.819976	0.31447	5	142	1	Parkinson's disease - Homo sapiens (human)	A0A096LP55 P03915 O43181 P31040 P07919
path:hsa04713	0.821003	0.271962	11	96	1	Circadian entrainment - Homo sapiens (human)	Q9NQ66 Q05586 Q13224 P48549 O15534 Q00722 Q01970 Q13976 Q92736 Q15413 Q9P0X4
path:hsa01522	0.821191	0.275841	10	96	1	Endocrine resistance - Homo sapiens (human)	O00716 P42345 P08069 Q9UM47 P42336 Q15648 Q05397 P23443 Q9UBS0 P29353
path:hsa05211	0.822275	0.315369	5	65	1	Renal cell carcinoma - Homo sapiens (human)	Q8NFG4 Q13905 P42336 Q06124 P10600
path:hsa00330	0.824512	0.353709	3	50	1	Arginine and proline metabolism - Homo sapiens (human)	P27338 A5YM72 P54886
path:hsa00140	0.826104	0.350172	3	58	1	Steroid hormone biosynthesis - Homo sapiens (human)	P24462 P14061
path:hsa00230	0.826744	0.24927	15	175	1	Purine metabolism - Homo sapiens (human)	Q9Y233 Q96M32 P30566 Q96MA6 Q5TCS8 Q14181 P22102 Q01433 P12268 P16066 P20594 Q14432 Q13946 P56282 O76074
path:hsa00450	0.832637	0.483231	1	17	1	Selenocompound metabolism - Homo sapiens (human)	P56192
path:hsa00480	0.833092	0.379853	2	54	1	Glutathione metabolism - Homo sapiens (human)	Q9H4Y5 P19440
path:hsa00640	0.841438	0.370734	2	32	1	Propanoate metabolism - Homo sapiens (human)	P22033 P05165
path:hsa04270	0.847147	0.233112	12	121	1	Vascular smooth muscle contraction - Homo sapiens (human)	P0C869 Q9Y6F6 Q9NQ66 Q9NZN5 P16066 P20594 Q00722 Q01970 Q13976 O60840 Q32MK0
path:hsa05202	0.851763	0.222366	13	180	1	Transcriptional misregulation in cancer - Homo sapiens (human)	P11308 Q15652 P17948 Q96ST3 P08069 Q13315 P04085 Q9UIU6 Q05397 Q15475 P37275 P27930 O43490
path:hsa01212	0.853839	0.308593	3	48	1	Fatty acid metabolism - Homo sapiens (human)	P09110 P55084 Q9NWU1
path:hsa04658	0.857608	0.243678	7	92	1	Th1 and Th2 cell differentiation - Homo sapiens (human)	O15111 P15260 P29459 O95644 P25963 Q9UM47 Q14765
path:hsa00531	0.859893	0.430615	1	19	1	Glycosaminoglycan degradation - Homo sapiens (human)	Q68CP4
path:hsa00510	0.863848	0.292211	3	49	1	N-Glycan biosynthesis - Homo sapiens (human)	P33908 P49641 P04844
path:hsa04975	0.865379	0.327314	2	41	1	Fat digestion and absorption - Homo sapiens (human)	O95477 P04114
path:hsa04915	0.865538	0.220801	9	98	1	Estrogen signaling pathway - Homo sapiens (human)	Q99941 Q9NQ66 Q13255 P34931 P48549 P42336 Q00722 Q01970 P29353
path:hsa04933	0.870349	0.214032	9	99	1	AGE-RAGE signaling pathway in diabetic complications - Homo sapiens (human)	P08572 Q9NQ66 P05362 O95644 Q9P212 P42336 Q00722 Q01970 P10600
path:hsa00515	0.88233	0.381958	1	23	1	Mannose type O-glycan biosynthesis - Homo sapiens (human)	Q9Y2B1
path:hsa05144	0.882572	0.260817	3	49	1	Malaria - Homo sapiens (human)	P05362 P29459 P10600
path:hsa01523	0.883129	0.297822	2	31	1	Antifolate resistance - Homo sapiens (human)	O15111 P22102
path:hsa05140	0.888244	0.22922	4	74	1	Leishmaniasis - Homo sapiens (human)	P15260 P29459 P25963 P10600
path:hsa04612	0.889135	0.246721	3	77	1	Antigen processing and presentation - Homo sapiens (human)	P34931 P34932 P27824
path:hsa04973	0.89045	0.229352	4	44	1	Carbohydrate digestion and absorption - Homo sapiens (human)	P09848 P42336 Q00722 Q8TE23
path:hsa00514	0.897026	0.349984	1	22	1	Other types of O-glycan biosynthesis - Homo sapiens (human)	Q6Y288
path:hsa04978	0.897742	0.233947	3	51	1	Mineral absorption - Homo sapiens (human)	Q9H1D0 Q6P5W5 P32418
path:hsa05213	0.897824	0.215845	4	50	1	Endometrial cancer - Homo sapiens (human)	Q13418 P42336 O15169 Q9Y2T1
path:hsa00061	0.898599	0.355542	1	13	1	Fatty acid biosynthesis - Homo sapiens (human)	Q9NWU1
path:hsa02010	0.898715	0.188913	7	45	1	ABC transporters - Homo sapiens (human)	Q8IZY2 Q86UQ4 O95477 Q9BZC7 O75027 P78363 Q96J66
path:hsa00500	0.900215	0.232531	3	36	1	Starch and sucrose metabolism - Homo sapiens (human)	P11216 P06737 P11217
path:hsa04662	0.901939	0.194727	5	71	1	B cell receptor signaling pathway - Homo sapiens (human)	O15111 O15357 O95644 P25963 P42336
path:hsa00983	0.912657	0.236537	2	46	1	Drug metabolism - other enzymes - Homo sapiens (human)	P11245 P12268
path:hsa04664	0.913804	0.186268	4	68	1	Fc epsilon RI signaling pathway - Homo sapiens (human)	P0C869 P42336 O14733
path:hsa04145	0.916561	0.141998	10	152	1	Phagosome - Homo sapiens (human)	Q13488 O43237 Q3ZCM7 P22897 Q9UI12 Q5KU26 P27824 Q15075 Q96A05 Q9UBG0
path:hsa04512	0.916846	0.137487	13	82	1	ECM-receptor interaction - Homo sapiens (human)	Q9Y6N6 P08572 P12110 P25391 Q13683 P16144 P18564 P24043 Q16787 Q16363 O15230 P07942 P55268
path:hsa04614	0.918796	0.297021	1	23	1	Renin-angiotensin system - Homo sapiens (human)	P48147
path:hsa04080	0.919259	0.122254	18	278	1	Neuroactive ligand-receptor interaction - Homo sapiens (human)	Q8TCU5 O60391 P47869 P24046 P28476 Q02643 Q99677 Q16478 Q05586 Q13224 Q13255 P41594 P12544 P48357 P56373 P51582 Q8TEW0 O95838
path:hsa00650	0.922529	0.285347	1	28	1	Butanoate metabolism - Homo sapiens (human)	Q9BYC2
path:hsa05219	0.923176	0.215282	2	41	1	Bladder cancer - Homo sapiens (human)	O43293 O00716
path:hsa04330	0.925052	0.168322	4	48	1	Notch signaling pathway - Homo sapiens (human)	Q92830 Q9UM47 P78536 Q92831
path:hsa04672	0.92539	0.273865	1	49	1	Intestinal immune network for IgA production - Homo sapiens (human)	Q9GZX7
path:hsa00520	0.926586	0.206874	2	48	1	Amino sugar and nucleotide sugar metabolism - Homo sapiens (human)	P46926 Q9NR45
path:hsa05412	0.933801	0.124875	8	72	1	Arrhythmogenic right ventricular cardiomyopathy (ARVC) - Homo sapiens (human)	P15924 Q13683 P16144 P18564 P24043 Q92736 P32418 O60840
path:hsa04727	0.936608	0.128125	6	88	1	GABAergic synapse - Homo sapiens (human)	P47869 P24046 P28476 Q15111 Q9H2X9 O60840
path:hsa05320	0.936731	0.242913	1	53	1	Autoimmune thyroid disease - Homo sapiens (human)	P01266
path:hsa04725	0.936868	0.1148	9	112	1	Cholinergic synapse - Homo sapiens (human)	Q9NQ66 P48549 P42336 P48736 Q00722 Q01970 O60840 Q16566 P56696
path:hsa04514	0.936957	0.111223	10	145	1	Cell adhesion molecules (CAMs) - Homo sapiens (human)	Q12860 P13611 P05362 P32004 P10586 P28827 P78357 Q96AP7 Q9HDB5 Q9P2S2
path:hsa05216	0.94666	0.218204	1	29	1	Thyroid cancer - Homo sapiens (human)	P12270
path:hsa04918	0.949115	0.106879	6	74	1	Thyroid hormone synthesis - Homo sapiens (human)	Q99941 Q9NQ66 Q00722 Q01970 P01266 P27824
path:hsa04670	0.950441	0.0988928	7	112	1	Leukocyte transendothelial migration - Homo sapiens (human)	Q8WZA2 P05362 P42336 Q05397 Q06124 P49023 Q96AP7
path:hsa00020	0.954682	0.193348	1	30	1	Citrate cycle (TCA cycle) - Homo sapiens (human)	P31040
path:hsa04911	0.955471	0.0909555	7	85	1	Insulin secretion - Homo sapiens (human)	Q8WZA2 Q99941 Q9NQ66 Q00722 Q01970 Q92736 O60840
path:hsa00051	0.958239	0.181299	1	33	1	Fructose and mannose metabolism - Homo sapiens (human)	P05062
path:hsa05340	0.961874	0.168655	1	37	1	Primary immunodeficiency - Homo sapiens (human)	Q9GZX7
path:hsa04917	0.962708	0.102638	3	70	1	Prolactin signaling pathway - Homo sapiens (human)	Q9NSE2 P42336 P29353
path:hsa04970	0.966126	0.0715267	7	90	1	Salivary secretion - Homo sapiens (human)	Q9NQ66 Q00722 Q01970 Q9H1D0 Q13976 Q15413 P04920
path:hsa04216	0.966583	0.152253	1	40	1	Ferroptosis - Homo sapiens (human)	Q9UPY5
path:hsa04659	0.970279	0.0701876	5	107	1	Th17 cell differentiation - Homo sapiens (human)	O15111 P42345 P15260 O95644 P25963
path:hsa04146	0.972179	0.0799811	3	83	1	Peroxisome - Homo sapiens (human)	O43808 P09110 Q9UJM8
path:hsa05223	0.972733	0.0796337	3	58	1	Non-small cell lung cancer - Homo sapiens (human)	Q00534 O00716 P42336
path:hsa00270	0.973751	0.126038	1	45	1	Cysteine and methionine metabolism - Homo sapiens (human)	Q9BYV1
path:hsa04972	0.974496	0.0556237	7	96	1	Pancreatic secretion - Homo sapiens (human)	P15085 Q9NQ66 Q00722 Q01970 Q92736 P04920 Q9UQC9
path:hsa04923	0.974567	0.0753641	3	54	1	Regulation of lipolysis in adipocytes - Homo sapiens (human)	P16066 P42336 Q13976
path:hsa04660	0.975402	0.0596486	5	103	1	T cell receptor signaling pathway - Homo sapiens (human)	O15111 O95644 P25963 P42336 O14733
path:hsa00240	0.976834	0.061183	4	102	1	Pyrimidine metabolism - Homo sapiens (human)	Q5TCS8 Q14181 P56282 Q9NRF8
path:hsa04916	0.978954	0.0521174	5	101	1	Melanogenesis - Homo sapiens (human)	Q9ULW2 Q9NQ66 Q00722 Q01970 O00144
path:hsa00380	0.979724	0.103532	1	40	1	Tryptophan metabolism - Homo sapiens (human)	P27338
path:hsa00620	0.979947	0.102745	1	39	1	Pyruvate metabolism - Homo sapiens (human)	P23368
path:hsa04974	0.983199	0.0370893	8	90	1	Protein digestion and absorption - Homo sapiens (human)	P08572 P12110 P13942 P15085 Q9UPR5 P32418 P57103 O95279
path:hsa03010	0.985481	0.0770225	1	154	1	Ribosome - Homo sapiens (human)	Q9BYD3
path:hsa03018	0.985987	0.0448027	3	78	1	RNA degradation - Homo sapiens (human)	P09104 Q9Y4Y9 P10809
path:hsa00052	0.986798	0.0746995	1	31	1	Galactose metabolism - Homo sapiens (human)	P09848
path:hsa04962	0.987175	0.0717416	1	44	1	Vasopressin-regulated water reabsorption - Homo sapiens (human)	O43237
path:hsa04640	0.989805	0.03383	3	97	1	Hematopoietic cell lineage - Homo sapiens (human)	P06734 P27930 P29017
path:hsa00310	0.993098	0.0218734	4	59	1	Lysine degradation - Homo sapiens (human)	Q9BYW2 Q8NEZ4 Q9H9B1 O14686
path:hsa04930	0.995433	0.0211685	2	46	1	Type II diabetes mellitus - Homo sapiens (human)	P42345 P42336
path:hsa04976	0.997082	0.0114796	3	71	1	Bile secretion - Homo sapiens (human)	Q86UW2 P04035 P04920
path:hsa04740	0.997122	0.00626129	12	419	1	Olfactory transduction - Homo sapiens (human)	Q14028 Q8NGA0 Q16280 Q16281 O14581 Q8IXE1 O76100 Q13976 Q9NQ90 Q9UPR5 P32418 P57103

## Sheet: combined
category	over_represented_pvalue	under_represented_pvalue	numDEInCat	numInCat	over_represented_padj	kegg.pathway.name	kegg.pathway.diff.genes
path:hsa04110	5.52e-07	1	52	124	0.00017664	Cell cycle - Homo sapiens (human)	P24941 Q00534 P50613 Q8WVM7 P49918 Q8N3U4 Q9NZH5 P27348 O96017 Q01094 O00716 Q09472 Q8NHZ8 P00519 Q8NDV3 P31947 P49841 Q9UJX5 P33991 Q14566 P33993 O75293 Q13315 P0C1S8 Q13415 Q13416 O43929 Q9UJX4 Q13535 P78527 P06400 P28749 Q08999 Q9H1A4 O43683 O60566 P10600 P33981 P31946 P62258 P61981 Q04917 P63104 Q8WWL7 Q9UJX2 P20248 P51946 Q99640 Q9UQE7 Q14674 P06493 P30260
path:hsa05034	8.84478e-06	0.999996	46	180	0.00141516	Alcoholism - Homo sapiens (human)	Q9UBN7 Q9UQL6 O43889 Q96RR4 Q8TCU5 O60391 Q71DI3 P16220 Q99941 Q99808 Q05586 Q12879 Q13224 Q14957 O15399 P84243 P27338 Q6NXT2 Q16620 P28482 P29353 Q70SY1 Q07889 Q07890 P07101 Q16566 Q16695 P68431 Q99525 Q969S8 Q9UD71 Q8N5S9 Q96BA8 Q9UKV0
path:hsa05202	0.000838157	0.999542	53	180	0.078905	Transcriptional misregulation in cancer - Homo sapiens (human)	Q71DI3 P04141 P35638 P11308 P50549 Q15652 Q12778 P17948 P36888 Q96ST3 P42263 P84243 P15428 P08069 P14923 O00470 P08581 Q03164 Q03111 Q6NXT2 P18846 Q13315 P04085 Q9UIU6 O94921 Q05397 P19793 P28702 P48443 Q15475 P37275 P41732 Q13077 O15550 P27930 Q9BZE9 Q16695 P68431 O43490 O60563 O60583
path:hsa04922	0.00122504	0.999408	38	103	0.078905	Glucagon signaling pathway - Homo sapiens (human)	Q9Y243 O43889 Q9UBK2 P16220 Q6ZMR3 Q09472 Q12778 Q9H0K1 Q9NQ66 Q96EB6 P35557 Q13085 O00763 Q14643 Q14573 P07864 Q13370 Q9UGJ0 P17858 P18669 P46020 P46019 Q93100 Q16816 Q00722 Q01970 Q9UGI9 P60510 Q6IN85 P54619 Q5MIZ7 P11216 P06737 P11217 Q70SY1 Q13554 Q96BA8 Q9BYZ2
path:hsa05033	0.00123289	0.999597	20	40	0.078905	Nicotine addiction - Homo sapiens (human)	Q8TCU5 O60391 A8MPY1 P14867 P47869 Q16445 O00591 P24046 P28476 P42261 P42262 P42263 P48058 Q05586 Q12879 Q13224 Q14957 O15399 Q00975 Q15825
path:hsa05215	0.00229789	0.998917	32	87	0.122554	Prostate cancer - Homo sapiens (human)	Q9Y243 P24941 O43889 O15111 P16220 P35222 Q01094 O00716 Q09472 P04626 P11362 P21802 Q12778 P42345 P49841 P08069 P14616 P10275 P25963 P04085 P16234 P09619 P42336 P42338 P28482 P06400 Q70SY1 Q07889 Q07890 P14625 Q9GZP0 Q96BA8
path:hsa05322	0.00272827	0.998698	27	133	0.124721	Systemic lupus erythematosus - Homo sapiens (human)	Q71DI3 Q12879 Q13224 P84243 P01579 Q6NXT2 P05455 P06681 P0C0L4 P0C0L5,P0C0L4 P13671 P07358 Q16695 P68431 Q99525
path:hsa04211	0.00350005	0.99827	34	89	0.129548	Longevity regulating pathway - Homo sapiens (human)	Q9Y243 O43889 Q96RR4 Q9UBK2 O60266 O60503 P16220 Q99941 P06730 Q12778 O43524 Q96EB6 P42345 A6NMX2 Q9UKG1 P08069 P06213 P35568 Q9UGJ0 P42336 P42338 Q9UGI9 P54619 Q8N122 P23443 Q9UBS0 Q70SY1 Q92574 P49815 Q86V24 Q9H9B1 Q16566 Q96BA8 Q8TDY2
path:hsa04152	0.00364353	0.998028	42	121	0.129548	AMPK signaling pathway - Homo sapiens (human)	Q9Y243 O43889 Q96RR4 P13569 Q9UBK2 P16220 Q12778 O43524 Q86TI0 Q96EB6 O95822 P42345 Q13085 P04035 O00763 P08069 P06213 P35568 P48357 Q05469 Q9UGJ0 P17858 P08237 Q01813 P42336 P42338 Q9UGI9 P30153 P30154 Q06190 Q15172 Q16537 P54619 Q8N122 P23443 Q9UBS0 Q70SY1 Q92574 P49815 Q86V24 P20248 Q96BA8
path:hsa04130	0.00496228	0.99869	9	34	0.158793	SNARE interactions in vesicular transport - Homo sapiens (human)	O43752 Q12981 Q16623 Q13277 Q13190 P51809 O60499 O00161 Q9UNK0
path:hsa04910	0.00858254	0.994949	45	138	0.217669	Insulin signaling pathway - Homo sapiens (human)	Q9Y243 O75955 O14492 Q9UBK2 P06730 Q12778 Q9UPT5 P42345 A6NMX2 P35557 Q13905 P49841 Q13085 P52790 O00763 O15357 P06213 P35568 Q05469 Q13370 Q9UGJ0 P46020 P46019 Q93100 Q16816 P42336 P42338 Q9UGI9 P54619 P31321 P41743 P28482 Q8N122 P18031 P10586 P11216 P06737 P11217 P23443 Q9UBS0 P29353 Q07889 Q07890 Q92574 P49815
path:hsa04014	0.00883575	0.99426	63	227	0.217669	Ras signaling pathway - Homo sapiens (human)	Q9Y243 P0C869 O95267 O43374 Q7LDG7 Q15311 O15111 Q3MJ16 P09603 P29317 P11362 P21802 P22455 P17948 P00519 Q9NP95 P42684 Q6VAB6 Q15389 O15123 Q05586 Q12879 Q13224 Q9UHD2 P08069 P48023 P06213 P35968 P10721 P61586 P08581 P21359 Q9P212 P04085 P16234 P09619 P42336 P42338 Q13393 O14939 Q96KP1 P28482 Q06124 P11233 P11234 Q12967 P20936 Q13972 O14827 P29353 Q86YV0 Q07889 Q07890 Q13043 Q13009 Q9GZP0 Q9UQ13 …
path:hsa05030	0.0095018	0.995984	19	49	0.217669	Cocaine addiction - Homo sapiens (human)	Q00535 O43889 Q8TCU5 O60391 P16220 Q99941 Q86YR5 P42262 Q05586 Q12879 Q13224 Q14957 O15399 Q14832 P27338 Q70SY1 P07101 Q9UD71 Q96BA8
path:hsa03450	0.00952301	0.998159	8	13	0.217669	Non-homologous end-joining - Homo sapiens (human)	Q92878 P04053 P12956 Q9UGP5 P49917 P49959 P78527 Q13426
path:hsa05031	0.0148449	0.992691	23	68	0.316691	Amphetamine addiction - Homo sapiens (human)	O43889 Q8TCU5 O60391 P16220 Q99941 Q96EB6 P42261 P42262 P42263 P48058 Q05586 Q12879 Q13224 Q14957 O15399 P27338 Q70SY1 Q16623 P07101 Q16566 Q13554 Q9UD71 Q96BA8
path:hsa04730	0.0189472	0.990552	24	60	0.378944	Long-term depression - Homo sapiens (human)	P0C869 Q14344 Q3MJ16 Q9NQ66 P42261 P42262 P42263 Q13255 P33402 Q02108 P08069 Q14643 Q14573 P07948 P29475 Q00722 Q01970 P30153 P30154 Q13976 P28482 P21817 Q9UP65
path:hsa04920	0.0225739	0.988369	23	69	0.409448	Adipocytokine signaling pathway - Homo sapiens (human)	Q9Y243 Q96RR4 Q9UBK2 O15111 P42345 O00763 P35568 O60674 P48357 P25963 O00221 Q9UGJ0 Q9UGI9 P54619 Q04759 Q06124 P19793 P28702 P48443 P19438 Q86V24 Q5FVE4 Q15628
path:hsa04114	0.0239948	0.985433	37	124	0.409448	Oocyte meiosis - Homo sapiens (human)	P24941 Q9UJ98 Q9NZH5 O60266 P27348 O60503 Q8NHZ8 Q8NDV3 Q4G163 Q9UJX5 P08069 P10275 Q14643 Q14573 Q5MJ68 Q9UJX4 P30153 P30154 Q15172 Q16537 P28482 Q15349 Q9H1A4 O43683 P31946 P62258 P61981 Q04917 P63104 Q13554 Q9UJX2 Q99640 Q9UQE7 Q14674 Q9H2G2 P06493 P30260
path:hsa03050	0.0248429	0.989892	12	45	0.409448	Proteasome - Homo sapiens (human)	P01579 P25788 P28066 P60900 P28072 P40306 P62191 P35998 P62195 Q13200 Q92530 Q15008
path:hsa05203	0.0255905	0.983068	49	201	0.409448	Viral carcinogenesis - Homo sapiens (human)	Q9UBN7 Q9UQL6 P24941 Q00534 O43889 P27348 P51679 P16220 Q99941 Q16531 Q12959 Q09472 Q5T4S7 Q14160 Q92830 P29084 P61978 P61586 P07948 Q00653 P25963 P42336 P42338 Q08AM6 P28482 P19525 P62191 P49023 P06400 P28749 Q08999 Q70SY1 P12931 Q13077 O00463 P31946 P62258 P61981 Q04917 P63104 Q99525 Q969S8 Q14790 Q15628 Q92831 P20248 Q96BA8 Q9UKV0 P06493
path:hsa05161	0.0283012	0.982215	39	144	0.431256	Hepatitis B - Homo sapiens (human)	Q9Y243 Q6UXS9 P24941 Q00534 O43889 P27348 O15111 P16220 Q99941 Q16531 Q01094 O00716 Q09472 Q14289 O95786 Q9UHD2 P98160 P48023 Q13233 O95644 P25963 P42336 P42338 P28482 P06400 Q70SY1 P12931 P52630 Q14765 P10600 O60603 O15455 P31946 P63104 Q14790 Q92851 P20248 Q96BA8 Q14164
path:hsa03030	0.032799	0.986201	13	36	0.477076	DNA replication - Homo sapiens (human)	Q15054 P51530 Q14181 P18858 P33991 Q14566 P33993 Q07864 P56282 P35250 P35249 P40937 P27694
path:hsa01521	0.0395105	0.977332	27	79	0.534524	EGFR tyrosine kinase inhibitor resistance - Homo sapiens (human)	Q9Y243 P06730 P04626 P21860 P21802 O43524 P42345 A6NMX2 P49841 P08069 O60674 P35968 P08581 P21359 P04085 P16234 P09619 P42336 P42338 P28482 P23443 Q9UBS0 P29353 Q07889 Q07890 P12931 Q9GZP0
path:hsa05167	0.0409577	0.972852	42	173	0.534524	Kaposi's sarcoma-associated herpesvirus infection - Homo sapiens (human)	Q9Y243 Q29983 Q00534 O15111 P51679 Q8TD46 P16220 P04141 P35222 Q01094 O00716 Q09472 P42345 O15123 Q9UHD2 P49841 P08631 P05362 P48551 P15260 Q14643 Q14573 O60674 P07948 Q29980 O95644 P25963 Q8NEB9 P42336 P42338 P28482 P19525 P06400 Q9NT62 P12931 P52630 O15455 P19438 P26651 Q14790 Q15628 Q14164
path:hsa04217	0.0420477	0.972603	38	164	0.534524	Necroptosis - Homo sapiens (human)	P0C869 Q9UGN5 Q9Y572 Q3MJ16 Q9NQC7 P00367 P49448 Q9BY43 Q9ULZ3 Q13490 P48551 P01579 P15260 P48023 O60674 Q9HD42 Q08752 Q96QT4 Q96EP0 P19525 P11216 P06737 P11217 P52630 Q14765 O15455 P19438 O00463 Q13554 P17655 Q14790 Q9UP65 Q15628 Q13546 O15519 Q8WUX9 Q96CF2
path:hsa04931	0.0434301	0.973007	34	107	0.534524	Insulin resistance - Homo sapiens (human)	Q9Y243 O43889 Q9UBK2 Q6P1M0 O14975 Q86YN6 P16220 Q12778 P42345 Q9Y2P4 P49841 O00763 P06213 P35568 Q6PCB7 P25963 Q9UGJ0 P42336 P42338 Q9UGI9 P54619 Q04759 P18031 Q06124 P10586 P11216 P06737 P11217 Q15349 P23443 Q9UBS0 Q70SY1 P19438 Q96BA8
path:hsa04668	0.0524943	0.967815	28	108	0.622155	TNF signaling pathway - Homo sapiens (human)	Q9Y243 O43889 Q9Y572 O15111 P16220 Q99941 P09603 P04141 Q13490 P05362 P25963 P42336 P42338 P28482 O14733 Q70SY1 P19438 Q13077 O00463 Q96J02 P55210 Q14790 Q92851 Q15628 Q13546 Q13478 O15519 Q96BA8
path:hsa04151	0.0602178	0.953467	94	342	0.683544	PI3K-Akt signaling pathway - Homo sapiens (human)	Q9Y243 P24941 Q00534 O43889 P27348 O15111 P08572 P12110 P16220 Q99941 P09603 Q99062 P29317 P06730 P11362 P21802 P22455 A4D0S4 Q6ZVD8 O43524 P17948 O60346 P02751 P42345 A6NMX2 A8TX70 Q9NP95 P01242 Q15389 P25391 Q99677 O15123 P49841 P24821 P48551 P08069 P48023 P24394 P13232 P06213 P35568 Q13683 P16144 P18084 P18564 O60674 P35968 P10721 P24043 Q16787 Q16363 O15230 P07942 P55268 Q07820 P08581 P04085 …
path:hsa03460	0.0619462	0.965884	21	55	0.683544	Fanconi anemia pathway - Homo sapiens (human)	Q96AY2 A4GXA9 O15360 Q9BXW9 Q8NB91 O15287 Q9Y2M0 Q9NPD8 Q9UBZ9 Q13535 Q9NVI1 O60673 P27694 P38398 P51587 Q13472 O94782 Q86YC2 Q9H9A7 Q9BX63 Q8WXE1
path:hsa03013	0.0685078	0.951851	48	171	0.70285	RNA transport - Homo sapiens (human)	O14744 P78346 Q9Y3F4 P60842 Q14240 P06730 Q04637 P78344 Q7L576 Q12769 Q06787 Q5SRE5 A6NMX2 Q96F07 Q7Z3J3 P60228 P0DJD0 P52948 Q96D46 Q9H814 Q7Z3B4 Q8WUM0 Q9H1B4 P57740 Q8NI27 P49792 Q9HC62 A6NKT7 Q16637 P12270 O14715 P0DJD1 P63279 O14980 Q9BW27 Q6I9Y2 P35658 Q99666 O60516 O75822 Q13144 P20042 Q5VU65 P51116 O60841 P49790 Q96FV9
path:hsa04072	0.0718845	0.950073	46	146	0.70285	Phospholipase D signaling pathway - Homo sapiens (human)	Q9Y243 P0C869 O95398 Q14344 O60266 Q8WZA2 O60503 Q3MJ16 Q14289 Q9NQ66 P42345 P06241 Q99677 Q13255 Q14832 P41594 P06213 P10721 P61586 P04085 P16234 P09619 P42336 P42338 P48736 Q00722 Q01970 Q13393 O14939 P28482 Q9NRZ5 Q06124 P11233 P11234 Q12967 P29353 Q07889 Q07890 Q92574 P49815 Q9GZP0 Q99755 Q13574 Q9UP65 O43739
path:hsa03040	0.0730735	0.951671	33	134	0.70285	Spliceosome - Homo sapiens (human)	O75940 Q6P2Q9 P83876 O14776 Q32P51 Q14562 P51991 O75643 O15042 Q15393 O75533 Q9Y4Y9 O94906 Q6NWY9 Q8WWY3 P62310 P09651 P61978 P34931 O95777 Q8WYA6 Q8NI27 Q8TA86 P09012 P08579 P62316 Q99633 Q15029 Q9BUQ8 O60306 Q7L014 Q99459 Q96FV9
path:hsa04722	0.0737961	0.951755	32	119	0.70285	Neurotrophin signaling pathway - Homo sapiens (human)	Q9Y243 O14492 Q8WU20 Q9UKN5 O43524 P00519 Q9NRF2 Q13905 P49841 P48023 P35568 P61586 Q13233 P25963 O00221 Q16620 Q16288 Q9NWZ3 P42336 P42338 P28482 O14733 Q9ULH0 Q06124 Q15349 P29353 Q07889 Q07890 O15350 P62258 Q16566 Q13554
path:hsa00730	0.0746778	0.978174	5	16	0.70285	Thiamine metabolism - Homo sapiens (human)	Q96M32 Q96MA6 P54819 P27144 Q9H3S4
path:hsa05218	0.0769938	0.95646	18	69	0.703943	Melanoma - Homo sapiens (human)	Q9Y243 Q00534 Q01094 O00716 P11362 Q9NP95 P08069 P08581 O75030 P04085 P16234 P09619 P42336 P42338 P28482 P06400 Q9GZP0 O95750
path:hsa04064	0.0829513	0.94812	25	95	0.720936	NF-kappa B signaling pathway - Homo sapiens (human)	Q9UDY8 O15111 Q8IUD2 O95786 Q9BWT7 Q13490 P05362 P14778 P06239 P07948 O75293 Q13315 Q00653 P25963 Q9NWZ3 Q04759 P19438 Q13077 O00463 P63279 Q14258 Q9BXL6 Q15628 Q13546 O15519
path:hsa03430	0.0833583	0.965896	9	23	0.720936	Mismatch repair - Homo sapiens (human)	Q15054 P52701 P18858 P43246 P35250 P35249 P40937 P27694 Q9UQ84
path:hsa05418	0.0910302	0.938924	31	139	0.741013	Fluid shear stress and atherosclerosis - Homo sapiens (human)	Q9Y243 O15111 Q9H4Y5 P35222 P08263 P09210 Q16772 P05362 P01579 P14778 P35968 P61586 P19878 Q16236 P04085 P16284 P42336 P42338 O14733 Q05397 Q9HBA0 P31431 P12644 P12931 P19438 P14625 P27930 Q92974 P27037 Q13705 Q14145
path:hsa00220	0.0919847	0.963544	8	21	0.741013	Arginine biosynthesis - Homo sapiens (human)	Q8N159 P00367 P49448 P00505 P05089 P04424 P29475 P35228
path:hsa04136	0.0932607	0.956004	11	32	0.741013	Autophagy - other - Homo sapiens (human)	O95352 Q2TAZ0 Q9Y4P1 P42345 Q9Y4P8 Q99570 Q8NEB9 Q96BY7 Q8N122 Q9NT62 Q8IYT8
path:hsa05130	0.0954891	0.947631	15	55	0.741013	Pathogenic Escherichia coli infection - Homo sapiens (human)	P04350 P68371 P27348 P35222 P07437 P00519 P06241 Q3ZCM7 Q9BVA1 P61586 Q13885 P63104 Q9BUF5 O00401 Q92974
path:hsa05169	0.0974703	0.928663	49	203	0.741013	Epstein-Barr virus infection - Homo sapiens (human)	Q9Y243 Q9UQL6 P24941 Q9BUI4 P27348 O14802 O15111 Q09472 P06734 O95786 Q9UHD2 P49841 P29084 P34931 P04792 P05362 P01579 Q08334 P20701 P07948 Q00653 P25963 O00221 P42336 P42338 P19388 Q9NW08 O14733 P19525 P62191 P35998 P62195 Q13200 P06400 Q13077 O00463 P08670 O14980 P31946 P62258 P61981 Q04917 P63104 P35658 Q15628 Q13546 P20248 P06493 Q15008
path:hsa04621	0.0995736	0.928768	43	168	0.741013	NOD-like receptor signaling pathway - Homo sapiens (human)	Q6UXS9 Q9Y239 Q9Y572 O15111 Q96PP8 P58335 P59044 Q8WX94 Q9C000 Q9NQ66 Q96RD7 P32456 Q9ULZ3 Q9UHD2 Q13490 Q16666 P48551 Q14116 Q14643 Q14573 P61586 Q13075 P25963 Q9NWZ3 Q00722 Q01970 Q96QT4 Q96EP0 Q8IWA4 Q96RT1 P28482 Q9NPP4 P57730 P52630 Q12888 O00463 P57764 Q14790 Q9BX69 Q13546 O43586 P59046 Q14164
path:hsa04540	0.101894	0.933974	28	88	0.74105	Gap junction - Homo sapiens (human)	P04350 P68371 O60266 O60503 P07437 Q9NQ66 Q13255 P41594 P33402 Q02108 Q3ZCM7 Q9BVA1 Q14643 Q14573 P04085 P16234 P09619 Q00722 Q01970 Q13976 P28482 Q07889 Q07890 P12931 Q13885 Q9GZP0 Q9BUF5 P06493
path:hsa03420	0.110986	0.939588	14	47	0.764454	Nucleotide excision repair - Homo sapiens (human)	P50613 Q15054 Q16531 P18074 P28715 P18858 Q07864 P56282 P35250 P35249 P40937 P27694 Q01831 P51946
path:hsa04218	0.111739	0.92009	40	161	0.764454	Cellular senescence - Homo sapiens (human)	Q9Y243 Q92878 P24941 Q00534 O96017 Q01094 O00716 Q08050 Q12778 O43524 Q96EB6 P42345 Q14643 Q14573 P43627 P43628 P49959 P10244 O75293 Q13315 O95644 P42336 P42338 Q13535 Q08752 Q96QT4 P28482 Q96GY3 P06400 Q09028 P28749 Q08999 Q9HBA0 P10600 Q92574 P49815 P17655 Q8WWL7 P20248 P06493
path:hsa00640	0.112279	0.946339	10	32	0.764454	Propanoate metabolism - Homo sapiens (human)	Q6ZMR3 O95822 Q13085 O00763 P11310 P07864 P22033 P05165 Q9NTX5 Q9BYZ2
path:hsa00562	0.115495	0.92584	27	73	0.769965	Inositol phosphate metabolism - Homo sapiens (human)	Q5T9C9 Q9Y2I7 Q9NTJ5 Q4KWH8 Q9NQ66 Q8NFU5 Q96PE3 P32019 O15357 Q13496 Q01968 Q9P212 Q8NEB9 P42336 P42338 P48736 P42356 Q9UBF8 Q00722 Q01970 Q8NCE2 Q96DU7 Q99755 O43426 Q9Y216 Q9NYA4 O75038
path:hsa00900	0.123088	0.951972	6	22	0.779069	Terpenoid backbone biosynthesis - Homo sapiens (human)	P49354 Q5T2R2 P04035 Q01581 Q86SQ9 O95749
path:hsa05222	0.126665	0.915759	29	84	0.779069	Small cell lung cancer - Homo sapiens (human)	Q9Y243 P24941 Q00534 O15111 P08572 Q01094 O00716 A4D0S4 P02751 P25391 Q13490 P24043 Q16787 Q16363 O15230 P07942 P55268 P25963 P35228 P42336 P42338 Q05397 P06400 P19793 P28702 P48443 Q13077 O00463 Q96CA5
path:hsa04622	0.126892	0.924599	16	70	0.779069	RIG-I-like receptor signaling pathway - Homo sapiens (human)	O15111 Q9NQC7 O95786 Q9UHD2 P05000 P29459 Q13233 P25963 Q14258 Q9BRV8 Q14790 Q92851 Q15628 Q13546 Q14164 A7MCY6
path:hsa03410	0.128303	0.936634	10	33	0.779069	Base excision repair - Homo sapiens (human)	Q9UGN5 Q15054 Q9UGP5 P27695 P18858 P49916 O15527 Q07864 P56282 O95243
path:hsa04120	0.129033	0.907799	38	137	0.779069	Ubiquitin mediated proteolysis - Homo sapiens (human)	Q7Z6Z7 O95155 Q9H0M0 O00308 Q969M7 Q5VVX9 Q16531 Q13049 Q8NHZ8 Q5GLZ8 Q9UKT5 Q9UJX5 Q13490 Q13233 O94972 Q9UJX4 Q96B02 Q9HCE7 Q9NR09 Q9C0C9 Q9H1A4 Q9HAU4 P38398 P22314 P41226 P62256 P63279 Q96CA5 Q96J02 Q9UJX2 Q15034 O95714 Q15751 Q7Z3V4 Q14669 Q14145 O94844 P30260
path:hsa04728	0.131891	0.907438	33	130	0.781574	Dopaminergic synapse - Homo sapiens (human)	Q9Y243 O43889 P16220 Q99941 Q9NQ66 P42261 P42262 P42263 P48058 Q12879 Q13224 P49840 P49841 Q14643 Q14573 P48549 Q12840 O60282 P27338 Q00722 Q01970 P30153 P30154 Q06190 Q15172 Q16537 P35498 Q70SY1 P07101 Q00975 Q13554 Q9UD71 Q96BA8
path:hsa00515	0.140641	0.93935	7	23	0.818275	Mannose type O-glycan biosynthesis - Homo sapiens (human)	Q9Y2B1 Q8N3Y3 Q11203 A4D126 Q9H5K3 O60909 O95461
path:hsa01230	0.14387	0.910285	18	75	0.822115	Biosynthesis of amino acids - Homo sapiens (human)	P35520,P0DN79 Q8N159 P06733 P09104 P05062 P00505 P50213 O43837 P05089 P04424 P17858 P08237 Q01813 P18669 P54886 P54687 Q9H0I9
path:hsa04520	0.151692	0.900585	24	72	0.851602	Adherens junction - Homo sapiens (human)	P35222 Q09472 P04626 P11362 P06241 Q9NQS3 P08069 P06213 P61586 P08581 Q9UBE8 P28482 Q8TEW0 P18031 P29350 P23467 P10586 P28827 P12931 P07947 Q96NY8 P46940 O00401 O94887
path:hsa05230	0.156208	0.90073	20	65	0.85226	Central carbon metabolism in cancer - Homo sapiens (human)	Q9Y243 P04626 P11362 P21802 P36888 P42345 P35557 P52790 P10721 P08581 Q16288 P16234 P09619 P17858 P08237 Q01813 P18669 P42336 P42338 P28482
path:hsa05142	0.157136	0.893767	24	102	0.85226	Chagas disease (American trypanosomiasis) - Homo sapiens (human)	Q9Y243 Q9Y2C9 O15111 Q9NQ66 P30679 P01579 P15260 P48023 P29459 P25963 P35228 Q9NWZ3 P42336 P42338 Q00722 Q01970 P30153 P30154 P28482 P10600 O60603 P19438 Q14790 O15519
path:hsa04144	0.167672	0.866474	67	260	0.864048	Endocytosis - Homo sapiens (human)	Q9H4P4 Q13636 Q9H0M0 Q4G0F5 Q8WZ64 Q99490 P09496 Q5T9C9 P63010 P21860 Q15303 P21802 P22455 Q7L804 Q5JU85 P17948 Q2M389 Q86XE0 Q9BXF6 P32298 P34947 P43250 Q9BY43 Q96B97 Q9NZN4 P34931 P08069 P11717 P35968 Q12840 O60282 P10721 P61586 P08581 Q86VN1 Q9Y371 Q9HD42 P16234 Q13393 O14939 Q96QK1 P41743 Q8TEW0 Q9HCE7 Q9HAU4 Q13596 O60749 P12931 P10600 Q9H9H4 Q6WKZ4 Q96T51 Q96J02 Q99755 Q15075 Q9BQI7 O95219 …
path:hsa04623	0.170496	0.898754	13	64	0.864048	Cytosolic DNA-sensing pathway - Homo sapiens (human)	Q9BUI4 Q9Y572 O14802 O15111 O95786 Q9ULZ3 Q9UHD2 Q14116 P25963 P19388 Q9NW08 Q13546 Q14164
path:hsa00533	0.173094	0.941156	4	14	0.864048	Glycosaminoglycan biosynthesis - keratan sulfate - Homo sapiens (human)	Q11203 O43916 O60513 O60909
path:hsa00250	0.174272	0.907195	10	35	0.864048	Alanine, aspartate and glutamate metabolism - Homo sapiens (human)	Q8N142 P30566 P30520 Q04609 P00367 P49448 P00505 P04424 Q9BYV1 P27708
path:hsa04650	0.178482	0.873536	27	133	0.864048	Natural killer cell mediated cytotoxicity - Homo sapiens (human)	P43631 Q29983 P04141 Q14289 P06241 P05362 P48551 P01579 P15260 P48023 P20701 P43627 P43628 P43632 P06239 Q29980 O95644 P42336 P42338 P28482 P29350 Q06124 P29353 Q07889 Q07890 P52735 O95944
path:hsa05220	0.182486	0.881233	19	71	0.864048	Chronic myeloid leukemia - Homo sapiens (human)	Q9Y243 Q00534 O15111 Q13363 P56545 Q01094 O00716 P00519 P25963 P42336 P42338 P28482 Q06124 P06400 P11274 P29353 Q07889 Q07890 P10600
path:hsa05166	0.182953	0.854637	60	255	0.864048	HTLV-I infection - Homo sapiens (human)	Q9Y243 O95996 Q92993 Q15054 Q9NZH5 O60266 O96017 Q9ULW2 O15111 O60503 P16220 Q03060 P04141 P35222 Q12959 Q01094 O00716 Q09472 Q8NHZ8 Q92830 P49841 Q9UJX5 P05362 P14778 P20701 P06239 Q13233 P10244 P18846 Q13315 O95644 Q00653 P25963 Q9UJX4 P04085 P16234 P09619 P42336 P42338 Q07864 P56282 P56705 Q13535 Q08AM6 P06400 Q9H1A4 O60566 P10600 Q9Y490 P19438 O14980 P26651 P27930 P27824 Q9Y4A5 O00144 Q9Y4G6 …
path:hsa00280	0.183643	0.89356	12	48	0.864048	Valine, leucine and isoleucine degradation - Homo sapiens (human)	P09110 P55084 Q01581 Q06278 P11310 P16219 P22033 P05165 P54687 Q9BYC2 Q9BYV1 Q86V21
path:hsa00120	0.185794	0.926235	5	17	0.864048	Primary bile acid biosynthesis - Homo sapiens (human)	O14734 Q9UNU6 P51659 P51857 O75881
path:hsa05224	0.18631	0.861168	38	144	0.864048	Breast cancer - Homo sapiens (human)	Q9Y243 Q00534 O95996 Q9ULW2 P35222 Q01094 O00716 P04626 Q92731 P11362 P42345 Q9NP95 P49841 P08069 P10721 O75581 O75197 Q00653 P46531 Q04721 Q9UM47 P42336 P42338 P56705 P28482 P06400 P23443 Q9UBS0 P29353 Q07889 Q07890 P38398 P51587 O15169 Q9Y2T1 O00144 Q15788 O95750
path:hsa04611	0.19853	0.852314	38	123	0.895293	Platelet activation - Homo sapiens (human)	Q9Y243 P0C869 O95267 Q7LDG7 Q14344 O60266 O60503 Q3MJ16 Q9NQ66 Q9NZN5 P06241 P13224 Q9NRY4 P33402 Q02108 Q14643 Q14573 P61586 P07948 P42336 P42338 P48736 Q00722 Q01970 P41743 Q13976 P28482 P23219 P12931 Q9Y490 P04275 Q9Y4G6 Q86UX7 Q9UP65 O00161 Q92888 Q32MK0
path:hsa04660	0.201304	0.858311	25	103	0.895293	T cell receptor signaling pathway - Homo sapiens (human)	Q9Y243 O95267 Q9UDY8 O15111 P04141 Q12959 P06241 P49841 P01579 Q08881 P61586 P06239 O95644 P25963 O00221 P42336 P42338 Q04759 P28482 O14733 P29350 P08575 Q07889 Q07890 P52735
path:hsa04150	0.205404	0.845327	37	151	0.895293	mTOR signaling pathway - Homo sapiens (human)	Q9Y243 Q9ULW2 O15111 P06730 Q8NFG4 P42345 Q6R327 A6NMX2 P49841 P08069 P06213 P35568 P61586 O75581 O75197 Q9UI12 P42336 P42338 P56705 P85299 P28482 Q8N122 Q15349 P23443 Q9UBS0 P30622 Q07889 Q07890 P19438 Q92574 P49815 Q6PJI9 O00144 Q96A05 O43156 O75140 Q8IYT8
path:hsa00471	0.210835	0.964865	2	4	0.895293	D-Glutamine and D-glutamate metabolism - Homo sapiens (human)	P00367 P49448
path:hsa04350	0.212231	0.855782	20	84	0.895293	TGF-beta signaling pathway - Homo sapiens (human)	Q09472 P01579 P61586 O43541 P30153 P30154 P28482 Q9HCE7 P28749 P23443 Q9UBS0 Q9HAU4 P12643 P12644 P22004 P18075 P10600 P27037 Q13705 O95405
path:hsa04724	0.213248	0.84157	36	114	0.895293	Glutamatergic synapse - Homo sapiens (human)	P0C869 O60266 O60503 Q8TCU5 O60391 Q3MJ16 Q9UPX8 Q9NQ66 P42261 P42262 P42263 P48058 P39086 Q13002 Q16478 Q05586 Q12879 Q13224 Q14957 O15399 Q13255 Q14832 P41594 Q14643 Q14573 P48549 Q00722 Q01970 Q13393 O14939 P28482 P43003 P48995 Q9UP65 O14490
path:hsa05134	0.214371	0.866337	14	55	0.895293	Legionellosis - Homo sapiens (human)	Q9ULZ3 Q00613 P34931 P10809 P29459 Q14116 Q13075 Q00653 P25963 Q9NPP4 O60603 P55072 P55210 Q14790
path:hsa04213	0.215515	0.857404	19	62	0.895293	Longevity regulating pathway - multiple species - Homo sapiens (human)	Q9Y243 O60266 O60503 Q12778 O43524 Q96EB6 P42345 P34931 P08069 P06213 P35568 Q9UGJ0 P42336 P42338 Q9UGI9 P54619 Q8N122 P23443 Q9UBS0
path:hsa04390	0.219815	0.833034	37	154	0.895293	Hippo signaling pathway - Homo sapiens (human)	Q8NI35 O95996 P46937 P27348 Q9ULW2 P35222 Q12959 Q8IX03 Q14160 Q9GZV5 P10070 Q5IJ48 P49841 Q13490 Q6P1M3 Q15334 P56705 P30153 P30154 P41743 Q8TEW0 P12643 P12644 P22004 P18075 Q13188 P10600 O15350 P31946 P62258 P61981 Q04917 P63104 O15169 Q9Y2T1 O00144 Q969G9
path:hsa04630	0.223509	0.831877	33	156	0.895293	Jak-STAT signaling pathway - Homo sapiens (human)	Q9Y243 Q9NSE2 P26441 P04141 Q99062 Q8IU57 Q09472 P42345 P14136 P01242 Q06278 P48551 P01579 P15260 P05000 P24394 P13232 Q08334 P29459 O60674 P48357 Q07820 Q9HBE5 P42336 P42338 Q9UHF4 P17706 P29350 Q06124 Q07889 Q07890 P52630 Q14765
path:hsa05212	0.230725	0.847579	17	64	0.895293	Pancreatic cancer - Homo sapiens (human)	Q9Y243 Q00534 Q15311 O15111 Q01094 O00716 P04626 P42336 P42338 Q13393 P28482 P11233 P11234 Q12967 P06400 P51587 P10600
path:hsa03440	0.233494	0.857679	13	41	0.895293	Homologous recombination - Homo sapiens (human)	Q92878 Q15054 Q92547 Q96AY2 P49959 Q13315 P27694 P38398 P51587 Q13472 O43542 Q86YC2 Q9BX63
path:hsa00330	0.238651	0.853307	12	50	0.895293	Arginine and proline metabolism - Homo sapiens (human)	P12277 P06732 P17540 P00505 P05089 P27338 P29475 P35228 P04181 P11926 A5YM72 P54886
path:hsa05214	0.239117	0.841006	17	64	0.895293	Glioma - Homo sapiens (human)	Q9Y243 Q00534 Q01094 O00716 P42345 P08069 P04085 P16234 P09619 P42336 P42338 P28482 P06400 P29353 Q07889 Q07890 Q13554
path:hsa00010	0.244171	0.839789	15	67	0.895293	Glycolysis / Gluconeogenesis - Homo sapiens (human)	P28332 P40394 Q6ZMR3 P06733 P09104 P48448 P05062 P35557 P52790 P07864 P17858 P08237 Q01813 P18669 Q9BYZ2
path:hsa05152	0.247	0.808743	37	179	0.895293	Tuberculosis - Homo sapiens (human)	Q9Y243 Q13488 Q9H2X3 Q9Y2C9 Q9UDY8 P31146 P16220 Q09472 Q9NZN5 P10809 P01579 P15260 Q08334 P29459 Q14116 O60674 P61586 P33076 P22897 P35228 Q9NWZ3 Q9UI12 Q8NEB9 P28482 Q9BXN2 P12931 P10600 Q15399 O60603 P19438 Q13554 Q14790 Q15075 Q92851 Q15628 Q8IVT5 Q9UBG0
path:hsa04141	0.247724	0.80811	38	166	0.895293	Protein processing in endoplasmic reticulum - Homo sapiens (human)	Q6UXS9 Q15084 O95155 Q92598 Q9UGP8 Q99941 P35638 O95757 P18850 Q9NRD1 Q96HE7 P34931 P46977 P33908 P54252 Q16236 P07237 Q5VVQ6 O14733 P19525 Q13217 Q9NYU2 Q9NRR5 P04843 P04844 Q9UBV2 Q96KC8 Q9H173 P14625 P55072 Q9BZQ6 Q5TEA6 Q8NBS9 P27824 P17655 Q9H3M9 Q9Y263 P53992
path:hsa05016	0.253179	0.800507	42	193	0.895293	Huntington's disease - Homo sapiens (human)	O43889 Q13561 Q9UBK2 P09496 Q0VDD8 P16220 Q9P225 P63010 Q8TE73 Q9C0G6 Q96JB1 Q9NYC9 Q8IVF4 Q6ZR08 Q09472 Q9NQ66 Q96ST3 Q9P2D7 Q05586 Q13224 P41594 P42858 O00291 Q14643 A0A096LP55 P00846 O75306 O43181 Q00722 Q01970 P19388 Q9NWB7 Q8TD57 Q8WXX0 P31040 Q70SY1 O00268 P07919 Q14790 Q96DT5 P54257 Q96BA8
path:hsa00790	0.253382	0.897065	4	16	0.895293	Folate biosynthesis - Homo sapiens (human)	Q9NQX3 P30793 Q9NZB8 Q96EN8
path:hsa05143	0.257799	0.852482	9	35	0.895293	African trypanosomiasis - Homo sapiens (human)	Q9NQ66 P05362 P01579 P48023 P29459 Q14116 Q16363 Q00722 Q01970
path:hsa05200	0.258332	0.779093	99	395	0.895293	Pathways in cancer - Homo sapiens (human)	Q9Y243 O95267 P24941 Q00534 Q7LDG7 O95996 Q14344 O60266 Q15311 Q9ULW2 O15111 O60503 P08572 Q99062 Q13363 P56545 P35222 O43293 Q01094 O00716 Q09472 P04626 P11362 P21802 A4D0S4 Q12778 P36888 Q9NQ66 P02751 Q9NZN5 P42345 P00519 Q9UKG1 Q9NP95 P10070 P10071 P25391 Q99677 P49841 P52701 Q13490 P08069 P48023 P10275 P14923 Q2M1P5 P10721 P61586 P24043 Q16787 Q16363 O15230 P07942 P55268 P08581 O75030 P43246 …
path:hsa00030	0.268171	0.856138	7	30	0.895293	Pentose phosphate pathway - Homo sapiens (human)	P05062 O95336 Q9Y315 P17858 P08237 Q01813 Q9H0I9
path:hsa01210	0.268973	0.876662	5	18	0.895293	2-Oxocarboxylic acid metabolism - Homo sapiens (human)	Q8N159 P00505 P50213 O43837 P54687
path:hsa04015	0.269955	0.780505	55	210	0.895293	Rap1 signaling pathway - Homo sapiens (human)	Q9Y243 Q7LDG7 O95398 O60266 Q8WZA2 O60503 P09603 P35222 P29317 P11362 P21802 P22455 P17948 Q9NQ66 Q5TCQ9 Q9NP95 Q15389 Q99677 O15123 Q13905 Q05586 Q12879 Q13224 P08069 P06213 P20701 P35968 P10721 P61586 P08581 Q9P212 P04085 P16234 P09619 P42336 P42338 Q00722 Q01970 P41743 P28482 Q8TEW0 P11233 P11234 Q12967 P47736 P12931 Q13009 Q9Y490 P52735 Q9GZP0 Q9Y4G6 Q9Y4G8 Q8N1I0 O94887 O95750
path:hsa04720	0.273444	0.808988	20	67	0.895293	Long-term potentiation - Homo sapiens (human)	O95398 Q09472 Q9NQ66 P42261 P42262 Q05586 Q12879 Q13224 Q14957 O15399 Q13255 P41594 Q14643 Q14573 Q00722 Q01970 P28482 Q15349 Q16566 Q13554
path:hsa04062	0.278004	0.780876	38	185	0.895293	Chemokine signaling pathway - Homo sapiens (human)	Q9Y243 Q7LDG7 O60266 O15111 O60503 P51679 Q92608 Q14289 O43524 Q9NQ66 P32298 P34947 P43250 P49840 P49841 P08631 Q08881 O60674 P61586 P07948 P25963 P42336 P42338 Q00722 Q01970 P28482 Q8TEW0 Q05397 Q8TCU6 P49023 P29353 Q07889 Q07890 P12931 P52630 Q13009 P52735 O00401
path:hsa01200	0.278235	0.793718	25	114	0.895293	Carbon metabolism - Homo sapiens (human)	P06733 P09104 P10768 P05062 O95336 P35557 P23378 P00367 P49448 P00505 P52790 P11310 P50213 O43837 P16219 P23368 P22033 P05165 P17858 P08237 Q01813 P18669 Q9UJM8 P31040 Q9H0I9
path:hsa00100	0.279888	0.867845	5	20	0.895293	Steroid biosynthesis - Homo sapiens (human)	Q15392 P37268 O75845 P35610 Q14534
path:hsa01524	0.280476	0.804707	18	73	0.895293	Platinum drug resistance - Homo sapiens (human)	Q9Y243 Q9H4Y5 Q92887 P04626 P08263 P09210 Q16772 P52701 Q13490 P48023 P43246 Q13315 P42336 P42338 P28482 O60673 P38398 Q14790
path:hsa04392	0.284176	0.836376	9	29	0.895293	Hippo signaling pathway - multiple species - Homo sapiens (human)	P46937 Q8IX03 Q9GZV5 Q6V1P9 Q13188 Q6V0I7 Q9H2L5 Q96JQ0 P50749
path:hsa05014	0.28705	0.813274	13	51	0.895293	Amyotrophic lateral sclerosis (ALS) - Homo sapiens (human)	Q6UXS9 O96008 P42261 P42262 Q05586 Q12879 Q13224 Q14957 O15399 P07197 P29475 Q96Q42 P19438
path:hsa00910	0.287206	0.875821	4	17	0.895293	Nitrogen metabolism - Homo sapiens (human)	P00367 P49448 P23280 Q16790
path:hsa05165	0.289146	0.75298	91	321	0.895293	Human papillomavirus infection - Homo sapiens (human)	Q9Y243 Q9UBN7 Q9UQL6 P24941 Q8NI35 Q00534 O95996 Q13488 O43889 Q9ULW2 O15111 P08572 P12110 P16220 P35222 Q12959 Q01094 Q09472 A4D0S4 Q12778 P02751 Q5T4S7 Q14160 P42345 A8TX70 P25391 Q9UHD2 P49841 P24821 P48551 P48023 Q13683 P16144 P18084 P18564 P24043 Q16787 Q16363 O15230 P07942 P55268 Q6P1M3 Q15334 Q13315 Q12986 P46531 Q04721 Q9UM47 P09619 P42336 P42338 P56705 Q13535 P30153 P30154 Q06190 Q15172 …
path:hsa03008	0.290262	0.786178	23	106	0.895293	Ribosome biogenesis in eukaryotes - Homo sapiens (human)	Q9Y2P8 O00566 O00567 P78346 Q9BVJ6 Q9NU22 Q9Y3B8 Q9BVP2 Q9NRR4 O15381 Q96D46 Q9Y3A5 Q8IZH2 Q9NVN8 Q9H583 Q9NW13 Q9H089 Q9H1B4 Q9H6R4 O14980 Q7Z2Z2 Q96IC2 Q5TAP6
path:hsa04713	0.29097	0.781327	29	96	0.895293	Circadian entrainment - Homo sapiens (human)	O60266 O60503 P16220 Q9NQ66 P42261 P42262 P42263 P48058 Q05586 Q12879 Q13224 Q14957 O15399 P33402 Q02108 Q14643 Q14573 P48549 P29475 O15534 Q00722 Q01970 Q13976 P28482 P21817 Q92736 Q15413 Q13554 Q9P0X4
path:hsa04725	0.29887	0.771874	30	112	0.904074	Cholinergic synapse - Homo sapiens (human)	Q9Y243 O43889 O60266 P32297 O60503 P16220 Q9NQ66 P06241 Q14643 Q14573 O60674 P63252 P48549 P48050 Q14500 O43525 P42336 P42338 P48736 Q00722 Q01970 P28482 Q70SY1 Q00975 O60840 Q16566 Q13554 Q15825 Q96BA8 P56696
path:hsa03022	0.299788	0.810379	11	45	0.904074	Basal transcription factors - Homo sapiens (human)	P50613 Q8IZX4 P18074 P29084 P21675 Q6P1X5 O00268 P49848 Q15545 P51946 Q9UHL9
path:hsa05223	0.304381	0.79125	16	58	0.904074	Non-small cell lung cancer - Homo sapiens (human)	Q9Y243 Q00534 Q01094 O00716 P04626 O43524 P42336 P42338 P28482 P06400 P19793 P28702 P48443 Q07889 Q07890 Q13043
path:hsa05231	0.309726	0.766162	27	99	0.904074	Choline metabolism in cancer - Homo sapiens (human)	Q9Y243 P0C869 Q3MJ16 P42345 P04085 P16234 P09619 P42336 P42338 Q13393 O14939 P28482 Q9NPB8 Q12967 P23443 Q9UBS0 O15245 Q07889 Q07890 Q92574 P49815 Q9GZP0 Q99755 Q13574 Q9UP65 O00401
path:hsa04210	0.31155	0.757897	31	138	0.904074	Apoptosis - Homo sapiens (human)	Q9Y243 Q9UGN5 Q6UXS9 O15111 P35638 O76075 Q13490 P48023 Q14643 Q14573 P20700 Q07820 O75293 Q13315 P25963 P42336 P42338 P28482 Q12923 P02549 P19438 Q13077 P17655 P55212 P55210 Q14790 Q92851 Q03252 Q15628 Q13546 O15519
path:hsa00591	0.311912	0.825077	7	29	0.904074	Linoleic acid metabolism - Homo sapiens (human)	P0C869 Q3MJ16 Q6P1J6 P33261 P11712 Q9UP65
path:hsa05010	0.313601	0.752906	33	171	0.904074	Alzheimer's disease - Homo sapiens (human)	Q6UXS9 Q00535 O95197 P18850 Q9NQ66 Q05586 Q12879 Q13224 Q14957 O15399 P49841 P02649 Q14643 Q14573 A0A096LP55 P00846 O75306 O43181 P29475 P16615 Q00722 Q01970 P28482 Q9NQC3 Q15413 P31040 P78536 P19438 P07919 O60840 P17655 P55210 Q14790
path:hsa00230	0.317763	0.744174	41	175	0.907893	Purine metabolism - Homo sapiens (human)	Q9BUI4 Q15054 Q9Y233 O60266 O14802 O60503 Q96M32 Q8N142 P30566 Q96MA6 P30520 P54819 P27144 Q5TCS8 Q14181 P22102 Q01433 P33402 Q02108 P25092 Q8TCD5 P12268 P16066 P20594 Q9P2T1 Q14432 Q13370 P27815 Q08493 P51160 Q13946 O60658 P35913 Q07864 P56282 P19388 Q9NW08 Q3LIE5 Q9H9Y6 O76074 P49915
path:hsa04932	0.324406	0.752693	24	149	0.91367	Non-alcoholic fatty liver disease (NAFLD) - Homo sapiens (human)	Q9Y243 P35638 P49840 P49841 P48023 P06213 P35568 P48357 A0A096LP55 O75306 O43181 Q9UGJ0 P42336 P42338 Q9UGI9 P54619 P19793 P31040 P19438 P07919 Q86V24 Q96J02 P55210 Q14790
path:hsa04919	0.327651	0.74283	35	116	0.91367	Thyroid hormone signaling pathway - Homo sapiens (human)	Q9Y243 Q15596 P35222 Q09472 Q12778 Q9NQ66 P42345 Q96ST3 Q92830 P49841 P13533 Q13733 P46531 Q04721 Q9UM47 P16615 Q9P212 Q01813 P42336 P42338 Q00722 Q01970 P56705 Q15648 P28482 P19793 P28702 P48443 P12644 P12931 P49815 Q15788 Q92831 O60244 Q9UHV7
path:hsa05145	0.32835	0.747378	28	113	0.91367	Toxoplasmosis - Homo sapiens (human)	Q9Y243 O15111 A4D0S4 P25391 Q13490 P34931 P01579 P15260 Q08334 P29459 O60674 P24043 Q16787 Q16363 O15230 P07942 P55268 P33076 P25963 P35228 Q9NWZ3 P48736 P28482 P10600 O60603 P19438 Q96CA5 Q14790
path:hsa04140	0.331288	0.741016	31	128	0.913899	Autophagy - animal - Homo sapiens (human)	Q9Y243 O95352 Q96RR4 O43293 Q2TAZ0 Q9Y4P1 P42345 Q9Y4P8 Q99570 P08069 P35568 Q14643 Q9Y371 Q8NEB9 P42336 P42338 Q9HBF4 Q96BY7 Q04759 P28482 Q8N122 P23443 Q9UBS0 Q8NCE2 Q9NT62 Q92574 P49815 O15519 Q9NYA4 Q8IYT8 Q8TDY2
path:hsa05210	0.337944	0.764597	15	60	0.924292	Colorectal cancer - Homo sapiens (human)	Q9Y243 O95996 P35222 Q9UKG1 P49841 P52701 P61586 P43246 P42336 P42338 P28482 Q12967 P10600 O15169 Q9Y2T1
path:hsa00565	0.341942	0.780128	10	45	0.927302	Ether lipid metabolism - Homo sapiens (human)	P0C869 Q3MJ16 Q6P1J6 Q8IV08 Q13393 O14939 Q16880 O00116 Q9UP65
path:hsa04320	0.345673	0.786913	10	28	0.929542	Dorso-ventral axis formation - Homo sapiens (human)	Q7Z3Z4 P46531 Q04721 Q9UM47 Q8TC59 P28482 Q9NZ56 Q07889 Q07890 Q8WWL2
path:hsa00592	0.349733	0.806292	6	25	0.932623	alpha-Linolenic acid metabolism - Homo sapiens (human)	P0C869 Q3MJ16 Q6P1J6 P09110 Q9UP65
path:hsa05032	0.352807	0.73451	22	91	0.933044	Morphine addiction - Homo sapiens (human)	Q9Y233 O60266 O60503 A8MPY1 P14867 P47869 Q16445 O00591 P24046 P28476 P32298 P34947 P43250 P48549 P35372 Q14432 Q13370 P27815 Q08493 Q13946 O60658 Q00975
path:hsa04962	0.358677	0.766688	10	44	0.938261	Vasopressin-regulated water reabsorption - Homo sapiens (human)	O43889 Q13561 O60266 O60503 P16220 Q14204 O43237 Q70SY1 Q8NCM8 Q96BA8
path:hsa00982	0.360644	0.748442	13	70	0.938261	Drug metabolism - cytochrome P450 - Homo sapiens (human)	Q9H4Y5 P28332 P40394 P33261 P11712 P10635 P48448 Q99518 P08263 P09210 Q16772 Q06278 P27338
path:hsa04977	0.370617	0.784029	7	24	0.956431	Vitamin digestion and absorption - Homo sapiens (human)	Q6P1J6 Q04609 P04114 P33527 Q9NUN5 P20062 Q9UHI7
path:hsa04960	0.379873	0.752061	10	37	0.972475	Aldosterone-regulated sodium reabsorption - Homo sapiens (human)	P31947 P06213 P35568 P48048 P08235 Q13733 P42336 P42338 P28482 P37088
path:hsa04915	0.383331	0.701518	26	98	0.973538	Estrogen signaling pathway - Homo sapiens (human)	Q9Y243 O43889 O60266 O60503 P16220 Q99941 Q92731 Q9NQ66 Q13255 P34931 Q14643 Q14573 P48549 P35372 P42336 P42338 Q00722 Q01970 P28482 P29353 Q70SY1 Q07889 Q07890 P12931 P14625 Q96BA8
path:hsa00270	0.394973	0.740482	9	45	0.990099	Cysteine and methionine metabolism - Homo sapiens (human)	P35520,P0DN79 Q6ZMR3 P23526 P00505 P07864 P54687 Q9BYV1 Q9BYZ2
path:hsa04371	0.397618	0.677394	34	137	0.990099	Apelin signaling pathway - Homo sapiens (human)	Q9Y243 Q9UQL6 Q14344 Q9UBK2 O60266 O60503 Q9NQ66 P42345 Q99570 Q14643 Q14573 Q05469 P29475 P35228 Q9UM47 Q13370 Q9UGJ0 Q8NEB9 P48736 Q00722 Q01970 Q9UGI9 P54619 P28482 P23443 Q9UBS0 P21817 Q92736 Q15413 Q9UPR5 P32418 P57103 Q16566 Q32MK0
path:hsa05213	0.401797	0.714697	14	50	0.990099	Endometrial cancer - Homo sapiens (human)	Q9Y243 O95996 P35222 P04626 O43524 P49841 Q13418 P42336 P42338 P28482 Q07889 Q07890 O15169 Q9Y2T1
path:hsa04530	0.404389	0.663329	43	170	0.990099	Tight junction - Homo sapiens (human)	Q8NI35 P13569 Q8IY63 Q12959 P04626 Q9Y2K3 Q6ZSZ5 Q14160 P34932 P61586 Q6P1M3 Q15334 Q13233 P12882 Q9UKX2 P11055 P13535 P35579 P35580 Q9UGJ0 Q9UGI9 Q68EM7 P30153 P30154 P54619 P41743 O14733 Q8TEW0 Q9P2M7 A7E2Y1 P12931 Q13009 Q7Z406 Q92797 Q0VF96 Q9UKX3 O75970 O00401 P29017 Q92974 Q5JTD0 Q9UDY2 Q9Y4G8
path:hsa04066	0.407148	0.68172	24	99	0.990099	HIF-1 signaling pathway - Homo sapiens (human)	Q9Y243 P06730 P06733 P09104 Q09472 P04626 P17948 P42345 A6NMX2 Q15389 O15123 P52790 P01579 P15260 P08069 P06213 P35228 P17858 P42336 P42338 P28482 P23443 Q9UBS0 Q13554
path:hsa00052	0.409525	0.735198	9	31	0.990099	Galactose metabolism - Homo sapiens (human)	P51570 P35557 P52790 P09848 P17858 P08237 Q01813 O60909 Q2M2H8
path:hsa03320	0.41151	0.697617	15	72	0.990099	PPAR signaling pathway - Homo sapiens (human)	Q6P1M0 O14975 Q6Q788 Q9UNU6 Q9Y2P4 P09110 P11310 P02656 Q13418 Q6PCB7 Q00G26 P19793 P28702 P48443 Q5FVE4
path:hsa04917	0.415029	0.694802	15	70	0.991114	Prolactin signaling pathway - Homo sapiens (human)	Q9Y243 Q9NSE2 Q92731 O43524 P35557 P49841 O60674 P42336 P42338 P28482 P29353 Q07889 Q07890 P12931 P07101
path:hsa00520	0.425559	0.707928	10	48	1	Amino sugar and nucleotide sugar metabolism - Homo sapiens (human)	P46926 P51570 P35557 P52790 Q7L1T6 O95394 Q9NR45 Q8NFW8 O14772 Q3KQV9
path:hsa04115	0.433199	0.684447	13	68	1	p53 signaling pathway - Homo sapiens (human)	P24941 Q00534 O96017 P31947 O75293 Q13315 Q13535 O15350 P49815 Q14790 P51959 Q53FA7 P06493
path:hsa00512	0.439526	0.721212	7	31	1	Mucin type O-glycan biosynthesis - Homo sapiens (human)	Q8NCL4 Q10471 Q14435 Q9NY28 Q8N428 Q96FL9 Q8IXK2
path:hsa04620	0.441267	0.657079	19	104	1	Toll-like receptor signaling pathway - Homo sapiens (human)	Q9Y243 Q9Y2C9 O15111 Q9UHD2 P48551 P29459 P25963 Q9NWZ3 Q9NYK1 P42336 P42338 P28482 O14733 Q15399 O60603 O15455 Q14790 Q13546 Q14164
path:hsa04664	0.450791	0.66237	15	68	1	Fc epsilon RI signaling pathway - Homo sapiens (human)	Q9Y243 P0C869 Q3MJ16 P04141 P06241 P07948 P42336 P42338 P28482 O14733 Q07889 Q07890 P52735 Q9UP65
path:hsa04657	0.454389	0.650133	17	93	1	IL-17 signaling pathway - Homo sapiens (human)	O15111 P04141 Q8TD08 Q9UHD2 P49841 Q9UHP3 P01579 P98088 P25963 Q9UJX4 P28482 P14625 O00463 Q9HC84 Q14790 Q15628 Q14164
path:hsa04024	0.460313	0.604137	52	198	1	cAMP signaling pathway - Homo sapiens (human)	Q9Y243 O95398 O43889 P13569 O60266 Q8WZA2 O60503 Q8TCU5 O60391 Q14028 P29973 Q16280 Q16281 P16220 Q09472 P10071 P42261 P42262 P42263 P48058 Q05586 Q12879 Q13224 Q14957 O15399 P61586 Q05469 O95644 P25963 Q13733 P16615 P16066 P23634 Q9P212 Q14432 Q13370 P27815 Q08493 P42336 P42338 Q13393 O14939 P28482 Q92736 Q70SY1 Q13009 P52735 O60840 Q16566 Q13554 Q9UD71 Q96BA8
path:hsa04012	0.466215	0.632375	21	86	1	ErbB signaling pathway - Homo sapiens (human)	Q9Y243 P04626 P21860 Q15303 P42345 P00519 P42684 P49841 P42336 P42338 P28482 O14733 Q05397 P23443 Q9UBS0 P29353 Q07889 Q07890 P12931 P35070 Q13554
path:hsa00290	0.466338	0.896605	1	4	1	Valine, leucine and isoleucine biosynthesis - Homo sapiens (human)	P54687
path:hsa05146	0.466635	0.621933	28	96	1	Amoebiasis - Homo sapiens (human)	P08572 P04141 A4D0S4 Q9NQ66 P02751 P30679 P25391 P04792 P01579 P14778 P29459 P05089 P24043 Q16787 Q16363 O15230 P07942 P55268 P35228 P42336 P42338 Q00722 Q01970 Q05397 P10600 O60603 P07358 P27930
path:hsa04215	0.46964	0.702535	6	33	1	Apoptosis - multiple species - Homo sapiens (human)	Q13490 Q9NR09 P19438 Q96CA5 P55210 Q14790
path:hsa00532	0.470193	0.724168	5	20	1	Glycosaminoglycan biosynthesis - chondroitin sulfate / dermatan sulfate - Homo sapiens (human)	Q9Y2C2 Q9UBV7 Q9UL01 Q9NRB3 Q7LGC8
path:hsa00350	0.47605	0.686496	7	35	1	Tyrosine metabolism - Homo sapiens (human)	P28332 P40394 P48448 P00505 Q06278 P27338 P07101
path:hsa05162	0.483667	0.602052	27	134	1	Measles - Homo sapiens (human)	Q9Y243 P24941 Q00534 Q9H2X3 O15111 O95786 P06241 Q9UHD2 P49841 P34931 P48551 P01579 P15260 P48023 P29459 O60674 P25963 Q9NWZ3 Q9NYK1 P42336 P42338 Q04759 P19525 P52630 O60603 O15350 Q14164
path:hsa04145	0.484879	0.595467	31	152	1	Phagosome - Homo sapiens (human)	Q13488 Q9H2X3 Q9Y2C9 P04350 P68371 P31146 Q14204 O43237 Q9Y2I7 P07437 Q86Y82 Q3ZCM7 Q9BVA1 P18084 P22897 P19878 P29475 Q9UI12 Q8NEB9 Q9BXN2 Q03518 P35442 O60603 Q13885 Q8NCM8 Q5KU26 P27824 Q15075 Q9BUF5 Q96A05 Q9UBG0
path:hsa04925	0.49189	0.605693	23	82	1	Aldosterone synthesis and secretion - Homo sapiens (human)	O43889 O60266 O60503 P16220 Q99941 Q9NQ66 Q14643 Q14573 Q05469 P18846 P16066 P43354 Q00722 Q01970 Q8IU85 Q96NX5 Q70SY1 O60840 Q16566 Q13554 Q14012 Q9P0X4 Q96BA8
path:hsa00524	0.49834	0.819438	2	5	1	Neomycin, kanamycin and gentamicin biosynthesis - Homo sapiens (human)	P35557 P52790
path:hsa00130	0.49915	0.785792	2	11	1	Ubiquinone and other terpenoid-quinone biosynthesis - Homo sapiens (human)	Q9Y2Z9 Q9NZJ6
path:hsa00072	0.502668	0.785503	2	10	1	Synthesis and degradation of ketone bodies - Homo sapiens (human)	Q01581 Q9BYC2
path:hsa05221	0.50386	0.621486	13	55	1	Acute myeloid leukemia - Homo sapiens (human)	Q9Y243 O15111 P36888 P42345 P14923 P10721 P42336 P42338 P28482 P23443 Q9UBS0 Q07889 Q07890
path:hsa04710	0.507925	0.659623	7	31	1	Circadian rhythm - Homo sapiens (human)	P16220 Q16526 Q49AN0 Q9UGJ0 O15534 Q9UGI9 P54619
path:hsa05323	0.512676	0.606307	13	90	1	Rheumatoid arthritis - Homo sapiens (human)	Q13488 P09603 P04141 P17948 Q15389 P05362 P01579 Q14116 P20701 Q9UI12 P10600 O60603 Q96A05
path:hsa04914	0.512964	0.582113	23	99	1	Progesterone-mediated oocyte maturation - Homo sapiens (human)	Q9Y243 P24941 O60266 O60503 Q8NHZ8 Q9UJX5 P08069 Q14807 Q5MJ68 Q13370 Q9UJX4 P42336 P42338 P28482 Q15349 Q9H1A4 O43683 Q8WWL7 Q9UJX2 P20248 Q99640 P06493 P30260
path:hsa00780	0.5172	0.88076	1	3	1	Biotin metabolism - Homo sapiens (human)	Q9NWU1
path:hsa02010	0.518128	0.602535	18	45	1	ABC transporters - Homo sapiens (human)	Q8IZY2 Q8WWZ4 Q8IUA7 P13569 Q92887 Q86UQ4 O95477 Q9BZC7 O75027 Q8WWZ7 P78363 Q86UK0 Q2M3G0 O95255 P33527 Q03518 Q96J66 Q5T3U5
path:hsa05416	0.520883	0.607336	12	59	1	Viral myocarditis - Homo sapiens (human)	P11532 Q04637 P78344 P00519 P06241 P42684 P05362 P20701 P24043 P13533 P12883 Q14790
path:hsa04060	0.531597	0.538305	39	270	1	Cytokine-cytokine receptor interaction - Homo sapiens (human)	P51679 P26441 P09603 P04141 Q99062 Q8IU57 P17948 P36888 P01242 O75509 P48551 P01579 P15260 P05000 P14778 P48023 P24394 P13232 Q08334 P29459 Q14116 P35968 P10721 P48357 P08581 Q9HBE5 P04085 P16234 P09619 Q9UHF4 Q9HAV5 P12643 P18075 P10600 P19438 P27930 Q13478 P27037 Q13705
path:hsa05204	0.532884	0.587425	13	82	1	Chemical carcinogenesis - Homo sapiens (human)	P11245 P24462 Q9H4Y5 P28332 P40394 P33261 P11712 P33260 P48448 P08263 P09210 Q16772
path:hsa01522	0.534103	0.559061	25	96	1	Endocrine resistance - Homo sapiens (human)	Q9Y243 O60266 O60503 P10635 Q01094 O00716 P04626 Q92731 P42345 P08069 P46531 Q04721 Q9UM47 P42336 P42338 Q15648 P28482 Q05397 P06400 P23443 Q9UBS0 P29353 Q07889 Q07890 P12931
path:hsa04071	0.539909	0.55174	24	118	1	Sphingolipid signaling pathway - Homo sapiens (human)	Q9Y243 Q14344 Q8NHU3 Q9NQ66 P06241 P61586 P33527 P42336 P42338 Q00722 Q01970 Q13393 O14939 P30153 P30154 Q06190 Q15172 Q16537 Q9NUV7 P28482 P19438 Q92636 Q15628 O95470
path:hsa04068	0.543009	0.542445	28	132	1	FoxO signaling pathway - Homo sapiens (human)	Q9Y243 P24941 O15111 Q99490 Q09472 Q12778 O43524 Q96EB6 Q13255 P08069 P48023 P06213 P35568 O75293 Q13315 Q9UGJ0 Q9UBE8 P42336 P42338 Q9UGI9 P54619 P28482 Q08999 Q07889 Q07890 Q13043 P10600 Q8WWL7
path:hsa04921	0.544028	0.530694	39	153	1	Oxytocin signaling pathway - Homo sapiens (human)	P0C869 Q96RR4 O60266 O60503 Q3MJ16 Q9NQ66 P33402 Q02108 Q14643 Q14573 P63252 P48549 P48050 Q14500 P61586 O95644 P16066 P20594 Q9UGJ0 P48736 Q00722 Q01970 Q9UGI9 P54619 P28482 Q8IU85 Q96NX5 P21817 Q92736 Q15413 P12931 O60840 Q16566 Q13554 Q14012 Q9UP65 Q32MK0 Q7Z3S7
path:hsa04370	0.544368	0.580609	13	59	1	VEGF signaling pathway - Homo sapiens (human)	Q9Y243 P0C869 Q3MJ16 P04792 P35968 P42336 P42338 P28482 Q05397 P49023 P12931 Q9UP65
path:hsa03018	0.551761	0.560083	16	78	1	RNA degradation - Homo sapiens (human)	P06733 P09104 P42285 Q9Y4Y9 P62310 Q96C86 P10809 Q9NQT5 Q9Y3B2 O95777 P17858 P08237 Q01813 Q01780 Q8IZH2 Q6PGP7
path:hsa05321	0.557314	0.574122	11	65	1	Inflammatory bowel disease (IBD) - Homo sapiens (human)	P01579 P15260 P24394 P29459 Q14116 O95644 Q9HBE5 Q14765 P10600 O60603 Q13478
path:hsa05216	0.56025	0.620238	6	29	1	Thyroid cancer - Homo sapiens (human)	P35222 P28482 P19793 P28702 P48443 P12270
path:hsa05217	0.560744	0.565509	13	55	1	Basal cell carcinoma - Homo sapiens (human)	O95996 Q9ULW2 P35222 P10070 P10071 P49841 Q2M1P5 P56705 P12643 P12644 O15169 Q9Y2T1 O00144
path:hsa04662	0.564551	0.548619	16	71	1	B cell receptor signaling pathway - Homo sapiens (human)	Q9Y243 Q9UDY8 O15111 P49841 O15357 P07948 O95644 P25963 O00221 P42336 P42338 P28482 P29350 Q07889 Q07890 P52735
path:hsa00564	0.575046	0.524937	20	97	1	Glycerophospholipid metabolism - Homo sapiens (human)	P0C869 Q3MJ16 Q6NUI2 Q6P1J6 Q8TCT1 Q5VZY2 Q8IV08 Q6ZV29 Q13393 O14939 Q9NPB8 Q9NRZ5 Q3LIE5 Q9HCL2 Q8TBG4 Q96N66 Q53EU6 Q13574 Q9UP65
path:hsa05132	0.576964	0.528517	18	86	1	Salmonella infection - Homo sapiens (human)	P04141 Q6P597 Q14204 O43237 O75369 Q9ULZ3 P01579 P15260 Q14116 P35579 P35580 P35228 Q16513 P28482 Q9NPP4 Q8NCM8 Q7Z406 O00401
path:hsa00061	0.579124	0.654841	4	13	1	Fatty acid biosynthesis - Homo sapiens (human)	Q13085 O00763 Q9NWU1 Q5FVE4
path:hsa04940	0.581458	0.591903	6	43	1	Type I diabetes mellitus - Homo sapiens (human)	P10809 P01579 P48023 P29459 Q16849 Q92932
path:hsa05144	0.581593	0.558781	10	49	1	Malaria - Homo sapiens (human)	P05362 P01579 P29459 Q14116 P20701 P08581 P16284 P10600 P35442 O60603
path:hsa04913	0.584214	0.547048	12	50	1	Ovarian steroidogenesis - Homo sapiens (human)	P0C869 O60266 O60503 Q3MJ16 P11511 P14061 P08069 P06213 P22004 Q9UP65 O95972
path:hsa00601	0.584369	0.627495	4	27	1	Glycosphingolipid biosynthesis - lacto and neolacto series - Homo sapiens (human)	Q11203 Q9C0J1 O60513 O60909
path:hsa04010	0.585474	0.474849	57	255	1	MAPK signaling pathway - Homo sapiens (human)	Q9Y243 P0C869 O95267 Q7LDG7 O15111 Q3MJ16 P35638 P11362 P21802 P22455 Q9UPT6 O75369 Q13387 Q9NP95 P34931 P04792 P14778 P48023 Q13233 O75293 P21359 O95644 Q00653 Q16620 P04085 P16234 P09619 Q9UBE8 Q9NYL2 P53041 P28482 O14733 Q12851 P20936 Q13972 O14827 Q15349 Q07889 Q07890 Q13188 Q13043 P10600 P19438 Q00975 O60840 P27930 Q9BY84 P54829 Q8IVH8 Q9UP65 Q9P0X4 O43283 Q9UL54 Q7Z3S7 Q9Y4G8 O95750
path:hsa04912	0.597103	0.498285	23	92	1	GnRH signaling pathway - Homo sapiens (human)	P0C869 O60266 O60503 Q3MJ16 Q14289 Q9NQ66 P01148 Q14643 Q14573 Q13233 Q00722 Q01970 Q13393 O14939 P28482 O14733 Q07889 Q07890 P12931 O60840 Q13554 Q9UP65
path:hsa00630	0.600784	0.592677	5	28	1	Glyoxylate and dicarboxylate metabolism - Homo sapiens (human)	P23378 P22033 P05165 Q9UJM8 Q5T013
path:hsa04137	0.601445	0.524638	12	65	1	Mitophagy - animal - Homo sapiens (human)	Q99967 Q01094 O43524 Q9UHD2 Q14596 O75030 Q8IXI2 Q8IWA4 P12931 Q9HA65 Q8IXI1 Q9Y4E8
path:hsa04750	0.607652	0.485175	24	97	1	Inflammatory mediator regulation of TRP channels - Homo sapiens (human)	P0C869 O60266 O60503 Q3MJ16 Q8NET8 Q9NQ66 P14778 Q14643 Q14573 Q9NY37 P42336 P42338 Q00722 Q01970 P24723 Q04759 Q9HBA0 P12931 Q7Z2W7 Q13554 Q9UP65 O75762 Q9UHC3
path:hsa04810	0.611732	0.451439	52	212	1	Regulation of actin cytoskeleton - Homo sapiens (human)	Q9NYB9 O95996 Q14344 Q9Y2A7 Q13576 Q86VI3 Q14185 Q9Y2I7 P11362 P21802 P22455 Q7L576 P02751 Q9NZN5 Q9NP95 Q96F07 Q9NRY4 P55160 P14616 Q13683 Q13349 P20701 P16144 P18084 P18564 P61586 P35579 P35580 P04085 P16234 P09619 P42336 P42338 Q8N8S7 P28482 Q05397 P49023 Q07889 Q07890 P12931 Q13009 P52735 Q7Z406 Q9GZP0 Q9NSV4 Q99755 P46940 Q14155 O00401 Q92888 Q32MK0 O95750
path:hsa04911	0.611905	0.485596	22	85	1	Insulin secretion - Homo sapiens (human)	O43889 O60266 Q8WZA2 O60503 P16220 Q99941 Q9NQ66 P35557 Q14573 Q14654 O15554 Q13733 Q00722 Q01970 Q92736 Q70SY1 P60880 Q16623 O60840 Q13554 Q96BA8 Q9UQ26
path:hsa00830	0.612878	0.516967	11	65	1	Retinol metabolism - Homo sapiens (human)	P24462 Q9BPW9 P28332 P40394 P11712 P33260 Q06278 Q8TC12 Q6NUM9 Q9NR63
path:hsa04070	0.612888	0.475008	28	99	1	Phosphatidylinositol signaling system - Homo sapiens (human)	Q9Y2I7 Q9NTJ5 Q9NQ66 Q8NFU5 Q96PE3 P32019 O15357 Q14643 Q14573 Q13496 Q01968 Q9P212 Q9UHH9 Q8NEB9 P42336 P42338 P42356 Q9UBF8 Q00722 Q01970 Q8NCE2 Q96DU7 Q99755 Q13574 O43426 Q9Y216 Q9NYA4 Q6PFW1
path:hsa05164	0.615591	0.460507	33	173	1	Influenza A - Homo sapiens (human)	Q9Y243 Q09472 O95786 Q9ULZ3 Q9UHD2 P49841 P34931 P05362 P48551 P01579 P15260 P48023 P29459 Q14116 O60674 P33076 P25963 P52948 Q9NWZ3 Q9NYK1 P42336 P42338 P28482 Q9H1B4 O14733 P19525 Q13217 P52630 O15455 P19438 O14980 Q14258 Q14164
path:hsa05120	0.616697	0.504235	13	68	1	Epithelial cell signaling in Helicobacter pylori infection - Homo sapiens (human)	Q13488 Q9Y239 O15111 P41240 P07948 P08581 P25963 Q9UI12 Q06124 P23471 P12931 P78536 Q96A05
path:hsa00360	0.617871	0.62871	3	17	1	Phenylalanine metabolism - Homo sapiens (human)	P48448 P00505 P27338
path:hsa00400	0.623208	0.783038	1	5	1	Phenylalanine, tyrosine and tryptophan biosynthesis - Homo sapiens (human)	P00505
path:hsa03060	0.628139	0.611231	3	23	1	Protein export - Homo sapiens (human)	Q9UGP8 Q9UHB9 O76094
path:hsa00650	0.636212	0.555339	5	28	1	Butanoate metabolism - Homo sapiens (human)	Q01581 Q68CK6 P16219 Q9BYC2 Q86V21
path:hsa04022	0.644139	0.425625	41	163	1	cGMP-PKG signaling pathway - Homo sapiens (human)	Q9Y243 O43889 Q14344 O60266 O60503 Q14028 P29973 P16220 Q99941 Q9NQ66 P33402 Q02108 P06213 P35568 Q14643 Q14573 Q15842 P61586 P12883 O95644 Q13733 P16615 P16066 P20594 P23634 Q14432 Q13370 P48736 Q00722 Q01970 Q13976 P28482 Q70SY1 Q9UPR5 P32418 P57103 O60840 O76074 Q96BA8 Q32MK0 Q9UHL9
path:hsa04723	0.64614	0.434673	28	148	1	Retrograde endocannabinoid signaling - Homo sapiens (human)	O60266 O60503 A8MPY1 Q86UR5 Q9NQ66 P14867 P47869 Q16445 O00591 P24046 P28476 P42261 P42262 P42263 P48058 Q13255 P41594 Q14643 Q14573 P48549 P03915 O75306 O43181 Q00722 Q01970 P28482 Q00975 O60840
path:hsa00590	0.648894	0.484038	10	62	1	Arachidonic acid metabolism - Homo sapiens (human)	P0C869 P98187 Q3MJ16 Q6P1J6 P33261 P11712 P19440 P23219 Q9UP65
path:hsa00970	0.65287	0.473907	11	66	1	Aminoacyl-tRNA biosynthesis - Homo sapiens (human)	Q5JPH6 P07814 P41252 P56192 O75879 Q6PI48 Q9H0R6 Q5T160 Q5ST30 P54136 Q9HA77
path:hsa04610	0.65613	0.446555	18	79	1	Complement and coagulation cascades - Homo sapiens (human)	Q9UNN8 P10909 P01023 P12259 P00451 P00748 P05160 P01042 P01009 P08697 P00751 P05155 P06681 P0C0L4 P0C0L5,P0C0L4 P13671 P07358 P04275
path:hsa00760	0.656647	0.532248	5	29	1	Nicotinate and nicotinamide metabolism - Homo sapiens (human)	Q9BZQ4 Q13423 Q8TCD5 Q06278 Q6IA69
path:hsa04020	0.657383	0.407394	47	182	1	Calcium signaling pathway - Homo sapiens (human)	O60266 O60503 P04626 P21860 Q15303 Q14289 Q9NQ66 P30679 Q05586 Q12879 Q14957 O15399 Q13255 P41594 P47898 Q14643 Q14573 P29475 P35228 P16615 P23634 P56373 Q9P212 P16234 P09619 P46020 P46019 Q93100 Q16816 Q00722 Q01970 Q9NPC1 P21817 Q92736 Q15413 Q9UPR5 P32418 P57103 P02585 Q00975 O60840 Q96SN7 Q96DU7 Q16566 Q13554 Q9P0X4 Q32MK0
path:hsa04612	0.658704	0.465631	11	77	1	Antigen processing and presentation - Homo sapiens (human)	P43631 P16220 P34931 P34932 P01579 P43627 P43628 P43632 P33076 Q03518 P27824
path:hsa01100	0.659765	0.369464	237	1272	1	Metabolic pathways - Homo sapiens (human)	P11245 O14734 P46926 P0C869 P24462 Q9BPW9 Q9NQX3 P35520,P0DN79 Q13488 Q9Y2B1 O95861 Q9BUI4 Q15054 O95954 O14802 Q8NCL4 Q9UQ53 P98187 Q9UBV7 Q9UM21 P12277 P06732 P17540 Q8N3Y3 Q96M32 Q8N142 Q3MJ16 Q5JPH6 P28332 P40394 Q68CP4 Q5T9C9 Q6NUI2 Q6P1J6 P33261 P11712 P33260 P30566 Q96MA6 Q9UNU6 P11511 P30520 Q6ZMR3 Q8N159 Q8TCT1 Q8NHU3 Q15392 P35573 P23526 P06733 P09104 P54819 P27144 P07814 O43909 Q5TCS8 …
path:hsa00190	0.660203	0.450825	13	133	1	Oxidative phosphorylation - Homo sapiens (human)	Q13488 Q9H2U2 A0A096LP55 P00846 P03915 O75306 O43181 P20648 Q9UI12 Q15181 P31040 P07919 Q96A05
path:hsa00534	0.662912	0.529875	5	24	1	Glycosaminoglycan biosynthesis - heparan sulfate / heparin - Homo sapiens (human)	Q9UBV7 O43909 Q8IZT8 O94923 Q7LGA3
path:hsa05100	0.663749	0.440994	17	76	1	Bacterial invasion of epithelial cells - Homo sapiens (human)	P09496 P35222 Q14185 P02751 Q13418 P61586 P08581 Q15019 P42336 P42338 Q05397 P49023 Q96JJ3 P29353 P12931 Q96BJ8 O00401
path:hsa01212	0.668191	0.472454	9	48	1	Fatty acid metabolism - Homo sapiens (human)	P09110 P55084 Q13085 P11310 P16219 P49748 Q9NWU1 Q5FVE4 Q9UMR5
path:hsa00051	0.670035	0.501862	6	33	1	Fructose and mannose metabolism - Homo sapiens (human)	P05062 P52790 P17858 P08237 Q01813 O14772
path:hsa00670	0.675543	0.537246	4	20	1	One carbon pool by folate - Homo sapiens (human)	O75891 O95954 P22102 P11586
path:hsa00071	0.685709	0.460856	8	44	1	Fatty acid degradation - Homo sapiens (human)	P28332 P40394 P09110 P55084 P11310 P16219 P49748 Q5FVE4
path:hsa03020	0.694134	0.48767	5	32	1	RNA polymerase - Homo sapiens (human)	Q9BUI4 O14802 P19388 Q9NW08 Q9H9Y6
path:hsa05160	0.695008	0.389294	23	131	1	Hepatitis C - Homo sapiens (human)	Q9Y243 O15111 O95786 Q9UHD2 P49841 P48551 P60228 P25963 P42336 P42338 P30153 P30154 P28482 P19525 P19793 Q07889 Q07890 P52630 O15455 P19438 Q15628 Q13546 Q14164
path:hsa04380	0.698279	0.385916	23	128	1	Osteoclast differentiation - Homo sapiens (human)	Q9Y243 O15111 P16220 P09603 Q9NQC7 P06241 P48551 P01579 P15260 P14778 P06239 O75030 P19878 O95644 Q00653 P25963 P42336 P42338 P28482 O14733 P52630 P19438 Q16566
path:hsa00510	0.69925	0.437037	9	49	1	N-Glycan biosynthesis - Homo sapiens (human)	Q9UQ53 Q9UM21 P46977 P33908 P49641 Q16706 P04843 P04844 O60909
path:hsa00750	0.704562	0.695032	1	6	1	Vitamin B6 metabolism - Homo sapiens (human)	Q06278
path:hsa04261	0.707279	0.365166	32	144	1	Adrenergic signaling in cardiomyocytes - Homo sapiens (human)	Q9Y243 O95398 O43889 O60266 Q8WZA2 O60503 P16220 Q99941 Q03060 Q9NQ66 P13533 P12883 Q13733 P16615 P23634 P48736 Q00722 Q01970 P30153 P30154 Q06190 Q15172 Q16537 P28482 Q92736 Q70SY1 P32418 P45379 O60840 Q13554 Q96BA8 Q7Z3S7
path:hsa03015	0.708478	0.386852	18	91	1	mRNA surveillance pathway - Homo sapiens (human)	P51003 Q96Q15 Q86US8 Q9UPR3 Q8IYD1 P15170 Q10570 O94913 Q9P2I0 P30153 P30154 Q06190 Q15172 Q16537 Q9H1B4 Q9NRJ5 Q92797 Q92540
path:hsa00232	0.709524	0.698013	1	5	1	Caffeine metabolism - Homo sapiens (human)	P11245
path:hsa00062	0.709738	0.517185	3	25	1	Fatty acid elongation - Homo sapiens (human)	P55084 Q9HB03 Q9UMR5
path:hsa05110	0.709807	0.424521	9	50	1	Vibrio cholerae infection - Homo sapiens (human)	Q13488 P13569 O60266 O60503 Q96HE7 Q9UI12 P55011 Q96A05 Q9UDY2
path:hsa04924	0.717798	0.388048	15	65	1	Renin secretion - Homo sapiens (human)	A8K7I4 P16220 Q9NQ66 P33402 Q02108 Q14643 Q14573 P63252 P16066 Q14432 Q13370 Q00722 Q01970 O60840 Q9UQC9
path:hsa00340	0.723793	0.47549	4	24	1	Histidine metabolism - Homo sapiens (human)	O95954 P48448 P27338 A5YM72
path:hsa04360	0.725112	0.335376	46	175	1	Axon guidance - Homo sapiens (human)	O60486 Q00535 Q6UXZ4 P29317 P29320 P54756 Q15375 P29322 P54760 Q9NZN5 O75044 O15031 P00519 P06241 Q8N5V2 Q92730 Q9UF33 P49841 Q13418 P61586 P32004 P08581 P42336 P42338 Q9UIW2 O75051 P56705 Q9C0C4 Q8N8S7 P28482 Q8TEW0 Q05397 Q9HCJ2 Q06124 P20936 P49796 Q9HBW1 P18075 P12931 P48995 Q13507 Q13554 Q13591 Q9HCM2 Q9BWV1 O43295
path:hsa04727	0.727435	0.365849	18	88	1	GABAergic synapse - Homo sapiens (human)	Q9NQX3 O60266 O60503 A8MPY1 P14867 P47869 Q16445 O00591 P24046 P28476 Q15111 Q9H2X9 Q9NSD5 O60296 P12931 Q00975 O60840 P54257
path:hsa04666	0.735138	0.354775	19	91	1	Fc gamma R-mediated phagocytosis - Homo sapiens (human)	Q9Y243 P0C869 Q3MJ16 Q92608 P08631 O15357 P07948 Q9HD67 P42336 P42338 Q13393 O14939 P28482 P08575 P23443 Q9UBS0 P52735 Q99755 O00401
path:hsa05205	0.737998	0.319741	46	203	1	Proteoglycans in cancer - Homo sapiens (human)	Q9Y243 Q8WU20 Q9ULW2 P35222 P04626 P21860 Q15303 P11362 O75369 P02751 Q9NZN5 P42345 P16157 Q12955 Q9NRR4 P98160 P08069 P48023 P18084 Q14643 Q14573 P35968 P61586 P08581 Q9P212 P42336 P42338 P56705 P28482 Q05397 P29350 Q06124 P49023 P23443 Q9UBS0 P31431 Q07889 Q07890 P12931 Q13009 O60603 P52735 Q13554 O00144 P46940 Q92888
path:hsa04721	0.740147	0.371613	12	63	1	Synaptic vesicle cycle - Homo sapiens (human)	Q13488 P09496 P63010 Q86UR5 Q8NB66 Q9UI12 P60880 Q16623 Q13277 Q00975 P54920 Q96A05
path:hsa05020	0.744129	0.413425	6	35	1	Prion diseases - Homo sapiens (human)	Q6UXS9 P06241 P46531 P28482 P13671 P07358
path:hsa04550	0.75001	0.322412	27	139	1	Signaling pathways regulating pluripotency of stem cells - Homo sapiens (human)	Q9Y243 O95996 Q9ULW2 P35222 P11362 P21802 P22455 P49841 P08069 O60674 O00470 Q15911 P42336 P42338 P56705 Q5UIP0 P28482 Q9H4L7 P12757 P12644 Q92794 O15169 Q9Y2T1 O00144 P27037 Q13705 Q15047
path:hsa04971	0.751649	0.34218	17	75	1	Gastric acid secretion - Homo sapiens (human)	P13569 O60266 O60503 Q9NQ66 Q14643 Q14573 P48048 P63252 P78508 Q6AI14 Q13733 P20648 Q00722 Q01970 P04920 Q13554 Q32MK0
path:hsa04916	0.760169	0.324626	19	101	1	Melanogenesis - Homo sapiens (human)	O43889 O60266 Q9ULW2 O60503 P16220 P35222 Q09472 Q9NQ66 P49841 P10721 O75030 Q00722 Q01970 P56705 P28482 Q70SY1 Q13554 O00144 Q96BA8
path:hsa04966	0.760689	0.4263	4	27	1	Collecting duct acid secretion - Homo sapiens (human)	Q13488 P20648 P02730 Q96A05
path:hsa05140	0.761138	0.344504	12	74	1	Leishmaniasis - Homo sapiens (human)	P01579 P15260 P29459 O60674 P19878 P25963 P35228 Q9NWZ3 P28482 P29350 P10600 O60603
path:hsa05133	0.76158	0.343661	12	76	1	Pertussis - Homo sapiens (human)	Q9Y239 Q9ULZ3 P29459 P61586 P35228 Q9NWZ3 P28482 P05155 P06681 P0C0L4 P0C0L5,P0C0L4 P55210
path:hsa05332	0.761786	0.418168	4	41	1	Graft-versus-host disease - Homo sapiens (human)	P01579 P48023 P43627 P43628
path:hsa00600	0.766081	0.371692	7	47	1	Sphingolipid metabolism - Homo sapiens (human)	Q8NHU3 P54803 Q9NUV7 Q9NY59 Q9HCG7 Q16880 O95470
path:hsa04923	0.766451	0.34278	12	54	1	Regulation of lipolysis in adipocytes - Homo sapiens (human)	Q9Y243 O60266 O60503 P06213 P35568 Q05469 P16066 Q13370 P42336 P42338 Q13976 P23219
path:hsa00260	0.766873	0.382535	6	40	1	Glycine, serine and threonine metabolism - Homo sapiens (human)	P35520,P0DN79 P23378 P27338 P18669 Q9BYV1
path:hsa04726	0.768195	0.309486	22	113	1	Serotonergic synapse - Homo sapiens (human)	P0C869 O95398 Q3MJ16 P33261 P11712 P33260 P10635 Q9NQ66 P47898 Q14643 Q14573 P48549 P27338 Q00722 Q01970 P28482 P23219 P48995 Q00975 O60840 Q9UP65
path:hsa04310	0.773557	0.295243	27	143	1	Wnt signaling pathway - Homo sapiens (human)	O95996 Q9ULW2 Q13363 P56545 P35222 Q09472 Q9NQ66 Q9HB71 P49841 P61586 O75581 O75197 O95644 Q9UBE8 P36955 Q00722 Q01970 P56705 Q9HC62 Q8N474 Q96HF1 Q5T4F7 Q13554 O15169 Q9Y2T1 O00144 Q969G9
path:hsa05211	0.777918	0.325864	12	65	1	Renal cell carcinoma - Homo sapiens (human)	Q9Y243 Q8NFG4 Q09472 Q13905 P08581 P42336 P42338 P28482 Q06124 Q07889 Q07890 P10600
path:hsa04744	0.778174	0.402493	4	28	1	Phototransduction - Homo sapiens (human)	Q14028 P29973 P35913 O60721
path:hsa00531	0.78512	0.425403	3	19	1	Glycosaminoglycan degradation - Homo sapiens (human)	Q68CP4 Q2M3T9 Q12891
path:hsa04510	0.78614	0.263035	56	199	1	Focal adhesion - Homo sapiens (human)	Q9Y243 P08572 P12110 P35222 Q14185 P04626 A4D0S4 O75369 P17948 P02751 P06241 A8TX70 P25391 Q13905 Q9NRY4 P49841 Q13490 P24821 P08069 Q13418 Q13683 P16144 P18084 P18564 P35968 P61586 P24043 Q16787 Q16363 O15230 P07942 P55268 P08581 P04085 P16234 P09619 P42336 P42338 Q9NVD7 P28482 Q05397 P49023 Q13972 P29353 Q07889 Q07890 P12931 P35442 Q9Y490 Q92752 P52735 P04275 Q9GZP0 P17655 Q9Y4G6 Q32MK0
path:hsa05219	0.786269	0.348185	7	41	1	Bladder cancer - Homo sapiens (human)	O43293 Q01094 O00716 P04626 P28482 P06400 P12931
path:hsa00480	0.788085	0.351123	6	54	1	Glutathione metabolism - Homo sapiens (human)	Q9H4Y5 P19440 P08263 P09210 Q16772 P11926
path:hsa00410	0.791187	0.367121	5	31	1	beta-Alanine metabolism - Homo sapiens (human)	P48448 O95822 P11310 Q9UBR1 A5YM72
path:hsa04340	0.795902	0.316257	10	47	1	Hedgehog signaling pathway - Homo sapiens (human)	Q86UK5 P57679 Q8N6U8 P10070 P10071 P49841 Q2M1P5 Q9HCE7 Q9HAU4 Q9BWV1
path:hsa04918	0.804179	0.279614	17	74	1	Thyroid hormone synthesis - Homo sapiens (human)	O43889 O60266 O60503 P16220 Q99941 Q9NQ66 Q14643 Q14573 Q6PHW0 Q13733 Q00722 Q01970 Q70SY1 P01266 P14625 P27824 Q96BA8
path:hsa04640	0.808949	0.274673	15	97	1	Hematopoietic cell lineage - Homo sapiens (human)	P09603 P04141 Q99062 P04053 P06734 P36888 P13224 P14778 P24394 P13232 P10721 P27930 P29017 P09564 P11836
path:hsa00920	0.809735	0.533883	1	10	1	Sulfur metabolism - Homo sapiens (human)	O95861
path:hsa00500	0.81803	0.30241	8	36	1	Starch and sucrose metabolism - Homo sapiens (human)	P35573 P35557 P52790 P11216 P06737 P11217 O15488 Q2M2H8
path:hsa04973	0.82437	0.280715	10	44	1	Carbohydrate digestion and absorption - Homo sapiens (human)	Q9Y243 P52790 P09848 Q13733 P42336 P42338 Q00722 Q8TE23 Q7RTX0 Q2M2H8
path:hsa00620	0.825522	0.305084	6	39	1	Pyruvate metabolism - Homo sapiens (human)	Q6ZMR3 Q13085 O00763 P07864 P23368 Q9BYZ2
path:hsa00980	0.826588	0.275257	9	74	1	Metabolism of xenobiotics by cytochrome P450 - Homo sapiens (human)	Q9H4Y5 P28332 P40394 P11712 P10635 P48448 P08263 P09210 Q16772
path:hsa05206	0.83313	0.213144	39	299	1	MicroRNAs in cancer - Homo sapiens (human)	Q00534 O95996 Q01094 O00716 Q09472 P04626 P21860 Q9UPY3 Q96EB6 P42345 P00519 P61978 P24821 P35568 P61586 Q07820 P08581 P33527 Q13315 P46531 Q04721 Q9UM47 P04085 P16234 P09619 P42336 P28482 Q8N122 P29353 Q07889 Q07890 P38398 P37275 Q92752 P63279 P08670 O95980 Q9H3D4 P51959
path:hsa05330	0.834001	0.341709	3	38	1	Allograft rejection - Homo sapiens (human)	P01579 P48023 P29459
path:hsa05168	0.839198	0.212359	32	185	1	Herpes simplex infection - Homo sapiens (human)	P24941 O15111 Q09472 O95786 Q9UKI9 Q9UHD2 Q9NZM5 P61978 P48551 P01579 P15260 P48023 P29459 O60674 P25963 O15534 Q9H1B4 P19525 Q06124 P52630 O00268 P49848 Q03518 O60603 O15455 P19438 Q13077 O00463 Q14790 Q9UHL9 Q14164 P06493
path:hsa05340	0.842119	0.292865	5	37	1	Primary immunodeficiency - Homo sapiens (human)	P06239 P33076 Q9GZX7 P08575 Q03518
path:hsa04270	0.846676	0.210903	26	121	1	Vascular smooth muscle contraction - Homo sapiens (human)	P0C869 Q14344 O60266 O60503 Q3MJ16 Q9NQ66 Q9NZN5 P33402 Q02108 Q14643 Q14573 P61586 P16066 P20594 Q00722 Q01970 P24723 Q04759 Q13976 P28482 O60840 Q9UP65 Q92888 Q32MK0 O15085
path:hsa05131	0.859006	0.228549	10	65	1	Shigellosis - Homo sapiens (human)	Q9Y239 O15111 Q14185 P00519 P25963 P28482 Q96JJ3 P12931 Q96BJ8 O00401
path:hsa04659	0.859305	0.206458	17	107	1	Th17 cell differentiation - Homo sapiens (human)	O15111 P42345 P01579 P15260 P14778 P24394 O60674 P06239 O95644 P25963 O00221 Q9HBE5 Q04759 P28482 P19793 P28702 P48443
path:hsa00514	0.868907	0.294198	3	22	1	Other types of O-glycan biosynthesis - Homo sapiens (human)	Q6Y288 Q11203 O60909
path:hsa04975	0.876927	0.23902	5	41	1	Fat digestion and absorption - Homo sapiens (human)	Q6P1M0 O95477 P00505 Q9UHC9 P04114
path:hsa04658	0.877642	0.185354	16	92	1	Th1 and Th2 cell differentiation - Homo sapiens (human)	O15111 P01579 P15260 P24394 P29459 O60674 P06239 O95644 P25963 O00221 P46531 Q04721 Q9UM47 Q04759 P28482 Q14765
path:hsa05410	0.880524	0.177426	20	83	1	Hypertrophic cardiomyopathy (HCM) - Homo sapiens (human)	P11532 Q13683 P16144 P18084 P18564 P24043 Q14896 P13533 P12883 P16615 Q9UGJ0 Q9UGI9 P54619 Q92736 P32418 P10600 P45379 Q8WZ42 O60840 Q7Z3S7
path:hsa04742	0.884107	0.179269	15	83	1	Taste transduction - Homo sapiens (human)	P14867 P47869 Q16445 Q13255 Q7Z443 Q14573 P56373 P51582 Q00722 Q9NY46 Q15858 P37088 Q8TE23 Q7RTX0 O95279
path:hsa04970	0.889097	0.166336	19	90	1	Salivary secretion - Homo sapiens (human)	O60266 O60503 Q9NQ66 P33402 Q02108 Q14643 Q14573 O15554 Q13733 P29475 P23634 Q00722 Q01970 Q9H1D0 Q13976 Q15413 P04920 P55011 Q9HC84
path:hsa00430	0.896026	0.365503	1	11	1	Taurine and hypotaurine metabolism - Homo sapiens (human)	P19440
path:hsa04972	0.898938	0.151633	20	96	1	Pancreatic secretion - Homo sapiens (human)	P13569 O60266 O60503 A8K7I4 P15085 Q9NQ66 Q14643 Q14573 P61586 Q13733 P16615 P23634 Q00722 Q01970 Q92736 P47872 P04920 P55011 P48995 Q9UQC9
path:hsa04930	0.900447	0.173953	10	46	1	Type II diabetes mellitus - Homo sapiens (human)	P42345 P35557 P52790 P06213 P35568 Q14654 P42336 P42338 P28482 Q00975
path:hsa04260	0.902115	0.163205	11	78	1	Cardiac muscle contraction - Homo sapiens (human)	A0A096LP55 P13533 P12883 Q13733 P16615 Q92736 P32418 P45379 P07919 O60840 Q7Z3S7
path:hsa00450	0.902493	0.26962	2	17	1	Selenocompound metabolism - Homo sapiens (human)	P56192 Q96I15
path:hsa04080	0.903478	0.127216	45	278	1	Neuroactive ligand-receptor interaction - Homo sapiens (human)	P32297 P30532 Q05901 Q07001 Q8TCU5 O60391 A8MPY1 O95665 P14867 P47869 Q16445 O00591 P24046 P28476 P01242 Q02643 Q99677 P42261 P42262 P42263 P48058 P39086 Q13002 Q16478 Q05586 Q12879 Q13224 Q14957 O15399 Q13255 Q14832 P41594 P12544 O43613 P47898 P48357 P35372 P56373 P51582 Q8TEW0 Q9NPC1 P47872 Q15825 Q13585 O95838
path:hsa04670	0.907893	0.139478	19	112	1	Leukocyte transendothelial migration - Homo sapiens (human)	O95398 Q8WZA2 P35222 Q14289 Q9NRY4 P05362 P20701 Q08881 P61586 P19878 P16284 P42336 P42338 Q05397 Q06124 P49023 P42681 P52735 Q96AP7
path:hsa04964	0.909136	0.221973	3	23	1	Proximal tubule bicarbonate reclamation - Homo sapiens (human)	P00367 P49448 Q13733
path:hsa00240	0.909395	0.144655	14	102	1	Pyrimidine metabolism - Homo sapiens (human)	Q9BUI4 Q15054 O14802 Q5TCS8 Q14181 Q8TCD5 Q9UBR1 Q07864 P56282 P19388 Q9NW08 Q9NRF8 P27708 Q9H9Y6
path:hsa04961	0.91098	0.160803	9	47	1	Endocrine and other factor-regulated calcium reabsorption - Homo sapiens (human)	O60503 P09496 P63010 Q9NQ66 Q13733 Q00722 Q01970 Q9NQA5 P32418
path:hsa04146	0.911444	0.14922	11	83	1	Peroxisome - Homo sapiens (human)	O14734 O43808 O14975 O95822 P09110 P51659 P35228 O00623 Q9UJM8 P40855 O00116
path:hsa00770	0.917305	0.23776	2	18	1	Pantothenate and CoA biosynthesis - Homo sapiens (human)	Q9UBR1 P54687
path:hsa00860	0.933001	0.145297	5	42	1	Porphyrin and chlorophyll metabolism - Homo sapiens (human)	Q5JPH6 P07814 Q16595 P53701 P08397
path:hsa04950	0.933034	0.197699	2	26	1	Maturity onset diabetes of the young - Homo sapiens (human)	Q8HWS3 P35557
path:hsa00604	0.933942	0.263032	1	15	1	Glycosphingolipid biosynthesis - ganglio series - Homo sapiens (human)	Q9UNP4
path:hsa04512	0.93837	0.0960215	25	82	1	ECM-receptor interaction - Homo sapiens (human)	P08572 P12110 A4D0S4 P02751 A8TX70 P13224 P25391 O75330 P98160 P24821 Q13683 P16144 P18084 P18564 O00468 P24043 Q16787 Q16363 O15230 P07942 P55268 P31431 P35442 Q92752 P04275
path:hsa04330	0.940218	0.114229	9	48	1	Notch signaling pathway - Homo sapiens (human)	Q13363 P56545 Q09472 Q92830 P46531 Q04721 Q9UM47 P78536 Q92831
path:hsa00140	0.94898	0.108138	6	58	1	Steroid hormone biosynthesis - Homo sapiens (human)	P24462 P11511 P14061 P51857 O75881
path:hsa01523	0.952747	0.118428	4	31	1	Antifolate resistance - Homo sapiens (human)	O15111 Q92887 P22102 P33527
path:hsa05012	0.953705	0.0827215	11	142	1	Parkinson's disease - Homo sapiens (human)	Q5S007 A0A096LP55 P00846 P03915 O75306 O43181 P31040 P07101 P22314 P41226 P07919
path:hsa00511	0.954375	0.151573	2	18	1	Other glycan degradation - Homo sapiens (human)	P04066 Q9HCG7
path:hsa04142	0.96426	0.0596457	18	123	1	Lysosome - Homo sapiens (human)	Q13488 P09496 Q68CP4 Q10567 Q9BZC7 Q9NZ52 Q9UPM8 P04066 P54803 Q9NRA2 P11717 Q9UI12 P07602 P49279 O75843 O14617 Q9UMR5 Q15012
path:hsa00020	0.966125	0.0989934	3	30	1	Citrate cycle (TCA cycle) - Homo sapiens (human)	P50213 O43837 P31040
path:hsa04514	0.966279	0.0538088	23	145	1	Cell adhesion molecules (CAMs) - Homo sapiens (human)	P55291 Q12860 P13611 O94856 Q9NQS3 P05362 P20701 P32004 P20916 Q92859 Q92823 P16284 Q9HCJ2 P08575 P10586 P28827 P31431 P14151 Q9HBW1 P78357 Q96AP7 Q9HDB5 Q9P2S2
path:hsa05414	0.981322	0.033379	19	90	1	Dilated cardiomyopathy (DCM) - Homo sapiens (human)	O60266 O60503 P11532 Q13683 P16144 P18084 P18564 P24043 Q14896 P13533 P12883 P16615 Q92736 P32418 P10600 P45379 Q8WZ42 O60840 Q7Z3S7
path:hsa00983	0.981468	0.05229	4	46	1	Drug metabolism - other enzymes - Homo sapiens (human)	P11245 P12268 Q9UBR1 P49915
path:hsa01040	0.981811	0.0979248	1	23	1	Biosynthesis of unsaturated fatty acids - Homo sapiens (human)	P09110
path:hsa05150	0.982097	0.0438341	6	56	1	Staphylococcus aureus infection - Homo sapiens (human)	P05362 P20701 P00751 P06681 P0C0L4 P0C0L5,P0C0L4
path:hsa00561	0.984599	0.0364472	7	61	1	Glycerolipid metabolism - Homo sapiens (human)	Q6NUI2 Q5VZY2 Q53H12 Q9NRZ5 Q9HCL2 Q53EU6 Q13574
path:hsa05412	0.985579	0.0281359	15	72	1	Arrhythmogenic right ventricular cardiomyopathy (ARVC) - Homo sapiens (human)	P35222 P11532 Q14126 P15924 Q13683 P16144 P18084 P18564 P14923 P24043 P16615 Q92736 P32418 O60840 Q7Z3S7
path:hsa04978	0.988092	0.0327638	5	51	1	Mineral absorption - Homo sapiens (human)	Q13733 Q96QT4 Q9H1D0 Q6P5W5 P32418
path:hsa04976	0.990672	0.0203234	11	71	1	Bile secretion - Homo sapiens (human)	P13569 O60266 O60503 Q86UW2 Q92887 P04035 Q13733 P19793 P47872 P04920 O15245
path:hsa00380	0.992363	0.0275801	3	40	1	Tryptophan metabolism - Homo sapiens (human)	Q06278 P27338 Q16719
path:hsa04933	0.992801	0.0144744	15	99	1	AGE-RAGE signaling pathway in diabetic complications - Homo sapiens (human)	Q9Y243 P08572 Q12778 Q9NQ66 P02751 P05362 O60674 O95644 Q9P212 P42336 P42338 Q00722 Q01970 P28482 P10600
path:hsa05320	0.993115	0.029754	2	53	1	Autoimmune thyroid disease - Homo sapiens (human)	P48023 P01266
path:hsa00310	0.995598	0.0107468	10	59	1	Lysine degradation - Homo sapiens (human)	Q9BYW2 Q03164 Q4FZB7 Q9NVH6 Q9NR48 Q8NEZ4 Q96L73 Q9H9B1 O14686 Q15047
path:hsa00563	0.9962	0.0275678	1	25	1	Glycosylphosphatidylinositol (GPI)-anchor biosynthesis - Homo sapiens (human)	Q96S52
path:hsa04216	0.996249	0.0180234	2	40	1	Ferroptosis - Homo sapiens (human)	O95352 Q9UPY5
path:hsa04614	0.996573	0.0255336	1	23	1	Renin-angiotensin system - Homo sapiens (human)	P48147
path:hsa04974	0.997842	0.00471585	16	90	1	Protein digestion and absorption - Homo sapiens (human)	P08572 P12110 P13942 Q99715 P15085 A8TX70 O15554 Q16820 Q13733 Q07837 Q9UPR5 P32418 P57103 Q05707 O43895 O95279
path:hsa03010	0.998233	0.00620331	4	154	1	Ribosome - Homo sapiens (human)	Q13084 Q9BYD3 P05388 P62266
path:hsa04672	0.99886	0.00944957	1	49	1	Intestinal immune network for IgA production - Homo sapiens (human)	Q9GZX7
path:hsa00040	0.999043	0.00835751	1	34	1	Pentose and glucuronate interconversions - Homo sapiens (human)	A4D126
path:hsa04740	1	3.00647e-08	24	419	1	Olfactory transduction - Homo sapiens (human)	O60266 Q8WZ94 Q14028 Q8NGA0 Q16280 Q16281 Q96RA2 Q8NGT1 O14581 Q6IFN5 Q9H339 Q8NGM9 Q8NGF3 Q8IXE1 Q8NG99 O76100 Q13976 Q9NQ90 Q9UPR5 P32418 P57103 Q13554 P58170 P47890
